# Supplementary material for: Accelerating the insertion reactions of (NHC)Cu–H via remote ligand functionalization
Source: Chem Sci. 2021 Jul 29;12(34):11495–505. doi: 10.1039/d1sc01911b (PMC8409461; doi:10.1039/d1sc01911b)
Supplement: SC-012-D1SC01911B-s003 [file SC-012-D1SC01911B-s003.cif]

# Electronic Supplementary Material (ESI) for Chemical Science.
# This journal is © The Royal Society of Chemistry 2021

####################################################################### 
# 
# This file contains crystal structure data downloaded from the 
# Cambridge Structural Database (CSD) hosted by the Cambridge 
# Crystallographic Data Centre (CCDC).
# 
# Full information about CCDC data access policies and citation 
# guidelines are available at http://www.ccdc.cam.ac.uk/access/V1 
# 
# Audit and citation data items may have been added by the CCDC. 
# Please retain this information to preserve the provenance of 
# this file and to allow appropriate attribution of the data. 
# 
#######################################################################

data_jdebt03
_database_code_depnum_ccdc_archive 'CCDC 2050208'
loop_
_audit_author_name
_audit_author_address
'Jeremy D. Erickson'
;Pacific Northwest National Laboratory
United States of America
;
_audit_update_record             
;
2020-12-14 deposited with the CCDC.	2021-07-23 downloaded from the CCDC.
;
# start Validation Reply Form
_vrf_PLAT987_jdebt03             
;
PROBLEM: The Flack x is >> 0 -  Do a BASF/TWIN Refinement     Please Check
RESPONSE: BASF/TWIN refinement was carried out, as well as use of cell_now. No twins found.
;
# Added during the CSD deposition process: Friday 11 December 2020 06:32 PM
# end Validation Reply Form

_audit_creation_date             2020-09-15
_audit_creation_method           
;
Olex2 1.3-alpha
(compiled 2020.09.11 svn.r3730fd0d for OlexSys, GUI svn.r6159)
;
_shelx_SHELXL_version_number     2018/3
_chemical_name_common            ?
_chemical_name_systematic        ?
_chemical_formula_moiety         'C69 H56 Cl Cu N2 O2'
_chemical_formula_sum            'C69 H56 Cl Cu N2 O2'
_chemical_formula_weight         1044.14
_chemical_absolute_configuration ad
_chemical_melting_point          ?
loop_
_atom_type_symbol
_atom_type_description
_atom_type_scat_dispersion_real
_atom_type_scat_dispersion_imag
_atom_type_scat_source
C C 0.0033 0.0016 'International Tables Vol C Tables 4.2.6.8 and 6.1.1.4'
H H 0.0000 0.0000 'International Tables Vol C Tables 4.2.6.8 and 6.1.1.4'
Cl Cl 0.1484 0.1585 'International Tables Vol C Tables 4.2.6.8 and 6.1.1.4'
Cu Cu 0.3201 1.2651 'International Tables Vol C Tables 4.2.6.8 and 6.1.1.4'
N N 0.0061 0.0033 'International Tables Vol C Tables 4.2.6.8 and 6.1.1.4'
O O 0.0106 0.0060 'International Tables Vol C Tables 4.2.6.8 and 6.1.1.4'

_shelx_space_group_comment       
;
The symmetry employed for this shelxl refinement is uniquely defined
by the following loop, which should always be used as a source of
symmetry information in preference to the above space-group names.
They are only intended as comments.
;
_space_group_crystal_system      monoclinic
_space_group_IT_number           7
_space_group_name_H-M_alt        'P 1 n 1'
_space_group_name_Hall           'P -2yac'
loop_
_space_group_symop_operation_xyz
'x, y, z'
'x+1/2, -y, z+1/2'

_cell_length_a                   14.4801(7)
_cell_length_b                   18.5079(9)
_cell_length_c                   20.3673(11)
_cell_angle_alpha                90
_cell_angle_beta                 91.940(2)
_cell_angle_gamma                90
_cell_volume                     5455.2(5)
_cell_formula_units_Z            4
_cell_measurement_reflns_used    9040
_cell_measurement_temperature    100(2)
_cell_measurement_theta_max      30.47
_cell_measurement_theta_min      2.42
_shelx_estimated_absorpt_T_max   0.953
_shelx_estimated_absorpt_T_min   0.852
_exptl_absorpt_coefficient_mu    0.498
_exptl_absorpt_correction_T_max  0.8749
_exptl_absorpt_correction_T_min  0.7835
_exptl_absorpt_correction_type   multi-scan
_exptl_absorpt_process_details   
;
SADABS-2016/2 (Bruker,2016/2) was used for absorption correction.
wR2(int) was 0.1209 before and 0.0633 after correction.
The Ratio of minimum to maximum transmission is 0.8955.
The \l/2 correction factor is Not present.
;
_exptl_absorpt_special_details   ?
_exptl_crystal_colour            'clear colourless'
_exptl_crystal_colour_lustre     clear
_exptl_crystal_colour_primary    colourless
_exptl_crystal_density_diffrn    1.271
_exptl_crystal_density_meas      ?
_exptl_crystal_density_method    ?
_exptl_crystal_description       block
_exptl_crystal_F_000             2184
loop_
_exptl_crystal_face_index_h
_exptl_crystal_face_index_k
_exptl_crystal_face_index_l
_exptl_crystal_face_perp_dist
-1.00 -1.00 2.00 0.0550
-2.00 2.00 1.00 0.0610
0.00 0.00 -1.00 0.1470
1.00 -2.00 -1.00 0.0780
0.00 -1.00 -1.00 0.1390
0.00 -2.00 -1.00 0.1110
-1.00 0.00 -1.00 0.1550
0.00 1.00 0.00 0.0320
0.00 -1.00 0.00 0.0840
2.00 1.00 0.00 0.0600
-2.00 -1.00 0.00 0.1300
1.00 2.00 -1.00 0.0300
-1.00 -2.00 1.00 0.0870
1.00 0.00 0.00 0.0560
1.00 2.00 -2.00 0.0190
-3.00 0.00 4.00 0.0180

_exptl_crystal_size_max          0.332
_exptl_crystal_size_mid          0.17
_exptl_crystal_size_min          0.097
_exptl_transmission_factor_max   ?
_exptl_transmission_factor_min   ?
_diffrn_reflns_av_R_equivalents  0.0457
_diffrn_reflns_av_unetI/netI     0.0441
_diffrn_reflns_Laue_measured_fraction_full 0.999
_diffrn_reflns_Laue_measured_fraction_max 0.999
_diffrn_reflns_limit_h_max       20
_diffrn_reflns_limit_h_min       -20
_diffrn_reflns_limit_k_max       26
_diffrn_reflns_limit_k_min       -26
_diffrn_reflns_limit_l_max       29
_diffrn_reflns_limit_l_min       -29
_diffrn_reflns_number            213006
_diffrn_reflns_point_group_measured_fraction_full 0.996
_diffrn_reflns_point_group_measured_fraction_max 0.979
_diffrn_reflns_theta_full        25.242
_diffrn_reflns_theta_max         30.543
_diffrn_reflns_theta_min         2.001
_diffrn_ambient_temperature      100.0
_diffrn_detector_area_resol_mean ?
_diffrn_measured_fraction_theta_full 0.999
_diffrn_measured_fraction_theta_max 0.999
_diffrn_measurement_device_type  'Bruker APEX-II CCD'
_diffrn_measurement_method       '\f and \w scans'
_diffrn_radiation_type           MoK\a
_diffrn_radiation_wavelength     0.71073
_diffrn_source                   ?
_diffrn_source_current           1.4
_diffrn_source_power             0.07
_diffrn_source_voltage           50.0
_diffrn_standards_number         0
_reflns_Friedel_coverage         0.960
_reflns_Friedel_fraction_full    0.993
_reflns_Friedel_fraction_max     0.960
_reflns_number_gt                26470
_reflns_number_total             32727
_reflns_special_details          
;
 Reflections were merged by SHELXL according to the crystal
 class for the calculation of statistics and refinement.
 
 _reflns_Friedel_fraction is defined as the number of unique
 Friedel pairs measured divided by the number that would be
 possible theoretically, ignoring centric projections and
 systematic absences.
;
_reflns_threshold_expression     'I > 2\s(I)'
_computing_cell_refinement       'SAINT V8.40A (Bruker, 2019)'
_computing_data_collection       ?
_computing_data_reduction        'SAINT V8.40A (Bruker, 2019)'
_computing_molecular_graphics    'Olex2 1.3-alpha (Dolomanov et al., 2009)'
_computing_publication_material  'Olex2 1.3-alpha (Dolomanov et al., 2009)'
_computing_structure_refinement  'SHELXL 2018/3 (Sheldrick, 2015)'
_computing_structure_solution    'XT (Sheldrick, 2015)'
_refine_diff_density_max         0.922
_refine_diff_density_min         -0.645
_refine_diff_density_rms         0.052
_refine_ls_abs_structure_details 
;
 Flack x determined using 10420 quotients [(I+)-(I-)]/[(I+)+(I-)]
 (Parsons, Flack and Wagner, Acta Cryst. B69 (2013) 249-259).
;
_refine_ls_abs_structure_Flack   0.024(3)
_refine_ls_extinction_coef       .
_refine_ls_extinction_method     none
_refine_ls_goodness_of_fit_ref   1.020
_refine_ls_hydrogen_treatment    constr
_refine_ls_matrix_type           full
_refine_ls_number_parameters     1527
_refine_ls_number_reflns         32727
_refine_ls_number_restraints     39
_refine_ls_R_factor_all          0.0619
_refine_ls_R_factor_gt           0.0436
_refine_ls_restrained_S_all      1.022
_refine_ls_shift/su_max          0.001
_refine_ls_shift/su_mean         0.000
_refine_ls_structure_factor_coef Fsqd
_refine_ls_weighting_details     
'w=1/[\s^2^(Fo^2^)+(0.0430P)^2^+2.1562P] where P=(Fo^2^+2Fc^2^)/3'
_refine_ls_weighting_scheme      calc
_refine_ls_wR_factor_gt          0.0957
_refine_ls_wR_factor_ref         0.1039
_refine_special_details          ?
_olex2_refinement_description    
;
1. Fixed Uiso
 At 1.2 times of:
  All C(H) groups, All C(H,H) groups
 At 1.5 times of:
  All C(H,H,H) groups
2. Restrained distances
 C112-C119 \\sim C112-C1A
 with sigma of 0.02
 C119-C120 \\sim C1A-C1F
 with sigma of 0.02
 C119-C124 \\sim C1A-C1B
 with sigma of 0.02
 C120-C121 \\sim C1F-C1E
 with sigma of 0.02
 C121-C122 \\sim C1E-C1D
 with sigma of 0.02
 C122-C123 \\sim C1D-C1C
 with sigma of 0.02
 C123-C124 \\sim C1C-C1B
 with sigma of 0.02
 C112-C120 \\sim C112-C1F
 with sigma of 0.04
 C112-C124 \\sim C112-C1B
 with sigma of 0.04
 C119-C121 \\sim C1A-C1E
 with sigma of 0.04
 C119-C123 \\sim C1A-C1C
 with sigma of 0.04
 C120-C122 \\sim C1F-C1D
 with sigma of 0.04
 C120-C124 \\sim C1F-C1B
 with sigma of 0.04
 C121-C123 \\sim C1E-C1C
 with sigma of 0.04
 C122-C124 \\sim C1D-C1B
 with sigma of 0.04
 C107-C112 \\sim C107-C1G
 with sigma of 0.02
 C112-C113 \\sim C1G-C113
 with sigma of 0.02
 C112-C119 \\sim C1G-C119
 with sigma of 0.02
 C112-C1A \\sim C1G-C1A
 with sigma of 0.02
 C106-C107 \\sim C106-C1L
 with sigma of 0.02
 C107-C108 \\sim C1L-C1J
 with sigma of 0.02
 C107-C112 \\sim C1L-C112
 with sigma of 0.02
 C107-C1G \\sim C1L-C1G
 with sigma of 0.02
 C108-C109 \\sim C1J-C1I
 with sigma of 0.02
 C109-O4 \\sim C1I-O4A
 with sigma of 0.02
 C109-C110 \\sim C1I-C1K
 with sigma of 0.02
 O4-C125 \\sim O4A-C1H
 with sigma of 0.02
 C110-C111 \\sim C1K-C111
 with sigma of 0.02
 C106-C108 \\sim C106-C1J
 with sigma of 0.04
 C107-C109 \\sim C1L-C1I
 with sigma of 0.04
 C108-O4 \\sim C1J-O4A
 with sigma of 0.04
 C108-C110 \\sim C1J-C1K
 with sigma of 0.04
 C108-C112 \\sim C1J-C112
 with sigma of 0.04
 C108-C1G \\sim C1J-C1G
 with sigma of 0.04
 C109-C125 \\sim C1I-C1H
 with sigma of 0.04
 C109-C111 \\sim C1I-C111
 with sigma of 0.04
 O4-C110 \\sim O4A-C1K
 with sigma of 0.04
 C93-C94 \\sim C93-C94A
 with sigma of 0.02
 C94-C95 \\sim C94A-C95A
 with sigma of 0.02
 C94-C99 \\sim C94A-C99A
 with sigma of 0.02
 C95-C96 \\sim C95A-C96A
 with sigma of 0.02
 C96-C97 \\sim C96A-C97
 with sigma of 0.02
 C97-C98 \\sim C97-C98A
 with sigma of 0.02
 C98-C99 \\sim C98A-C99A
 with sigma of 0.02
 C93-C95 \\sim C93-C95A
 with sigma of 0.04
 C93-C99 \\sim C93-C99A
 with sigma of 0.04
 C94-C96 \\sim C94A-C96A
 with sigma of 0.04
 C94-C98 \\sim C94A-C98A
 with sigma of 0.04
 C95-C97 \\sim C95A-C97
 with sigma of 0.04
 C95-C99 \\sim C95A-C99A
 with sigma of 0.04
 C97-C99 \\sim C97-C99A
 with sigma of 0.04
3. Others
 Fixed Sof: H93(0.6) H93A(0.4) O4(0.6667) C94(0.6) C95(0.6) H95(0.6) C96(0.6)
 H96(0.6) C97(0.6) H97(0.6) C98(0.6) H98(0.6) C99(0.6) H99(0.6) C107(0.6667)
 C108(0.6667) H108(0.6667) C109(0.6667) C110(0.6667) H110(0.6667) C112(0.6667)
 H112(0.6667) C119(0.6667) C120(0.6667) H120(0.6667) C121(0.6667) H121(0.6667)
 C122(0.6667) H122(0.6667) C123(0.6667) H123(0.6667) C124(0.6667) H124(0.6667)
 C125(0.6667) H12A(0.6667) H12B(0.6667) H12C(0.6667) O4A(0.3333) C1A(0.3333)
 C1B(0.3333) H1B(0.3333) C1C(0.3333) H1C(0.3333) C1D(0.3333) H1D(0.3333)
 C1E(0.3333) H1E(0.3333) C1F(0.3333) H1F(0.3333) C1G(0.3333) H1G(0.3333)
 C1H(0.3333) H1HA(0.3333) H1HB(0.3333) H1HC(0.3333) C1I(0.3333) C1J(0.3333)
 H1J(0.3333) C1K(0.3333) H1K(0.3333) C1L(0.3333) C94A(0.4) C95A(0.4) H95A(0.4)
 C96A(0.4) H96A(0.4) C97A(0.4) H97A(0.4) C98A(0.4) H98A(0.4) C99A(0.4) H99A(0.4)
4.a Ternary CH refined with riding coordinates:
 C10(H10), C24(H24), C43(H43), C57(H57), C79(H79), C93(H93), C93(H93A),
 C126(H126), C112(H112), C1G(H1G)
4.b Aromatic/amide H refined with riding coordinates:
 C2(H2), C3(H3), C6(H6), C8(H8), C12(H12), C13(H13), C14(H14), C15(H15),
 C16(H16), C18(H18), C19(H19), C20(H20), C21(H21), C22(H22), C26(H26), C27(H27),
  C28(H28), C29(H29), C30(H30), C32(H32), C33(H33), C34(H34), C35(H35),
 C36(H36), C39(H39), C41(H41), C45(H45), C46(H46), C47(H47), C48(H48), C49(H49),
  C51(H51), C52(H52), C53(H53), C54(H54), C55(H55), C59(H59), C60(H60),
 C61(H61), C62(H62), C63(H63), C65(H65), C66(H66), C67(H67), C68(H68), C69(H69),
  C71(H71), C72(H72), C75(H75), C77(H77), C81(H81), C82(H82), C83(H83),
 C84(H84), C85(H85), C87(H87), C88(H88), C89(H89), C90(H90), C91(H91),
 C101(H101), C102(H102), C103(H103), C104(H104), C105(H105), C114(H114),
 C115(H115), C116(H116), C117(H117), C118(H118), C128(H128), C129(H129),
 C130(H130), C131(H131), C132(H132), C134(H134), C135(H135), C136(H136),
 C137(H137), C138(H138), C95(H95), C96(H96), C97(H97), C98(H98), C99(H99),
 C108(H108), C110(H110), C120(H120), C121(H121), C122(H122), C123(H123),
 C124(H124), C1B(H1B), C1C(H1C), C1D(H1D), C1E(H1E), C1F(H1F), C1J(H1J),
 C1K(H1K), C95A(H95A), C96A(H96A), C97A(H97A), C98A(H98A), C99A(H99A)
4.c Idealised Me refined as rotating group:
 C23(H23A,H23B,H23C), C56(H56A,H56B,H56C), C92(H92A,H92B,H92C), C125(H12A,H12B,
 H12C), C1H(H1HA,H1HB,H1HC)
;
_atom_sites_solution_hydrogens   geom
_atom_sites_solution_primary     ?
_atom_sites_solution_secondary   ?
loop_
_atom_site_label
_atom_site_type_symbol
_atom_site_fract_x
_atom_site_fract_y
_atom_site_fract_z
_atom_site_U_iso_or_equiv
_atom_site_adp_type
_atom_site_occupancy
_atom_site_site_symmetry_order
_atom_site_calc_flag
_atom_site_refinement_flags_posn
_atom_site_refinement_flags_adp
_atom_site_refinement_flags_occupancy
_atom_site_disorder_assembly
_atom_site_disorder_group
Cu1 Cu 0.32410(2) -0.00595(2) 0.70789(2) 0.02584(9) Uani 1 1 d . . . . .
Cl1 Cl 0.25656(7) -0.09289(5) 0.75209(5) 0.0424(2) Uani 1 1 d . . . . .
O1 O 0.03994(15) 0.23865(13) 0.79573(11) 0.0306(5) Uani 1 1 d . . . . .
O2 O 0.65552(17) -0.17306(14) 0.57877(11) 0.0320(5) Uani 1 1 d . . . . .
N1 N 0.36261(18) 0.14473(14) 0.68260(13) 0.0234(5) Uani 1 1 d . . . . .
N2 N 0.46456(17) 0.07747(14) 0.63983(12) 0.0236(5) Uani 1 1 d . . . . .
C1 C 0.3863(2) 0.07429(17) 0.67447(15) 0.0221(6) Uani 1 1 d . . . . .
C2 C 0.4241(2) 0.19056(18) 0.65288(16) 0.0277(6) Uani 1 1 d . . . . .
H2 H 0.421210 0.241825 0.651632 0.033 Uiso 1 1 calc R U . . .
C3 C 0.4885(2) 0.14874(17) 0.62617(16) 0.0281(6) Uani 1 1 d . . . . .
H3 H 0.540213 0.164567 0.602575 0.034 Uiso 1 1 calc R U . . .
C4 C 0.2801(2) 0.16710(17) 0.71465(15) 0.0227(6) Uani 1 1 d . . . . .
C5 C 0.1980(2) 0.17471(16) 0.67574(15) 0.0222(6) Uani 1 1 d . . . . .
C6 C 0.1194(2) 0.19728(17) 0.70581(15) 0.0250(6) Uani 1 1 d . . . . .
H6 H 0.063030 0.201722 0.680904 0.030 Uiso 1 1 calc R U . . .
C7 C 0.1220(2) 0.21365(17) 0.77249(16) 0.0251(6) Uani 1 1 d . . . . .
C8 C 0.2021(2) 0.20472(18) 0.81067(16) 0.0280(7) Uani 1 1 d . . . . .
H8 H 0.202389 0.215158 0.856345 0.034 Uiso 1 1 calc R U . . .
C9 C 0.2828(2) 0.18027(18) 0.78181(16) 0.0269(6) Uani 1 1 d . . . . .
C10 C 0.1979(2) 0.16014(17) 0.60219(15) 0.0248(6) Uani 1 1 d . . . . .
H10 H 0.242771 0.120004 0.595182 0.030 Uiso 1 1 calc R U . . .
C11 C 0.2321(2) 0.22564(18) 0.56406(15) 0.0246(6) Uani 1 1 d . . . . .
C12 C 0.2725(2) 0.21450(19) 0.50353(16) 0.0300(7) Uani 1 1 d . . . . .
H12 H 0.280597 0.166717 0.487683 0.036 Uiso 1 1 calc R U . . .
C13 C 0.3009(2) 0.2729(2) 0.46637(18) 0.0350(7) Uani 1 1 d . . . . .
H13 H 0.327345 0.264906 0.424951 0.042 Uiso 1 1 calc R U . . .
C14 C 0.2908(2) 0.3429(2) 0.48944(19) 0.0355(8) Uani 1 1 d . . . . .
H14 H 0.310475 0.382814 0.464195 0.043 Uiso 1 1 calc R U . . .
C15 C 0.2516(2) 0.3537(2) 0.54976(19) 0.0337(8) Uani 1 1 d . . . . .
H15 H 0.244421 0.401543 0.565802 0.040 Uiso 1 1 calc R U . . .
C16 C 0.2230(2) 0.29635(19) 0.58667(17) 0.0286(7) Uani 1 1 d . . . . .
H16 H 0.196756 0.304903 0.628070 0.034 Uiso 1 1 calc R U . . .
C17 C 0.1039(2) 0.13392(17) 0.57695(15) 0.0242(6) Uani 1 1 d . . . . .
C18 C 0.0378(2) 0.17943(18) 0.54899(15) 0.0272(6) Uani 1 1 d . . . . .
H18 H 0.051654 0.229204 0.543523 0.033 Uiso 1 1 calc R U . . .
C19 C -0.0485(2) 0.15326(19) 0.52879(16) 0.0315(7) Uani 1 1 d . . . . .
H19 H -0.093675 0.185100 0.510086 0.038 Uiso 1 1 calc R U . . .
C20 C -0.0684(2) 0.0807(2) 0.53603(19) 0.0382(8) Uani 1 1 d . . . . .
H20 H -0.127000 0.062471 0.521641 0.046 Uiso 1 1 calc R U . . .
C21 C -0.0034(3) 0.0349(2) 0.5641(2) 0.0419(9) Uani 1 1 d . . . . .
H21 H -0.017285 -0.014973 0.568914 0.050 Uiso 1 1 calc R U . . .
C22 C 0.0827(3) 0.0613(2) 0.58552(19) 0.0348(8) Uani 1 1 d . . . . .
H22 H 0.126802 0.029703 0.605899 0.042 Uiso 1 1 calc R U . . .
C23 C 0.0368(3) 0.2541(3) 0.86385(18) 0.0478(10) Uani 1 1 d . . . . .
H23A H -0.025287 0.270809 0.874173 0.072 Uiso 1 1 calc R U . . .
H23B H 0.081914 0.291968 0.875272 0.072 Uiso 1 1 calc R U . . .
H23C H 0.051617 0.210378 0.889155 0.072 Uiso 1 1 calc R U . . .
C24 C 0.3723(2) 0.16932(19) 0.82293(16) 0.0307(7) Uani 1 1 d . . . . .
H24 H 0.406393 0.129041 0.801708 0.037 Uiso 1 1 calc R U . . .
C25 C 0.3535(2) 0.14430(19) 0.89276(16) 0.0319(7) Uani 1 1 d . . . . .
C26 C 0.2987(3) 0.0832(2) 0.90231(19) 0.0408(9) Uani 1 1 d . . . . .
H26 H 0.272605 0.058453 0.865263 0.049 Uiso 1 1 calc R U . . .
C27 C 0.2817(3) 0.0581(2) 0.9651(2) 0.0411(9) Uani 1 1 d . . . . .
H27 H 0.243735 0.016876 0.970852 0.049 Uiso 1 1 calc R U . . .
C28 C 0.3205(3) 0.0936(2) 1.01951(19) 0.0398(9) Uani 1 1 d . . . . .
H28 H 0.309723 0.076425 1.062528 0.048 Uiso 1 1 calc R U . . .
C29 C 0.3750(3) 0.1541(2) 1.01079(17) 0.0386(8) Uani 1 1 d . . . . .
H29 H 0.401710 0.178071 1.048032 0.046 Uiso 1 1 calc R U . . .
C30 C 0.3910(2) 0.1802(2) 0.94821(17) 0.0337(8) Uani 1 1 d . . . . .
H30 H 0.427454 0.222323 0.942950 0.040 Uiso 1 1 calc R U . . .
C31 C 0.4341(2) 0.2358(2) 0.81935(16) 0.0340(7) Uani 1 1 d . . . . .
C32 C 0.3988(3) 0.3052(2) 0.8213(2) 0.0461(10) Uani 1 1 d . . . . .
H32 H 0.334066 0.312412 0.823720 0.055 Uiso 1 1 calc R U . . .
C33 C 0.4574(3) 0.3642(3) 0.8198(2) 0.0529(11) Uani 1 1 d . . . . .
H33 H 0.432342 0.411582 0.821004 0.063 Uiso 1 1 calc R U . . .
C34 C 0.5514(3) 0.3553(3) 0.81653(18) 0.0490(10) Uani 1 1 d . . . . .
H34 H 0.591209 0.395986 0.815262 0.059 Uiso 1 1 calc R U . . .
C35 C 0.5864(3) 0.2869(3) 0.8152(2) 0.0578(12) Uani 1 1 d . . . . .
H35 H 0.651350 0.280043 0.813740 0.069 Uiso 1 1 calc R U . . .
C36 C 0.5286(3) 0.2274(3) 0.8158(2) 0.0459(9) Uani 1 1 d . . . . .
H36 H 0.554193 0.180182 0.813756 0.055 Uiso 1 1 calc R U . . .
C37 C 0.5160(2) 0.01459(17) 0.62148(15) 0.0241(6) Uani 1 1 d . . . . .
C38 C 0.5832(2) -0.01352(18) 0.66610(15) 0.0245(6) Uani 1 1 d . . . . .
C39 C 0.6293(2) -0.07605(19) 0.64860(15) 0.0282(7) Uani 1 1 d . . . . .
H39 H 0.675116 -0.095847 0.677834 0.034 Uiso 1 1 calc R U . . .
C40 C 0.6094(2) -0.11012(19) 0.58904(15) 0.0270(7) Uani 1 1 d . . . . .
C41 C 0.5440(2) -0.08096(18) 0.54508(15) 0.0273(6) Uani 1 1 d . . . . .
H41 H 0.531861 -0.103922 0.503973 0.033 Uiso 1 1 calc R U . . .
C42 C 0.4958(2) -0.01809(18) 0.56083(15) 0.0243(6) Uani 1 1 d . . . . .
C43 C 0.6039(2) 0.02209(18) 0.73271(14) 0.0251(6) Uani 1 1 d . . . . .
H43 H 0.549023 0.052734 0.742028 0.030 Uiso 1 1 calc R U . . .
C44 C 0.6093(2) -0.03505(18) 0.78638(14) 0.0281(6) Uani 1 1 d . . . . .
C45 C 0.5286(2) -0.0566(2) 0.81629(16) 0.0365(7) Uani 1 1 d . . . . .
H45 H 0.471745 -0.033442 0.804738 0.044 Uiso 1 1 calc R U . . .
C46 C 0.5304(3) -0.1114(3) 0.86277(19) 0.0491(10) Uani 1 1 d . . . . .
H46 H 0.475206 -0.125126 0.883388 0.059 Uiso 1 1 calc R U . . .
C47 C 0.6125(3) -0.1460(2) 0.87905(19) 0.0492(10) Uani 1 1 d . . . . .
H47 H 0.613565 -0.184192 0.910278 0.059 Uiso 1 1 calc R U . . .
C48 C 0.6932(3) -0.1253(2) 0.84996(17) 0.0424(9) Uani 1 1 d . . . . .
H48 H 0.749469 -0.149347 0.861203 0.051 Uiso 1 1 calc R U . . .
C49 C 0.6926(2) -0.06937(19) 0.80440(15) 0.0338(7) Uani 1 1 d . . . . .
H49 H 0.748566 -0.054463 0.785488 0.041 Uiso 1 1 calc R U . . .
C50 C 0.6871(2) 0.07294(18) 0.73367(15) 0.0290(6) Uani 1 1 d . . . . .
C51 C 0.7117(2) 0.10856(19) 0.79237(17) 0.0350(7) Uani 1 1 d . . . . .
H51 H 0.679772 0.097405 0.831070 0.042 Uiso 1 1 calc R U . . .
C52 C 0.7814(3) 0.1595(2) 0.79521(19) 0.0430(8) Uani 1 1 d . . . . .
H52 H 0.796702 0.183120 0.835564 0.052 Uiso 1 1 calc R U . . .
C53 C 0.8291(3) 0.1764(3) 0.7393(2) 0.0500(10) Uani 1 1 d . . . . .
H53 H 0.876111 0.212262 0.740658 0.060 Uiso 1 1 calc R U . . .
C54 C 0.8068(3) 0.1399(3) 0.6813(2) 0.0538(11) Uani 1 1 d . . . . .
H54 H 0.840275 0.149858 0.643024 0.065 Uiso 1 1 calc R U . . .
C55 C 0.7360(3) 0.0888(2) 0.67865(18) 0.0425(9) Uani 1 1 d . . . . .
H55 H 0.721411 0.064671 0.638459 0.051 Uiso 1 1 calc R U . . .
C56 C 0.6367(3) -0.2082(2) 0.51671(18) 0.0349(8) Uani 1 1 d . . . . .
H56A H 0.653520 -0.175947 0.480897 0.052 Uiso 1 1 calc R U . . .
H56B H 0.570712 -0.219839 0.512386 0.052 Uiso 1 1 calc R U . . .
H56C H 0.672937 -0.252815 0.514597 0.052 Uiso 1 1 calc R U . . .
C57 C 0.4211(2) 0.00955(17) 0.51236(16) 0.0255(6) Uani 1 1 d . . . . .
H57 H 0.408935 0.061192 0.523617 0.031 Uiso 1 1 calc R U . . .
C58 C 0.4569(2) 0.00804(18) 0.44230(16) 0.0276(7) Uani 1 1 d . . . . .
C59 C 0.5078(3) 0.0661(2) 0.41972(19) 0.0399(8) Uani 1 1 d . . . . .
H59 H 0.515051 0.108006 0.446277 0.048 Uiso 1 1 calc R U . . .
C60 C 0.5480(3) 0.0636(3) 0.3590(2) 0.0500(11) Uani 1 1 d . . . . .
H60 H 0.582570 0.103741 0.344381 0.060 Uiso 1 1 calc R U . . .
C61 C 0.5380(3) 0.0031(2) 0.31970(19) 0.0457(9) Uani 1 1 d . . . . .
H61 H 0.567099 0.000921 0.278617 0.055 Uiso 1 1 calc R U . . .
C62 C 0.4854(3) -0.0543(2) 0.34067(16) 0.0371(7) Uani 1 1 d . . . . .
H62 H 0.477317 -0.095600 0.313433 0.044 Uiso 1 1 calc R U . . .
C63 C 0.4443(2) -0.05185(18) 0.40138(15) 0.0305(6) Uani 1 1 d . . . . .
H63 H 0.407414 -0.091176 0.415035 0.037 Uiso 1 1 calc R U . . .
C64 C 0.3298(2) -0.03133(17) 0.51730(15) 0.0257(6) Uani 1 1 d . . . . .
C65 C 0.2567(2) -0.01290(19) 0.47362(16) 0.0328(7) Uani 1 1 d . . . . .
H65 H 0.264794 0.025112 0.442995 0.039 Uiso 1 1 calc R U . . .
C66 C 0.1728(2) -0.0490(2) 0.47419(17) 0.0397(8) Uani 1 1 d . . . . .
H66 H 0.124417 -0.036386 0.443695 0.048 Uiso 1 1 calc R U . . .
C67 C 0.1599(3) -0.1039(2) 0.5196(2) 0.0409(8) Uani 1 1 d . . . . .
H67 H 0.102719 -0.128978 0.520206 0.049 Uiso 1 1 calc R U . . .
C68 C 0.2308(2) -0.12194(18) 0.56409(18) 0.0356(7) Uani 1 1 d . . . . .
H68 H 0.221781 -0.158908 0.595587 0.043 Uiso 1 1 calc R U . . .
C69 C 0.3152(2) -0.08611(17) 0.56276(16) 0.0295(6) Uani 1 1 d . . . . .
H69 H 0.363486 -0.099135 0.593218 0.035 Uiso 1 1 calc R U . . .
Cu2 Cu 0.65250(2) 0.50830(2) 0.28251(2) 0.02798(9) Uani 1 1 d . . . . .
Cl2 Cl 0.72244(8) 0.59434(7) 0.23983(6) 0.0574(3) Uani 1 1 d . . . . .
O3 O 0.90019(17) 0.25337(15) 0.16743(12) 0.0396(6) Uani 1 1 d . . . . .
N3 N 0.61806(18) 0.35919(15) 0.31871(13) 0.0248(5) Uani 1 1 d . . . . .
N4 N 0.52441(19) 0.43115(15) 0.36559(12) 0.0261(5) Uani 1 1 d . . . . .
C70 C 0.5952(2) 0.43073(18) 0.32357(14) 0.0235(6) Uani 1 1 d . . . . .
C71 C 0.5624(2) 0.3166(2) 0.35702(16) 0.0309(7) Uani 1 1 d . . . . .
H71 H 0.564872 0.265492 0.361354 0.037 Uiso 1 1 calc R U . . .
C72 C 0.5042(2) 0.36154(19) 0.38680(16) 0.0309(7) Uani 1 1 d . . . . .
H72 H 0.458031 0.348375 0.416639 0.037 Uiso 1 1 calc R U . . .
C73 C 0.6928(2) 0.33343(18) 0.28022(16) 0.0259(6) Uani 1 1 d . . . . .
C74 C 0.6771(2) 0.32077(19) 0.21255(16) 0.0292(7) Uani 1 1 d . . . . .
C75 C 0.7499(2) 0.2952(2) 0.17723(17) 0.0323(7) Uani 1 1 d . . . . .
H75 H 0.741323 0.287388 0.131330 0.039 Uiso 1 1 calc R U . . .
C76 C 0.8354(2) 0.28052(19) 0.20722(17) 0.0312(7) Uani 1 1 d . . . . .
C77 C 0.8507(2) 0.29521(19) 0.27382(16) 0.0286(7) Uani 1 1 d . . . . .
H77 H 0.909858 0.286974 0.294018 0.034 Uiso 1 1 calc R U . . .
C78 C 0.7787(2) 0.32211(19) 0.31082(16) 0.0274(7) Uani 1 1 d . . . . .
C79 C 0.5820(2) 0.3330(2) 0.17979(16) 0.0321(7) Uani 1 1 d . . . . .
H79 H 0.553428 0.375025 0.202288 0.039 Uiso 1 1 calc R U . . .
C80 C 0.5940(2) 0.3546(2) 0.10800(17) 0.0334(7) Uani 1 1 d . . . . .
C81 C 0.6362(4) 0.4198(2) 0.09481(19) 0.0514(11) Uani 1 1 d . . . . .
H81 H 0.649782 0.452389 0.129854 0.062 Uiso 1 1 calc R U . . .
C82 C 0.6592(4) 0.4385(2) 0.0317(2) 0.0573(13) Uani 1 1 d . . . . .
H82 H 0.690173 0.482813 0.023891 0.069 Uiso 1 1 calc R U . . .
C83 C 0.6370(3) 0.3925(2) -0.0203(2) 0.0448(10) Uani 1 1 d . . . . .
H83 H 0.651653 0.405240 -0.063900 0.054 Uiso 1 1 calc R U . . .
C84 C 0.5936(3) 0.3284(2) -0.00771(18) 0.0386(8) Uani 1 1 d . . . . .
H84 H 0.577943 0.296854 -0.043131 0.046 Uiso 1 1 calc R U . . .
C85 C 0.5721(3) 0.3087(2) 0.05580(17) 0.0347(8) Uani 1 1 d . . . . .
H85 H 0.542414 0.263887 0.063505 0.042 Uiso 1 1 calc R U . . .
C86 C 0.5187(2) 0.2688(2) 0.18837(16) 0.0332(7) Uani 1 1 d . . . . .
C87 C 0.4238(3) 0.2794(2) 0.19248(19) 0.0418(9) Uani 1 1 d . . . . .
H87 H 0.399932 0.327209 0.192077 0.050 Uiso 1 1 calc R U . . .
C88 C 0.3635(3) 0.2215(3) 0.1972(2) 0.0471(9) Uani 1 1 d . . . . .
H88 H 0.299025 0.229829 0.199943 0.057 Uiso 1 1 calc R U . . .
C89 C 0.3973(3) 0.1516(3) 0.1978(2) 0.0479(10) Uani 1 1 d . . . . .
H89 H 0.356142 0.111761 0.200298 0.058 Uiso 1 1 calc R U . . .
C90 C 0.4919(3) 0.1400(2) 0.19465(19) 0.0438(9) Uani 1 1 d . . . . .
H90 H 0.515450 0.092061 0.195546 0.053 Uiso 1 1 calc R U . . .
C91 C 0.5519(3) 0.1976(2) 0.19026(18) 0.0388(8) Uani 1 1 d . . . . .
H91 H 0.616392 0.188973 0.188501 0.047 Uiso 1 1 calc R U . . .
C92 C 0.9830(3) 0.2254(3) 0.1975(2) 0.0538(11) Uani 1 1 d . . . . .
H92A H 1.022454 0.205980 0.163543 0.081 Uiso 1 1 calc R U . . .
H92B H 0.967649 0.186889 0.228228 0.081 Uiso 1 1 calc R U . . .
H92C H 1.015774 0.264224 0.221262 0.081 Uiso 1 1 calc R U . . .
C93 C 0.7926(2) 0.3370(2) 0.38438(16) 0.0304(7) Uani 1 1 d D . . . .
H93 H 0.751031 0.378757 0.393352 0.036 Uiso 0.6 1 calc R U P A 1
H93A H 0.746565 0.373897 0.398007 0.036 Uiso 0.4 1 calc R U P B 2
C100 C 0.8898(2) 0.3643(2) 0.40181(15) 0.0291(7) Uani 1 1 d . . . . .
C101 C 0.9626(2) 0.31765(19) 0.41818(15) 0.0300(6) Uani 1 1 d . . . . .
H101 H 0.952078 0.266993 0.419027 0.036 Uiso 1 1 calc R U . . .
C102 C 1.0505(2) 0.34458(19) 0.43326(16) 0.0316(7) Uani 1 1 d . . . . .
H102 H 1.099723 0.312438 0.444404 0.038 Uiso 1 1 calc R U . . .
C103 C 1.0659(2) 0.4182(2) 0.43199(17) 0.0361(8) Uani 1 1 d . . . . .
H103 H 1.126042 0.436624 0.441750 0.043 Uiso 1 1 calc R U . . .
C104 C 0.9944(3) 0.4649(2) 0.4166(2) 0.0416(9) Uani 1 1 d . . . . .
H104 H 1.005028 0.515594 0.416301 0.050 Uiso 1 1 calc R U . . .
C105 C 0.9066(3) 0.4378(2) 0.40151(19) 0.0374(8) Uani 1 1 d . . . . .
H105 H 0.857558 0.470261 0.390849 0.045 Uiso 1 1 calc R U . . .
C106 C 0.4740(2) 0.49550(18) 0.38294(17) 0.0291(7) Uani 1 1 d D . . . .
C111 C 0.4042(2) 0.5197(2) 0.34037(17) 0.0326(8) Uani 1 1 d D . . . .
C113 C 0.6461(3) 0.55763(19) 0.50881(17) 0.0395(8) Uani 1 1 d D . . . .
C114 C 0.7132(4) 0.5774(2) 0.46441(19) 0.0530(11) Uani 1 1 d . . . . .
H114 H 0.708429 0.560209 0.420488 0.064 Uiso 1 1 calc R U . . .
C115 C 0.7864(3) 0.6216(2) 0.4833(2) 0.0502(10) Uani 1 1 d . . . . .
H115 H 0.832258 0.633151 0.452701 0.060 Uiso 1 1 calc R U . . .
C116 C 0.7931(3) 0.6493(2) 0.5465(2) 0.0429(8) Uani 1 1 d . . . . .
H116 H 0.843467 0.679474 0.559660 0.051 Uiso 1 1 calc R U . . .
C117 C 0.7254(2) 0.63225(19) 0.59020(17) 0.0369(7) Uani 1 1 d . . . . .
H117 H 0.728260 0.652067 0.633248 0.044 Uiso 1 1 calc R U . . .
C118 C 0.6527(2) 0.58618(17) 0.57162(16) 0.0323(7) Uani 1 1 d . . . . .
H118 H 0.607298 0.574286 0.602431 0.039 Uiso 1 1 calc R U . . .
C126 C 0.3822(2) 0.48280(19) 0.27474(16) 0.0280(7) Uani 1 1 d . . . . .
H126 H 0.420964 0.438118 0.274339 0.034 Uiso 1 1 calc R U . . .
C127 C 0.2817(2) 0.45723(18) 0.26968(15) 0.0273(6) Uani 1 1 d . . . . .
C128 C 0.2599(2) 0.38831(19) 0.29211(16) 0.0328(7) Uani 1 1 d . . . . .
H128 H 0.307380 0.358313 0.310407 0.039 Uiso 1 1 calc R U . . .
C129 C 0.1692(3) 0.3629(2) 0.2880(2) 0.0420(9) Uani 1 1 d . . . . .
H129 H 0.155217 0.315725 0.303003 0.050 Uiso 1 1 calc R U . . .
C130 C 0.0996(3) 0.4068(2) 0.26185(18) 0.0421(8) Uani 1 1 d . . . . .
H130 H 0.037554 0.389983 0.259677 0.050 Uiso 1 1 calc R U . . .
C131 C 0.1203(2) 0.4749(2) 0.23902(18) 0.0384(8) Uani 1 1 d . . . . .
H131 H 0.072739 0.504759 0.220632 0.046 Uiso 1 1 calc R U . . .
C132 C 0.2112(2) 0.49976(18) 0.24299(17) 0.0321(7) Uani 1 1 d . . . . .
H132 H 0.225092 0.546652 0.227123 0.038 Uiso 1 1 calc R U . . .
C133 C 0.4100(2) 0.52748(19) 0.21522(17) 0.0326(7) Uani 1 1 d . . . . .
C134 C 0.3926(3) 0.4988(2) 0.15280(19) 0.0441(9) Uani 1 1 d . . . . .
H134 H 0.362464 0.453360 0.148660 0.053 Uiso 1 1 calc R U . . .
C135 C 0.4177(3) 0.5345(2) 0.0972(2) 0.0544(11) Uani 1 1 d . . . . .
H135 H 0.405079 0.513556 0.055237 0.065 Uiso 1 1 calc R U . . .
C136 C 0.4612(4) 0.6007(2) 0.1019(2) 0.0566(12) Uani 1 1 d . . . . .
H136 H 0.477681 0.626171 0.063518 0.068 Uiso 1 1 calc R U . . .
C137 C 0.4803(4) 0.6292(2) 0.1631(3) 0.0629(13) Uani 1 1 d . . . . .
H137 H 0.510831 0.674492 0.166872 0.075 Uiso 1 1 calc R U . . .
C138 C 0.4557(3) 0.5927(2) 0.2198(2) 0.0483(10) Uani 1 1 d . . . . .
H138 H 0.470580 0.612899 0.261740 0.058 Uiso 1 1 calc R U . . .
O4 O 0.3254(3) 0.6860(2) 0.4188(2) 0.0285(9) Uani 0.6667 1 d D . P C 1
C94 C 0.7615(15) 0.2769(7) 0.4303(6) 0.028(3) Uani 0.6 1 d D . P D 1
C95 C 0.7524(10) 0.2084(7) 0.4070(6) 0.034(2) Uani 0.6 1 d D . P D 1
H95 H 0.765355 0.198129 0.362526 0.041 Uiso 0.6 1 calc R U P D 1
C96 C 0.7240(9) 0.1529(6) 0.4483(7) 0.043(3) Uani 0.6 1 d D . P D 1
H96 H 0.716744 0.105025 0.432026 0.052 Uiso 0.6 1 calc R U P D 1
C97 C 0.7070(10) 0.1682(8) 0.5120(9) 0.050(4) Uani 0.6 1 d . . P D 1
H97 H 0.686747 0.130715 0.539933 0.060 Uiso 0.6 1 calc R U P D 1
C98 C 0.7184(9) 0.2375(7) 0.5373(5) 0.050(3) Uani 0.6 1 d D . P D 1
H98 H 0.707374 0.247029 0.582243 0.060 Uiso 0.6 1 calc R U P D 1
C99 C 0.7463(10) 0.2931(5) 0.4958(4) 0.034(2) Uani 0.6 1 d D . P D 1
H99 H 0.754691 0.340878 0.511999 0.041 Uiso 0.6 1 calc R U P D 1
C107 C 0.4920(7) 0.5351(6) 0.4421(4) 0.0207(16) Uani 0.6667 1 d D . P C 1
C108 C 0.4446(5) 0.5987(4) 0.4537(3) 0.0209(14) Uani 0.6667 1 d D . P C 1
H108 H 0.460370 0.626251 0.491846 0.025 Uiso 0.6667 1 calc R U P C 1
C109 C 0.3749(4) 0.6230(3) 0.4110(3) 0.0202(11) Uani 0.6667 1 d D . P C 1
C110 C 0.3538(6) 0.5850(4) 0.3528(3) 0.0225(14) Uani 0.6667 1 d D . P C 1
H110 H 0.307525 0.601988 0.322395 0.027 Uiso 0.6667 1 calc R U P C 1
C112 C 0.5626(4) 0.5044(3) 0.4892(3) 0.0216(11) Uani 0.6667 1 d D . P C 1
H112 H 0.591697 0.463821 0.464927 0.026 Uiso 0.6667 1 calc R U P C 1
C119 C 0.5177(4) 0.4687(3) 0.5481(2) 0.0277(10) Uani 0.6667 1 d D . P C 1
C120 C 0.5557(4) 0.4046(3) 0.5720(3) 0.0397(12) Uani 0.6667 1 d D . P C 1
H120 H 0.606756 0.383717 0.550893 0.048 Uiso 0.6667 1 calc R U P C 1
C121 C 0.5195(7) 0.3699(6) 0.6273(5) 0.048(2) Uani 0.6667 1 d D . P C 1
H121 H 0.548058 0.327344 0.644264 0.057 Uiso 0.6667 1 calc R U P C 1
C122 C 0.4431(4) 0.3976(3) 0.6566(3) 0.0407(13) Uani 0.6667 1 d D . P C 1
H122 H 0.416866 0.373131 0.692469 0.049 Uiso 0.6667 1 calc R U P C 1
C123 C 0.4049(4) 0.4614(3) 0.6334(2) 0.0369(12) Uani 0.6667 1 d D . P C 1
H123 H 0.353783 0.482035 0.654578 0.044 Uiso 0.6667 1 calc R U P C 1
C124 C 0.4410(3) 0.4955(3) 0.5789(2) 0.0361(11) Uani 0.6667 1 d D . P C 1
H124 H 0.412326 0.538315 0.562514 0.043 Uiso 0.6667 1 calc R U P C 1
C125 C 0.3366(5) 0.7229(4) 0.4804(3) 0.0364(13) Uani 0.6667 1 d D . P C 1
H12A H 0.292873 0.763280 0.481683 0.055 Uiso 0.6667 1 calc R U P C 1
H12B H 0.399876 0.741481 0.485216 0.055 Uiso 0.6667 1 calc R U P C 1
H12C H 0.324783 0.689356 0.516322 0.055 Uiso 0.6667 1 calc R U P C 1
O4A O 0.3351(6) 0.6630(5) 0.4448(4) 0.0340(19) Uani 0.3333 1 d D . P C 2
C1A C 0.5806(8) 0.4460(5) 0.5416(4) 0.030(2) Uani 0.3333 1 d D . P C 2
C1B C 0.4935(9) 0.4354(8) 0.5647(5) 0.041(3) Uani 0.3333 1 d D . P C 2
H1B H 0.441510 0.460036 0.545934 0.049 Uiso 0.3333 1 calc R U P C 2
C1C C 0.4841(15) 0.3861(13) 0.6176(11) 0.068(8) Uani 0.3333 1 d D . P C 2
H1C H 0.424076 0.375779 0.632582 0.082 Uiso 0.3333 1 calc R U P C 2
C1D C 0.5592(11) 0.3528(8) 0.6478(6) 0.054(4) Uani 0.3333 1 d D . P C 2
H1D H 0.551132 0.322071 0.684528 0.064 Uiso 0.3333 1 calc R U P C 2
C1E C 0.6445(9) 0.3642(6) 0.6248(5) 0.047(3) Uani 0.3333 1 d D . P C 2
H1E H 0.696298 0.340257 0.644714 0.057 Uiso 0.3333 1 calc R U P C 2
C1F C 0.6567(8) 0.4103(5) 0.5727(5) 0.037(2) Uani 0.3333 1 d D . P C 2
H1F H 0.717142 0.418214 0.557385 0.044 Uiso 0.3333 1 calc R U P C 2
C1G C 0.6015(9) 0.4944(6) 0.4837(6) 0.026(2) Uani 0.3333 1 d D . P C 2
H1G H 0.643926 0.468549 0.453912 0.031 Uiso 0.3333 1 calc R U P C 2
C1H C 0.3513(9) 0.6956(7) 0.5084(6) 0.041(3) Uani 0.3333 1 d D . P C 2
H1HA H 0.410727 0.720914 0.509363 0.062 Uiso 0.3333 1 calc R U P C 2
H1HB H 0.352413 0.657902 0.542287 0.062 Uiso 0.3333 1 calc R U P C 2
H1HC H 0.301704 0.730019 0.516963 0.062 Uiso 0.3333 1 calc R U P C 2
C1I C 0.3903(9) 0.6038(7) 0.4307(6) 0.024(2) Uani 0.3333 1 d D . P C 2
C1J C 0.4651(11) 0.5797(8) 0.4666(7) 0.025(3) Uani 0.3333 1 d D . P C 2
H1J H 0.483402 0.602611 0.506706 0.030 Uiso 0.3333 1 calc R U P C 2
C1K C 0.3586(12) 0.5712(8) 0.3721(6) 0.033(4) Uani 0.3333 1 d D . P C 2
H1K H 0.300815 0.586689 0.353651 0.039 Uiso 0.3333 1 calc R U P C 2
C1L C 0.5148(13) 0.5205(12) 0.4435(10) 0.031(5) Uani 0.3333 1 d D . P C 2
C94A C 0.771(2) 0.2636(9) 0.4184(10) 0.034(5) Uani 0.4 1 d D . P D 2
C95A C 0.7692(15) 0.1962(8) 0.3913(8) 0.031(3) Uani 0.4 1 d D . P D 2
H95A H 0.787988 0.189732 0.347436 0.037 Uiso 0.4 1 calc R U P D 2
C96A C 0.7388(13) 0.1343(8) 0.4283(8) 0.039(4) Uani 0.4 1 d D . P D 2
H96A H 0.738885 0.087590 0.408862 0.046 Uiso 0.4 1 calc R U P D 2
C97A C 0.7093(17) 0.1429(12) 0.4927(12) 0.046(5) Uani 0.4 1 d . . P D 2
H97A H 0.688182 0.102917 0.517233 0.055 Uiso 0.4 1 calc R U P D 2
C98A C 0.7119(12) 0.2103(11) 0.5187(7) 0.041(4) Uani 0.4 1 d D . P D 2
H98A H 0.692488 0.217315 0.562350 0.049 Uiso 0.4 1 calc R U P D 2
C99A C 0.7424(14) 0.2702(7) 0.4829(8) 0.038(3) Uani 0.4 1 d D . P D 2
H99A H 0.743366 0.316486 0.503106 0.045 Uiso 0.4 1 calc R U P D 2

loop_
_atom_site_aniso_label
_atom_site_aniso_U_11
_atom_site_aniso_U_22
_atom_site_aniso_U_33
_atom_site_aniso_U_23
_atom_site_aniso_U_13
_atom_site_aniso_U_12
Cu1 0.02498(17) 0.02589(19) 0.02651(19) -0.00367(16) -0.00101(15) 0.00034(16)
Cl1 0.0446(5) 0.0369(5) 0.0462(5) -0.0020(4) 0.0065(4) -0.0115(4)
O1 0.0311(11) 0.0388(12) 0.0218(11) -0.0005(9) -0.0027(9) 0.0085(10)
O2 0.0367(12) 0.0370(13) 0.0221(11) -0.0044(9) -0.0050(9) 0.0124(10)
N1 0.0235(12) 0.0248(13) 0.0214(12) -0.0036(10) -0.0077(9) 0.0033(10)
N2 0.0235(11) 0.0282(13) 0.0184(12) -0.0017(10) -0.0069(9) 0.0023(10)
C1 0.0227(13) 0.0239(14) 0.0192(13) -0.0045(11) -0.0068(11) 0.0019(11)
C2 0.0274(14) 0.0256(14) 0.0295(16) -0.0013(12) -0.0083(12) -0.0004(12)
C3 0.0284(14) 0.0298(15) 0.0256(15) 0.0015(12) -0.0058(12) -0.0043(12)
C4 0.0234(13) 0.0230(14) 0.0211(14) -0.0020(11) -0.0055(11) 0.0043(11)
C5 0.0254(14) 0.0203(14) 0.0205(14) -0.0018(11) -0.0067(11) 0.0018(11)
C6 0.0271(14) 0.0273(15) 0.0198(14) 0.0004(11) -0.0086(11) 0.0034(12)
C7 0.0278(14) 0.0233(14) 0.0238(15) 0.0003(11) -0.0027(11) 0.0060(11)
C8 0.0354(16) 0.0293(15) 0.0188(14) -0.0038(12) -0.0050(12) 0.0068(13)
C9 0.0302(15) 0.0270(15) 0.0228(15) -0.0052(12) -0.0114(12) 0.0061(12)
C10 0.0281(14) 0.0265(15) 0.0192(14) -0.0031(11) -0.0074(11) 0.0031(12)
C11 0.0215(13) 0.0302(16) 0.0216(14) 0.0007(12) -0.0064(11) 0.0017(11)
C12 0.0284(15) 0.0329(16) 0.0284(16) -0.0050(13) -0.0037(12) -0.0029(13)
C13 0.0316(16) 0.045(2) 0.0283(16) 0.0018(14) 0.0008(13) -0.0076(15)
C14 0.0269(15) 0.040(2) 0.0389(19) 0.0076(15) -0.0059(14) -0.0059(14)
C15 0.0286(16) 0.0311(18) 0.040(2) 0.0009(15) -0.0115(14) 0.0003(14)
C16 0.0289(15) 0.0305(17) 0.0255(16) -0.0029(13) -0.0088(13) 0.0037(13)
C17 0.0270(14) 0.0277(15) 0.0175(13) -0.0019(11) -0.0047(11) 0.0003(11)
C18 0.0298(15) 0.0317(15) 0.0195(14) 0.0021(12) -0.0060(11) -0.0018(12)
C19 0.0289(15) 0.0410(17) 0.0238(15) 0.0030(13) -0.0091(12) 0.0011(13)
C20 0.0301(16) 0.0413(19) 0.042(2) -0.0067(16) -0.0110(15) -0.0066(14)
C21 0.0378(19) 0.0294(18) 0.058(2) -0.0046(17) -0.0095(17) -0.0026(15)
C22 0.0323(16) 0.0277(17) 0.044(2) -0.0041(15) -0.0116(15) 0.0012(14)
C23 0.044(2) 0.072(3) 0.0265(18) -0.0112(18) -0.0008(15) 0.0175(19)
C24 0.0300(15) 0.0372(17) 0.0241(15) -0.0100(13) -0.0102(12) 0.0104(13)
C25 0.0360(17) 0.0345(17) 0.0243(15) -0.0045(13) -0.0133(13) 0.0132(14)
C26 0.057(2) 0.0307(17) 0.0334(18) -0.0077(14) -0.0195(16) 0.0093(16)
C27 0.053(2) 0.0304(17) 0.039(2) 0.0017(15) -0.0110(17) 0.0082(16)
C28 0.050(2) 0.0367(19) 0.0325(18) 0.0001(15) -0.0088(16) 0.0157(16)
C29 0.0403(18) 0.051(2) 0.0236(16) -0.0076(15) -0.0105(14) 0.0118(17)
C30 0.0326(16) 0.0400(19) 0.0278(17) -0.0104(14) -0.0092(13) 0.0077(14)
C31 0.0330(16) 0.049(2) 0.0187(14) -0.0103(14) -0.0108(12) 0.0050(15)
C32 0.0374(19) 0.047(2) 0.053(2) -0.0133(18) -0.0153(17) -0.0018(16)
C33 0.057(3) 0.054(2) 0.046(2) -0.0051(19) -0.021(2) -0.008(2)
C34 0.053(2) 0.071(3) 0.0220(17) 0.0066(17) -0.0092(16) -0.019(2)
C35 0.037(2) 0.093(4) 0.044(2) 0.005(2) 0.0051(18) -0.005(2)
C36 0.0372(19) 0.065(3) 0.035(2) -0.0007(18) 0.0010(15) 0.0063(18)
C37 0.0234(13) 0.0287(15) 0.0200(14) -0.0009(11) -0.0015(11) 0.0022(11)
C38 0.0215(13) 0.0336(16) 0.0182(14) 0.0008(11) -0.0041(11) 0.0052(11)
C39 0.0270(14) 0.0379(18) 0.0191(14) -0.0009(12) -0.0063(11) 0.0081(13)
C40 0.0284(15) 0.0320(16) 0.0204(14) -0.0015(12) -0.0025(12) 0.0087(12)
C41 0.0313(15) 0.0336(17) 0.0164(13) -0.0036(12) -0.0057(11) 0.0046(13)
C42 0.0245(13) 0.0320(16) 0.0163(13) 0.0003(11) -0.0039(11) 0.0041(12)
C43 0.0249(14) 0.0345(16) 0.0156(13) -0.0019(11) -0.0054(11) 0.0060(12)
C44 0.0339(15) 0.0346(16) 0.0153(13) -0.0036(11) -0.0071(11) 0.0018(13)
C45 0.0366(17) 0.049(2) 0.0237(16) 0.0001(14) -0.0061(13) -0.0032(15)
C46 0.055(2) 0.063(3) 0.0284(19) 0.0037(18) -0.0079(17) -0.020(2)
C47 0.069(3) 0.050(2) 0.0274(18) 0.0084(16) -0.0160(18) -0.008(2)
C48 0.061(2) 0.044(2) 0.0214(16) -0.0028(14) -0.0135(15) 0.0128(17)
C49 0.0407(17) 0.0421(18) 0.0180(14) -0.0045(13) -0.0078(12) 0.0075(14)
C50 0.0261(14) 0.0378(17) 0.0227(14) 0.0022(13) -0.0071(11) 0.0047(13)
C51 0.0372(17) 0.0428(18) 0.0246(16) 0.0013(14) -0.0060(13) 0.0007(14)
C52 0.0420(19) 0.049(2) 0.0366(19) -0.0032(16) -0.0149(15) -0.0039(16)
C53 0.0343(18) 0.065(3) 0.050(2) 0.006(2) -0.0107(17) -0.0162(18)
C54 0.039(2) 0.085(3) 0.038(2) 0.003(2) 0.0005(17) -0.016(2)
C55 0.0400(19) 0.063(3) 0.0237(17) -0.0022(16) -0.0030(14) -0.0067(17)
C56 0.0396(18) 0.0357(18) 0.0291(17) -0.0051(14) -0.0034(14) 0.0094(15)
C57 0.0281(15) 0.0265(15) 0.0212(14) -0.0025(11) -0.0084(12) 0.0053(12)
C58 0.0281(14) 0.0329(17) 0.0213(14) 0.0030(12) -0.0077(11) 0.0018(12)
C59 0.049(2) 0.040(2) 0.0299(18) 0.0011(15) -0.0078(15) -0.0128(17)
C60 0.058(3) 0.055(3) 0.036(2) 0.0093(19) 0.0009(18) -0.019(2)
C61 0.049(2) 0.063(3) 0.0253(17) 0.0016(17) 0.0047(15) -0.0048(19)
C62 0.0470(19) 0.0415(18) 0.0223(15) 0.0011(13) -0.0037(14) 0.0004(15)
C63 0.0361(16) 0.0325(16) 0.0226(15) 0.0016(12) -0.0026(12) 0.0013(13)
C64 0.0285(14) 0.0286(14) 0.0198(14) -0.0028(11) -0.0042(11) 0.0034(12)
C65 0.0298(15) 0.0433(18) 0.0250(15) 0.0006(13) -0.0058(12) 0.0047(13)
C66 0.0296(16) 0.059(2) 0.0304(17) -0.0081(16) -0.0088(13) 0.0033(15)
C67 0.0333(18) 0.044(2) 0.045(2) -0.0151(17) 0.0006(15) -0.0032(15)
C68 0.0399(17) 0.0301(16) 0.0370(18) -0.0035(13) 0.0039(14) 0.0009(13)
C69 0.0335(15) 0.0283(15) 0.0263(15) -0.0022(12) -0.0046(12) 0.0059(12)
Cu2 0.0305(2) 0.0301(2) 0.02326(19) 0.00495(16) 0.00022(15) -0.00607(17)
Cl2 0.0479(6) 0.0562(7) 0.0678(7) 0.0308(6) -0.0003(5) -0.0191(5)
O3 0.0384(13) 0.0501(15) 0.0296(13) -0.0021(11) -0.0076(10) 0.0138(11)
N3 0.0248(12) 0.0298(14) 0.0193(12) 0.0059(10) -0.0066(10) -0.0048(10)
N4 0.0326(13) 0.0303(13) 0.0153(11) -0.0005(10) -0.0020(10) -0.0093(11)
C70 0.0257(14) 0.0312(16) 0.0131(13) -0.0005(11) -0.0079(11) -0.0018(12)
C71 0.0336(16) 0.0337(17) 0.0248(15) 0.0089(13) -0.0095(13) -0.0094(13)
C72 0.0349(16) 0.0372(17) 0.0205(14) 0.0042(13) -0.0022(12) -0.0119(13)
C73 0.0281(15) 0.0260(15) 0.0232(15) 0.0034(12) -0.0071(12) -0.0046(12)
C74 0.0350(16) 0.0280(16) 0.0238(15) 0.0026(12) -0.0092(13) 0.0039(13)
C75 0.0396(18) 0.0355(17) 0.0211(15) -0.0002(13) -0.0099(13) 0.0072(14)
C76 0.0354(17) 0.0314(16) 0.0264(16) -0.0005(13) -0.0046(13) 0.0031(14)
C77 0.0269(14) 0.0327(17) 0.0255(15) 0.0043(12) -0.0092(12) -0.0009(12)
C78 0.0288(15) 0.0301(16) 0.0226(15) 0.0063(12) -0.0076(12) -0.0062(13)
C79 0.0350(17) 0.0384(18) 0.0220(15) -0.0048(13) -0.0140(13) 0.0087(14)
C80 0.0366(17) 0.0351(17) 0.0274(16) -0.0032(13) -0.0158(13) 0.0092(14)
C81 0.089(3) 0.0336(19) 0.0293(19) 0.0006(15) -0.027(2) 0.001(2)
C82 0.098(4) 0.034(2) 0.039(2) 0.0109(17) -0.023(2) -0.008(2)
C83 0.059(2) 0.046(2) 0.0285(18) 0.0077(16) -0.0172(17) 0.0056(19)
C84 0.0399(19) 0.046(2) 0.0292(18) -0.0066(15) -0.0104(15) 0.0059(16)
C85 0.0347(17) 0.042(2) 0.0263(16) -0.0045(14) -0.0081(13) 0.0032(15)
C86 0.0346(17) 0.0456(19) 0.0187(15) -0.0017(13) -0.0103(12) 0.0068(14)
C87 0.0391(19) 0.053(2) 0.0330(19) -0.0054(16) -0.0083(15) 0.0089(17)
C88 0.0376(19) 0.065(3) 0.038(2) 0.0003(19) -0.0067(16) 0.0017(18)
C89 0.045(2) 0.062(3) 0.036(2) 0.0067(18) -0.0052(17) -0.0096(19)
C90 0.047(2) 0.048(2) 0.036(2) 0.0087(17) -0.0077(16) 0.0002(17)
C91 0.0339(17) 0.047(2) 0.0344(19) 0.0020(15) -0.0095(14) 0.0045(15)
C92 0.044(2) 0.068(3) 0.048(2) -0.012(2) -0.0097(18) 0.024(2)
C93 0.0256(14) 0.0428(19) 0.0220(15) 0.0067(13) -0.0075(12) -0.0038(13)
C100 0.0264(14) 0.0433(19) 0.0170(14) 0.0014(13) -0.0065(11) -0.0056(13)
C101 0.0299(15) 0.0358(16) 0.0237(15) 0.0020(13) -0.0067(12) -0.0038(13)
C102 0.0291(15) 0.0405(18) 0.0245(15) 0.0040(13) -0.0081(12) -0.0013(13)
C103 0.0313(16) 0.0425(19) 0.0338(18) -0.0021(15) -0.0105(14) -0.0071(14)
C104 0.0397(19) 0.0353(19) 0.049(2) 0.0003(17) -0.0099(17) -0.0063(16)
C105 0.0327(17) 0.040(2) 0.039(2) 0.0042(16) -0.0105(15) 0.0021(15)
C106 0.0336(16) 0.0318(16) 0.0224(15) -0.0052(12) 0.0070(13) -0.0103(13)
C111 0.0285(15) 0.0424(19) 0.0273(16) -0.0149(14) 0.0063(13) -0.0097(14)
C113 0.065(2) 0.0305(16) 0.0218(16) 0.0055(13) -0.0130(15) -0.0028(16)
C114 0.092(3) 0.039(2) 0.0280(19) -0.0009(15) 0.002(2) 0.007(2)
C115 0.058(3) 0.048(2) 0.046(2) 0.0113(19) 0.0120(19) 0.012(2)
C116 0.0385(18) 0.043(2) 0.046(2) 0.0120(17) -0.0105(16) 0.0041(15)
C117 0.0443(19) 0.0374(17) 0.0281(16) 0.0013(13) -0.0128(14) -0.0022(15)
C118 0.0421(17) 0.0295(15) 0.0248(15) 0.0028(12) -0.0072(13) -0.0008(13)
C126 0.0245(14) 0.0335(16) 0.0261(16) -0.0101(13) -0.0007(12) 0.0003(12)
C127 0.0277(14) 0.0327(16) 0.0215(14) -0.0059(12) 0.0008(11) -0.0017(12)
C128 0.0355(17) 0.0397(18) 0.0229(15) 0.0022(13) -0.0028(13) 0.0011(14)
C129 0.042(2) 0.045(2) 0.039(2) 0.0074(17) 0.0056(16) -0.0101(16)
C130 0.0322(17) 0.059(2) 0.0351(19) -0.0063(17) 0.0018(14) -0.0097(16)
C131 0.0314(16) 0.050(2) 0.0336(18) -0.0066(15) -0.0045(14) 0.0051(15)
C132 0.0302(15) 0.0321(16) 0.0339(17) -0.0034(13) 0.0019(13) 0.0010(12)
C133 0.0299(15) 0.0354(17) 0.0330(17) -0.0083(13) 0.0063(13) -0.0040(13)
C134 0.054(2) 0.041(2) 0.038(2) -0.0094(15) 0.0093(17) -0.0160(17)
C135 0.071(3) 0.055(2) 0.038(2) -0.0034(18) 0.014(2) -0.015(2)
C136 0.076(3) 0.047(2) 0.048(3) 0.0024(19) 0.017(2) -0.013(2)
C137 0.079(3) 0.043(2) 0.068(3) -0.008(2) 0.025(3) -0.028(2)
C138 0.052(2) 0.047(2) 0.046(2) -0.0127(17) 0.0065(18) -0.0151(18)
O4 0.0299(19) 0.031(2) 0.025(2) -0.0069(16) -0.0007(17) 0.0075(16)
C94 0.021(6) 0.043(4) 0.019(5) 0.007(4) -0.004(4) 0.003(3)
C95 0.024(5) 0.052(6) 0.026(6) 0.011(4) -0.003(3) -0.004(4)
C96 0.033(5) 0.039(5) 0.057(9) 0.013(5) -0.011(5) -0.004(4)
C97 0.032(4) 0.054(10) 0.063(10) 0.038(8) 0.005(6) 0.008(7)
C98 0.045(5) 0.076(8) 0.030(5) 0.012(4) 0.010(5) 0.020(5)
C99 0.039(4) 0.047(5) 0.017(3) 0.002(3) 0.001(3) 0.011(5)
C107 0.025(4) 0.023(5) 0.015(3) -0.004(2) 0.003(2) 0.001(3)
C108 0.027(4) 0.023(3) 0.012(3) -0.002(2) -0.001(3) 0.003(2)
C109 0.017(2) 0.023(3) 0.020(3) 0.000(2) 0.000(2) 0.003(2)
C110 0.027(3) 0.029(3) 0.012(3) -0.004(2) 0.002(3) 0.002(2)
C112 0.028(3) 0.022(2) 0.014(2) -0.0031(17) -0.006(2) 0.004(2)
C119 0.034(3) 0.031(3) 0.018(2) 0.003(2) -0.0044(19) -0.006(2)
C120 0.052(3) 0.035(3) 0.032(3) 0.003(2) 0.000(2) 0.000(3)
C121 0.065(6) 0.046(4) 0.031(5) 0.012(3) -0.008(4) -0.011(5)
C122 0.048(3) 0.045(3) 0.028(3) 0.003(2) -0.008(2) -0.021(3)
C123 0.037(3) 0.054(3) 0.020(2) 0.006(2) 0.0001(19) -0.010(2)
C124 0.032(2) 0.052(3) 0.024(2) 0.006(2) -0.0031(19) -0.004(2)
C125 0.043(3) 0.039(3) 0.027(3) -0.012(2) 0.000(2) 0.004(3)
O4A 0.031(4) 0.043(5) 0.028(5) -0.016(4) -0.002(4) 0.008(4)
C1A 0.052(6) 0.021(4) 0.015(4) -0.001(3) -0.007(4) -0.011(4)
C1B 0.059(8) 0.045(7) 0.019(5) 0.005(5) -0.015(5) -0.012(7)
C1C 0.091(17) 0.071(16) 0.042(10) 0.019(10) -0.024(12) -0.059(14)
C1D 0.097(12) 0.040(7) 0.021(6) 0.006(5) -0.030(7) -0.030(7)
C1E 0.077(9) 0.027(5) 0.036(6) 0.004(4) -0.026(6) -0.003(5)
C1F 0.047(6) 0.033(5) 0.029(5) -0.005(4) -0.012(4) 0.004(4)
C1G 0.033(6) 0.028(5) 0.016(5) 0.001(4) -0.014(5) 0.011(5)
C1H 0.054(8) 0.040(7) 0.031(6) -0.020(5) 0.007(6) 0.005(6)
C1I 0.030(7) 0.028(6) 0.014(5) 0.002(4) -0.006(5) 0.012(4)
C1J 0.026(7) 0.034(8) 0.016(6) 0.008(5) -0.007(5) 0.001(5)
C1K 0.023(5) 0.060(9) 0.016(7) 0.012(6) -0.001(5) -0.008(5)
C1L 0.035(11) 0.016(8) 0.044(10) -0.014(6) 0.026(8) -0.003(6)
C94A 0.012(6) 0.073(14) 0.017(7) 0.006(7) 0.000(5) -0.007(9)
C95A 0.028(8) 0.041(7) 0.022(7) 0.014(5) -0.003(5) -0.011(5)
C96A 0.035(7) 0.044(8) 0.036(8) 0.025(6) -0.013(6) -0.009(6)
C97A 0.038(7) 0.049(12) 0.050(12) 0.026(8) -0.008(7) -0.006(8)
C98A 0.035(6) 0.072(13) 0.016(6) 0.015(8) 0.009(5) 0.007(10)
C99A 0.035(5) 0.041(8) 0.037(8) -0.004(5) 0.005(6) 0.007(6)

_geom_special_details            
;
 All esds (except the esd in the dihedral angle between two l.s. planes)
 are estimated using the full covariance matrix.  The cell esds are taken
 into account individually in the estimation of esds in distances, angles
 and torsion angles; correlations between esds in cell parameters are only
 used when they are defined by crystal symmetry.  An approximate (isotropic)
 treatment of cell esds is used for estimating esds involving l.s. planes.
;
loop_
_geom_bond_atom_site_label_1
_geom_bond_atom_site_label_2
_geom_bond_distance
_geom_bond_site_symmetry_2
_geom_bond_publ_flag
Cu1 Cl1 2.1012(10) . ?
Cu1 C1 1.877(3) . ?
O1 C7 1.375(4) . ?
O1 C23 1.419(4) . ?
O2 C40 1.362(4) . ?
O2 C56 1.440(4) . ?
N1 C1 1.360(4) . ?
N1 C2 1.384(4) . ?
N1 C4 1.442(4) . ?
N2 C1 1.356(4) . ?
N2 C3 1.394(4) . ?
N2 C37 1.438(4) . ?
C2 H2 0.9500 . ?
C2 C3 1.341(5) . ?
C3 H3 0.9500 . ?
C4 C5 1.413(4) . ?
C4 C9 1.389(4) . ?
C5 C6 1.375(4) . ?
C5 C10 1.522(4) . ?
C6 H6 0.9500 . ?
C6 C7 1.391(4) . ?
C7 C8 1.384(4) . ?
C8 H8 0.9500 . ?
C8 C9 1.401(5) . ?
C9 C24 1.532(4) . ?
C10 H10 1.0000 . ?
C10 C11 1.531(5) . ?
C10 C17 1.519(4) . ?
C11 C12 1.398(5) . ?
C11 C16 1.395(5) . ?
C12 H12 0.9500 . ?
C12 C13 1.390(5) . ?
C13 H13 0.9500 . ?
C13 C14 1.386(5) . ?
C14 H14 0.9500 . ?
C14 C15 1.385(5) . ?
C15 H15 0.9500 . ?
C15 C16 1.373(5) . ?
C16 H16 0.9500 . ?
C17 C18 1.383(4) . ?
C17 C22 1.392(5) . ?
C18 H18 0.9500 . ?
C18 C19 1.391(4) . ?
C19 H19 0.9500 . ?
C19 C20 1.382(5) . ?
C20 H20 0.9500 . ?
C20 C21 1.377(5) . ?
C21 H21 0.9500 . ?
C21 C22 1.396(5) . ?
C22 H22 0.9500 . ?
C23 H23A 0.9800 . ?
C23 H23B 0.9800 . ?
C23 H23C 0.9800 . ?
C24 H24 1.0000 . ?
C24 C25 1.529(5) . ?
C24 C31 1.525(5) . ?
C25 C26 1.398(6) . ?
C25 C30 1.404(5) . ?
C26 H26 0.9500 . ?
C26 C27 1.391(6) . ?
C27 H27 0.9500 . ?
C27 C28 1.390(6) . ?
C28 H28 0.9500 . ?
C28 C29 1.384(6) . ?
C29 H29 0.9500 . ?
C29 C30 1.390(5) . ?
C30 H30 0.9500 . ?
C31 C32 1.383(6) . ?
C31 C36 1.382(5) . ?
C32 H32 0.9500 . ?
C32 C33 1.384(6) . ?
C33 H33 0.9500 . ?
C33 C34 1.374(6) . ?
C34 H34 0.9500 . ?
C34 C35 1.364(7) . ?
C35 H35 0.9500 . ?
C35 C36 1.384(7) . ?
C36 H36 0.9500 . ?
C37 C38 1.408(4) . ?
C37 C42 1.398(4) . ?
C38 C39 1.388(5) . ?
C38 C43 1.529(4) . ?
C39 H39 0.9500 . ?
C39 C40 1.389(4) . ?
C40 C41 1.390(4) . ?
C41 H41 0.9500 . ?
C41 C42 1.400(4) . ?
C42 C57 1.528(4) . ?
C43 H43 1.0000 . ?
C43 C44 1.521(4) . ?
C43 C50 1.528(5) . ?
C44 C45 1.394(5) . ?
C44 C49 1.401(5) . ?
C45 H45 0.9500 . ?
C45 C46 1.387(5) . ?
C46 H46 0.9500 . ?
C46 C47 1.381(6) . ?
C47 H47 0.9500 . ?
C47 C48 1.382(6) . ?
C48 H48 0.9500 . ?
C48 C49 1.389(5) . ?
C49 H49 0.9500 . ?
C50 C51 1.401(5) . ?
C50 C55 1.378(5) . ?
C51 H51 0.9500 . ?
C51 C52 1.381(5) . ?
C52 H52 0.9500 . ?
C52 C53 1.387(6) . ?
C53 H53 0.9500 . ?
C53 C54 1.389(6) . ?
C54 H54 0.9500 . ?
C54 C55 1.395(6) . ?
C55 H55 0.9500 . ?
C56 H56A 0.9800 . ?
C56 H56B 0.9800 . ?
C56 H56C 0.9800 . ?
C57 H57 1.0000 . ?
C57 C58 1.535(5) . ?
C57 C64 1.530(5) . ?
C58 C59 1.389(5) . ?
C58 C63 1.395(5) . ?
C59 H59 0.9500 . ?
C59 C60 1.384(6) . ?
C60 H60 0.9500 . ?
C60 C61 1.382(6) . ?
C61 H61 0.9500 . ?
C61 C62 1.383(5) . ?
C62 H62 0.9500 . ?
C62 C63 1.391(5) . ?
C63 H63 0.9500 . ?
C64 C65 1.401(4) . ?
C64 C69 1.394(4) . ?
C65 H65 0.9500 . ?
C65 C66 1.387(5) . ?
C66 H66 0.9500 . ?
C66 C67 1.391(6) . ?
C67 H67 0.9500 . ?
C67 C68 1.387(5) . ?
C68 H68 0.9500 . ?
C68 C69 1.391(5) . ?
C69 H69 0.9500 . ?
Cu2 Cl2 2.0919(10) . ?
Cu2 C70 1.870(3) . ?
O3 C76 1.357(4) . ?
O3 C92 1.424(4) . ?
N3 C70 1.369(4) . ?
N3 C71 1.387(4) . ?
N3 C73 1.439(4) . ?
N4 C70 1.357(4) . ?
N4 C72 1.393(4) . ?
N4 C106 1.447(4) . ?
C71 H71 0.9500 . ?
C71 C72 1.344(5) . ?
C72 H72 0.9500 . ?
C73 C74 1.409(5) . ?
C73 C78 1.389(4) . ?
C74 C75 1.380(5) . ?
C74 C79 1.527(5) . ?
C75 H75 0.9500 . ?
C75 C76 1.389(5) . ?
C76 C77 1.394(5) . ?
C77 H77 0.9500 . ?
C77 C78 1.398(5) . ?
C78 C93 1.530(5) . ?
C79 H79 1.0000 . ?
C79 C80 1.531(5) . ?
C79 C86 1.514(5) . ?
C80 C81 1.384(6) . ?
C80 C85 1.389(5) . ?
C81 H81 0.9500 . ?
C81 C82 1.383(6) . ?
C82 H82 0.9500 . ?
C82 C83 1.388(6) . ?
C83 H83 0.9500 . ?
C83 C84 1.370(6) . ?
C84 H84 0.9500 . ?
C84 C85 1.390(5) . ?
C85 H85 0.9500 . ?
C86 C87 1.392(5) . ?
C86 C91 1.403(5) . ?
C87 H87 0.9500 . ?
C87 C88 1.388(6) . ?
C88 H88 0.9500 . ?
C88 C89 1.383(6) . ?
C89 H89 0.9500 . ?
C89 C90 1.390(6) . ?
C90 H90 0.9500 . ?
C90 C91 1.380(6) . ?
C91 H91 0.9500 . ?
C92 H92A 0.9800 . ?
C92 H92B 0.9800 . ?
C92 H92C 0.9800 . ?
C93 H93 1.0000 . ?
C93 H93A 1.0000 . ?
C93 C100 1.525(5) . ?
C93 C94 1.531(10) . ?
C93 C94A 1.561(15) . ?
C100 C101 1.395(5) . ?
C100 C105 1.381(5) . ?
C101 H101 0.9500 . ?
C101 C102 1.392(4) . ?
C102 H102 0.9500 . ?
C102 C103 1.381(5) . ?
C103 H103 0.9500 . ?
C103 C104 1.377(5) . ?
C104 H104 0.9500 . ?
C104 C105 1.392(5) . ?
C105 H105 0.9500 . ?
C106 C111 1.384(5) . ?
C106 C107 1.427(8) . ?
C106 C1L 1.425(18) . ?
C111 C126 1.525(4) . ?
C111 C110 1.438(7) . ?
C111 C1K 1.338(15) . ?
C113 C114 1.399(6) . ?
C113 C118 1.384(5) . ?
C113 C112 1.599(7) . ?
C113 C1G 1.423(12) . ?
C114 H114 0.9500 . ?
C114 C115 1.382(7) . ?
C115 H115 0.9500 . ?
C115 C116 1.387(6) . ?
C116 H116 0.9500 . ?
C116 C117 1.383(5) . ?
C117 H117 0.9500 . ?
C117 C118 1.396(5) . ?
C118 H118 0.9500 . ?
C126 H126 1.0000 . ?
C126 C127 1.530(4) . ?
C126 C133 1.533(5) . ?
C127 C128 1.395(5) . ?
C127 C132 1.385(5) . ?
C128 H128 0.9500 . ?
C128 C129 1.394(5) . ?
C129 H129 0.9500 . ?
C129 C130 1.387(6) . ?
C130 H130 0.9500 . ?
C130 C131 1.380(6) . ?
C131 H131 0.9500 . ?
C131 C132 1.395(5) . ?
C132 H132 0.9500 . ?
C133 C134 1.393(5) . ?
C133 C138 1.379(5) . ?
C134 H134 0.9500 . ?
C134 C135 1.371(6) . ?
C135 H135 0.9500 . ?
C135 C136 1.381(6) . ?
C136 H136 0.9500 . ?
C136 C137 1.372(7) . ?
C137 H137 0.9500 . ?
C137 C138 1.394(6) . ?
C138 H138 0.9500 . ?
O4 C109 1.380(7) . ?
O4 C125 1.433(7) . ?
C94 C95 1.359(13) . ?
C94 C99 1.393(12) . ?
C95 H95 0.9500 . ?
C95 C96 1.398(13) . ?
C96 H96 0.9500 . ?
C96 C97 1.360(19) . ?
C97 H97 0.9500 . ?
C97 C98 1.390(16) . ?
C98 H98 0.9500 . ?
C98 C99 1.400(13) . ?
C99 H99 0.9500 . ?
C107 C108 1.387(9) . ?
C107 C112 1.490(9) . ?
C108 H108 0.9500 . ?
C108 C109 1.385(8) . ?
C109 C110 1.404(8) . ?
C110 H110 0.9500 . ?
C112 H112 1.0000 . ?
C112 C119 1.533(8) . ?
C119 C120 1.390(8) . ?
C119 C124 1.386(8) . ?
C120 H120 0.9500 . ?
C120 C121 1.411(11) . ?
C121 H121 0.9500 . ?
C121 C122 1.374(13) . ?
C122 H122 0.9500 . ?
C122 C123 1.380(9) . ?
C123 H123 0.9500 . ?
C123 C124 1.394(7) . ?
C124 H124 0.9500 . ?
C125 H12A 0.9800 . ?
C125 H12B 0.9800 . ?
C125 H12C 0.9800 . ?
O4A C1H 1.443(13) . ?
O4A C1I 1.390(13) . ?
C1A C1B 1.375(15) . ?
C1A C1F 1.417(14) . ?
C1A C1G 1.519(15) . ?
C1B H1B 0.9500 . ?
C1B C1C 1.423(19) . ?
C1C H1C 0.9500 . ?
C1C C1D 1.38(2) . ?
C1D H1D 0.9500 . ?
C1D C1E 1.352(18) . ?
C1E H1E 0.9500 . ?
C1E C1F 1.378(14) . ?
C1F H1F 0.9500 . ?
C1G H1G 1.0000 . ?
C1G C1L 1.55(2) . ?
C1H H1HA 0.9800 . ?
C1H H1HB 0.9800 . ?
C1H H1HC 0.9800 . ?
C1I C1J 1.363(14) . ?
C1I C1K 1.401(15) . ?
C1J H1J 0.9500 . ?
C1J C1L 1.401(16) . ?
C1K H1K 0.9500 . ?
C94A C95A 1.364(17) . ?
C94A C99A 1.398(16) . ?
C95A H95A 0.9500 . ?
C95A C96A 1.448(15) . ?
C96A H96A 0.9500 . ?
C96A C97A 1.40(2) . ?
C97A H97A 0.9500 . ?
C97A C98A 1.36(2) . ?
C98A H98A 0.9500 . ?
C98A C99A 1.406(17) . ?
C99A H99A 0.9500 . ?

loop_
_geom_angle_atom_site_label_1
_geom_angle_atom_site_label_2
_geom_angle_atom_site_label_3
_geom_angle
_geom_angle_site_symmetry_1
_geom_angle_site_symmetry_3
_geom_angle_publ_flag
C1 Cu1 Cl1 175.90(10) . . ?
C7 O1 C23 117.5(3) . . ?
C40 O2 C56 116.2(3) . . ?
C1 N1 C2 111.4(3) . . ?
C1 N1 C4 123.2(3) . . ?
C2 N1 C4 125.3(3) . . ?
C1 N2 C3 111.3(3) . . ?
C1 N2 C37 123.3(3) . . ?
C3 N2 C37 125.4(3) . . ?
N1 C1 Cu1 126.0(2) . . ?
N2 C1 Cu1 130.0(2) . . ?
N2 C1 N1 103.9(3) . . ?
N1 C2 H2 126.6 . . ?
C3 C2 N1 106.9(3) . . ?
C3 C2 H2 126.6 . . ?
N2 C3 H3 126.7 . . ?
C2 C3 N2 106.5(3) . . ?
C2 C3 H3 126.7 . . ?
C5 C4 N1 118.0(3) . . ?
C9 C4 N1 120.0(3) . . ?
C9 C4 C5 122.0(3) . . ?
C4 C5 C10 120.4(3) . . ?
C6 C5 C4 118.3(3) . . ?
C6 C5 C10 121.3(3) . . ?
C5 C6 H6 119.8 . . ?
C5 C6 C7 120.3(3) . . ?
C7 C6 H6 119.8 . . ?
O1 C7 C6 114.5(3) . . ?
O1 C7 C8 124.4(3) . . ?
C8 C7 C6 121.2(3) . . ?
C7 C8 H8 120.1 . . ?
C7 C8 C9 119.9(3) . . ?
C9 C8 H8 120.1 . . ?
C4 C9 C8 118.3(3) . . ?
C4 C9 C24 120.7(3) . . ?
C8 C9 C24 121.0(3) . . ?
C5 C10 H10 107.1 . . ?
C5 C10 C11 111.7(3) . . ?
C11 C10 H10 107.1 . . ?
C17 C10 C5 111.1(3) . . ?
C17 C10 H10 107.1 . . ?
C17 C10 C11 112.5(3) . . ?
C12 C11 C10 118.9(3) . . ?
C16 C11 C10 122.7(3) . . ?
C16 C11 C12 118.5(3) . . ?
C11 C12 H12 119.8 . . ?
C13 C12 C11 120.4(3) . . ?
C13 C12 H12 119.8 . . ?
C12 C13 H13 119.8 . . ?
C14 C13 C12 120.3(3) . . ?
C14 C13 H13 119.8 . . ?
C13 C14 H14 120.4 . . ?
C15 C14 C13 119.2(3) . . ?
C15 C14 H14 120.4 . . ?
C14 C15 H15 119.6 . . ?
C16 C15 C14 120.9(4) . . ?
C16 C15 H15 119.6 . . ?
C11 C16 H16 119.6 . . ?
C15 C16 C11 120.8(3) . . ?
C15 C16 H16 119.6 . . ?
C18 C17 C10 123.0(3) . . ?
C18 C17 C22 119.2(3) . . ?
C22 C17 C10 117.7(3) . . ?
C17 C18 H18 119.6 . . ?
C17 C18 C19 120.8(3) . . ?
C19 C18 H18 119.6 . . ?
C18 C19 H19 120.2 . . ?
C20 C19 C18 119.7(3) . . ?
C20 C19 H19 120.2 . . ?
C19 C20 H20 120.0 . . ?
C21 C20 C19 120.1(3) . . ?
C21 C20 H20 120.0 . . ?
C20 C21 H21 119.8 . . ?
C20 C21 C22 120.4(4) . . ?
C22 C21 H21 119.8 . . ?
C17 C22 C21 119.8(3) . . ?
C17 C22 H22 120.1 . . ?
C21 C22 H22 120.1 . . ?
O1 C23 H23A 109.5 . . ?
O1 C23 H23B 109.5 . . ?
O1 C23 H23C 109.5 . . ?
H23A C23 H23B 109.5 . . ?
H23A C23 H23C 109.5 . . ?
H23B C23 H23C 109.5 . . ?
C9 C24 H24 106.4 . . ?
C25 C24 C9 112.0(3) . . ?
C25 C24 H24 106.4 . . ?
C31 C24 C9 110.7(3) . . ?
C31 C24 H24 106.4 . . ?
C31 C24 C25 114.4(3) . . ?
C26 C25 C24 119.6(3) . . ?
C26 C25 C30 118.5(3) . . ?
C30 C25 C24 121.9(3) . . ?
C25 C26 H26 119.4 . . ?
C27 C26 C25 121.1(3) . . ?
C27 C26 H26 119.4 . . ?
C26 C27 H27 120.1 . . ?
C28 C27 C26 119.7(4) . . ?
C28 C27 H27 120.1 . . ?
C27 C28 H28 120.1 . . ?
C29 C28 C27 119.8(4) . . ?
C29 C28 H28 120.1 . . ?
C28 C29 H29 119.6 . . ?
C28 C29 C30 120.8(3) . . ?
C30 C29 H29 119.6 . . ?
C25 C30 H30 120.0 . . ?
C29 C30 C25 120.1(4) . . ?
C29 C30 H30 120.0 . . ?
C32 C31 C24 122.0(3) . . ?
C36 C31 C24 119.6(3) . . ?
C36 C31 C32 118.3(4) . . ?
C31 C32 H32 119.8 . . ?
C31 C32 C33 120.3(4) . . ?
C33 C32 H32 119.8 . . ?
C32 C33 H33 119.5 . . ?
C34 C33 C32 121.0(5) . . ?
C34 C33 H33 119.5 . . ?
C33 C34 H34 120.6 . . ?
C35 C34 C33 118.8(4) . . ?
C35 C34 H34 120.6 . . ?
C34 C35 H35 119.6 . . ?
C34 C35 C36 120.8(4) . . ?
C36 C35 H35 119.6 . . ?
C31 C36 C35 120.7(4) . . ?
C31 C36 H36 119.6 . . ?
C35 C36 H36 119.6 . . ?
C38 C37 N2 118.9(3) . . ?
C42 C37 N2 119.0(3) . . ?
C42 C37 C38 122.0(3) . . ?
C37 C38 C43 121.6(3) . . ?
C39 C38 C37 118.0(3) . . ?
C39 C38 C43 120.4(3) . . ?
C38 C39 H39 119.5 . . ?
C38 C39 C40 121.1(3) . . ?
C40 C39 H39 119.5 . . ?
O2 C40 C39 115.7(3) . . ?
O2 C40 C41 124.0(3) . . ?
C39 C40 C41 120.2(3) . . ?
C40 C41 H41 119.7 . . ?
C40 C41 C42 120.6(3) . . ?
C42 C41 H41 119.7 . . ?
C37 C42 C41 118.1(3) . . ?
C37 C42 C57 123.3(3) . . ?
C41 C42 C57 118.5(3) . . ?
C38 C43 H43 106.2 . . ?
C44 C43 C38 110.0(3) . . ?
C44 C43 H43 106.2 . . ?
C44 C43 C50 113.5(3) . . ?
C50 C43 C38 114.0(3) . . ?
C50 C43 H43 106.2 . . ?
C45 C44 C43 119.3(3) . . ?
C45 C44 C49 118.9(3) . . ?
C49 C44 C43 121.7(3) . . ?
C44 C45 H45 119.7 . . ?
C46 C45 C44 120.7(4) . . ?
C46 C45 H45 119.7 . . ?
C45 C46 H46 120.0 . . ?
C47 C46 C45 120.0(4) . . ?
C47 C46 H46 120.0 . . ?
C46 C47 H47 120.0 . . ?
C46 C47 C48 120.1(4) . . ?
C48 C47 H47 120.0 . . ?
C47 C48 H48 119.8 . . ?
C47 C48 C49 120.5(4) . . ?
C49 C48 H48 119.8 . . ?
C44 C49 H49 120.1 . . ?
C48 C49 C44 119.9(3) . . ?
C48 C49 H49 120.1 . . ?
C51 C50 C43 118.6(3) . . ?
C55 C50 C43 123.2(3) . . ?
C55 C50 C51 118.1(3) . . ?
C50 C51 H51 119.3 . . ?
C52 C51 C50 121.4(3) . . ?
C52 C51 H51 119.3 . . ?
C51 C52 H52 119.9 . . ?
C51 C52 C53 120.2(4) . . ?
C53 C52 H52 119.9 . . ?
C52 C53 H53 120.6 . . ?
C52 C53 C54 118.7(4) . . ?
C54 C53 H53 120.6 . . ?
C53 C54 H54 119.6 . . ?
C53 C54 C55 120.8(4) . . ?
C55 C54 H54 119.6 . . ?
C50 C55 C54 120.7(4) . . ?
C50 C55 H55 119.7 . . ?
C54 C55 H55 119.7 . . ?
O2 C56 H56A 109.5 . . ?
O2 C56 H56B 109.5 . . ?
O2 C56 H56C 109.5 . . ?
H56A C56 H56B 109.5 . . ?
H56A C56 H56C 109.5 . . ?
H56B C56 H56C 109.5 . . ?
C42 C57 H57 107.4 . . ?
C42 C57 C58 109.9(3) . . ?
C42 C57 C64 112.7(3) . . ?
C58 C57 H57 107.4 . . ?
C64 C57 H57 107.4 . . ?
C64 C57 C58 111.9(3) . . ?
C59 C58 C57 119.6(3) . . ?
C59 C58 C63 118.5(3) . . ?
C63 C58 C57 121.9(3) . . ?
C58 C59 H59 119.5 . . ?
C60 C59 C58 120.9(4) . . ?
C60 C59 H59 119.5 . . ?
C59 C60 H60 119.8 . . ?
C61 C60 C59 120.4(4) . . ?
C61 C60 H60 119.8 . . ?
C60 C61 H61 120.3 . . ?
C60 C61 C62 119.4(3) . . ?
C62 C61 H61 120.3 . . ?
C61 C62 H62 119.8 . . ?
C61 C62 C63 120.5(3) . . ?
C63 C62 H62 119.8 . . ?
C58 C63 H63 119.8 . . ?
C62 C63 C58 120.3(3) . . ?
C62 C63 H63 119.8 . . ?
C65 C64 C57 118.3(3) . . ?
C69 C64 C57 123.7(3) . . ?
C69 C64 C65 118.1(3) . . ?
C64 C65 H65 119.3 . . ?
C66 C65 C64 121.3(3) . . ?
C66 C65 H65 119.3 . . ?
C65 C66 H66 120.2 . . ?
C65 C66 C67 119.7(3) . . ?
C67 C66 H66 120.2 . . ?
C66 C67 H67 120.1 . . ?
C68 C67 C66 119.8(3) . . ?
C68 C67 H67 120.1 . . ?
C67 C68 H68 119.9 . . ?
C67 C68 C69 120.3(3) . . ?
C69 C68 H68 119.9 . . ?
C64 C69 H69 119.6 . . ?
C68 C69 C64 120.8(3) . . ?
C68 C69 H69 119.6 . . ?
C70 Cu2 Cl2 177.09(10) . . ?
C76 O3 C92 117.8(3) . . ?
C70 N3 C71 111.2(3) . . ?
C70 N3 C73 123.2(3) . . ?
C71 N3 C73 125.5(3) . . ?
C70 N4 C72 111.2(3) . . ?
C70 N4 C106 123.8(3) . . ?
C72 N4 C106 124.9(3) . . ?
N3 C70 Cu2 126.7(2) . . ?
N4 C70 Cu2 129.3(2) . . ?
N4 C70 N3 103.9(3) . . ?
N3 C71 H71 126.7 . . ?
C72 C71 N3 106.7(3) . . ?
C72 C71 H71 126.7 . . ?
N4 C72 H72 126.5 . . ?
C71 C72 N4 106.9(3) . . ?
C71 C72 H72 126.5 . . ?
C74 C73 N3 119.3(3) . . ?
C78 C73 N3 119.0(3) . . ?
C78 C73 C74 121.7(3) . . ?
C73 C74 C79 121.1(3) . . ?
C75 C74 C73 117.8(3) . . ?
C75 C74 C79 121.1(3) . . ?
C74 C75 H75 119.2 . . ?
C74 C75 C76 121.6(3) . . ?
C76 C75 H75 119.2 . . ?
O3 C76 C75 115.7(3) . . ?
O3 C76 C77 124.3(3) . . ?
C75 C76 C77 120.0(3) . . ?
C76 C77 H77 120.1 . . ?
C76 C77 C78 119.8(3) . . ?
C78 C77 H77 120.1 . . ?
C73 C78 C77 119.0(3) . . ?
C73 C78 C93 119.9(3) . . ?
C77 C78 C93 121.1(3) . . ?
C74 C79 H79 107.2 . . ?
C74 C79 C80 109.1(3) . . ?
C80 C79 H79 107.2 . . ?
C86 C79 C74 112.0(3) . . ?
C86 C79 H79 107.2 . . ?
C86 C79 C80 113.8(3) . . ?
C81 C80 C79 118.6(3) . . ?
C81 C80 C85 118.4(4) . . ?
C85 C80 C79 122.8(3) . . ?
C80 C81 H81 119.3 . . ?
C82 C81 C80 121.4(4) . . ?
C82 C81 H81 119.3 . . ?
C81 C82 H82 120.1 . . ?
C81 C82 C83 119.9(4) . . ?
C83 C82 H82 120.1 . . ?
C82 C83 H83 120.5 . . ?
C84 C83 C82 119.0(4) . . ?
C84 C83 H83 120.5 . . ?
C83 C84 H84 119.3 . . ?
C83 C84 C85 121.3(4) . . ?
C85 C84 H84 119.3 . . ?
C80 C85 C84 120.0(4) . . ?
C80 C85 H85 120.0 . . ?
C84 C85 H85 120.0 . . ?
C87 C86 C79 119.9(3) . . ?
C87 C86 C91 117.9(4) . . ?
C91 C86 C79 122.1(3) . . ?
C86 C87 H87 119.3 . . ?
C88 C87 C86 121.3(4) . . ?
C88 C87 H87 119.3 . . ?
C87 C88 H88 120.0 . . ?
C89 C88 C87 120.0(4) . . ?
C89 C88 H88 120.0 . . ?
C88 C89 H89 120.2 . . ?
C88 C89 C90 119.5(4) . . ?
C90 C89 H89 120.2 . . ?
C89 C90 H90 119.8 . . ?
C91 C90 C89 120.4(4) . . ?
C91 C90 H90 119.8 . . ?
C86 C91 H91 119.6 . . ?
C90 C91 C86 120.8(4) . . ?
C90 C91 H91 119.6 . . ?
O3 C92 H92A 109.5 . . ?
O3 C92 H92B 109.5 . . ?
O3 C92 H92C 109.5 . . ?
H92A C92 H92B 109.5 . . ?
H92A C92 H92C 109.5 . . ?
H92B C92 H92C 109.5 . . ?
C78 C93 H93 105.0 . . ?
C78 C93 H93A 109.1 . . ?
C78 C93 C94 115.8(7) . . ?
C78 C93 C94A 104.8(8) . . ?
C100 C93 C78 112.2(3) . . ?
C100 C93 H93 105.0 . . ?
C100 C93 H93A 109.1 . . ?
C100 C93 C94 112.8(9) . . ?
C100 C93 C94A 112.3(12) . . ?
C94 C93 H93 105.0 . . ?
C94A C93 H93A 109.1 . . ?
C101 C100 C93 122.3(3) . . ?
C105 C100 C93 119.1(3) . . ?
C105 C100 C101 118.6(3) . . ?
C100 C101 H101 119.7 . . ?
C102 C101 C100 120.6(3) . . ?
C102 C101 H101 119.7 . . ?
C101 C102 H102 120.1 . . ?
C103 C102 C101 119.8(3) . . ?
C103 C102 H102 120.1 . . ?
C102 C103 H103 119.9 . . ?
C104 C103 C102 120.2(3) . . ?
C104 C103 H103 119.9 . . ?
C103 C104 H104 120.1 . . ?
C103 C104 C105 119.8(4) . . ?
C105 C104 H104 120.1 . . ?
C100 C105 C104 121.0(4) . . ?
C100 C105 H105 119.5 . . ?
C104 C105 H105 119.5 . . ?
C111 C106 N4 118.5(3) . . ?
C111 C106 C107 118.1(4) . . ?
C111 C106 C1L 135.1(7) . . ?
C107 C106 N4 123.3(4) . . ?
C1L C106 N4 106.3(7) . . ?
C106 C111 C126 122.0(3) . . ?
C106 C111 C110 121.8(4) . . ?
C110 C111 C126 116.0(4) . . ?
C1K C111 C106 106.9(7) . . ?
C1K C111 C126 130.6(7) . . ?
C114 C113 C112 122.4(4) . . ?
C114 C113 C1G 107.4(6) . . ?
C118 C113 C114 118.0(4) . . ?
C118 C113 C112 119.6(4) . . ?
C118 C113 C1G 131.5(6) . . ?
C113 C114 H114 119.4 . . ?
C115 C114 C113 121.2(4) . . ?
C115 C114 H114 119.4 . . ?
C114 C115 H115 119.8 . . ?
C114 C115 C116 120.4(4) . . ?
C116 C115 H115 119.8 . . ?
C115 C116 H116 120.5 . . ?
C117 C116 C115 119.0(4) . . ?
C117 C116 H116 120.5 . . ?
C116 C117 H117 119.7 . . ?
C116 C117 C118 120.6(3) . . ?
C118 C117 H117 119.7 . . ?
C113 C118 C117 120.8(3) . . ?
C113 C118 H118 119.6 . . ?
C117 C118 H118 119.6 . . ?
C111 C126 H126 106.1 . . ?
C111 C126 C127 111.6(3) . . ?
C111 C126 C133 113.5(3) . . ?
C127 C126 H126 106.1 . . ?
C127 C126 C133 112.8(3) . . ?
C133 C126 H126 106.1 . . ?
C128 C127 C126 119.1(3) . . ?
C132 C127 C126 122.5(3) . . ?
C132 C127 C128 118.5(3) . . ?
C127 C128 H128 119.6 . . ?
C129 C128 C127 120.7(3) . . ?
C129 C128 H128 119.6 . . ?
C128 C129 H129 120.1 . . ?
C130 C129 C128 119.8(3) . . ?
C130 C129 H129 120.1 . . ?
C129 C130 H130 120.0 . . ?
C131 C130 C129 120.0(3) . . ?
C131 C130 H130 120.0 . . ?
C130 C131 H131 120.1 . . ?
C130 C131 C132 119.8(3) . . ?
C132 C131 H131 120.1 . . ?
C127 C132 C131 121.1(3) . . ?
C127 C132 H132 119.4 . . ?
C131 C132 H132 119.4 . . ?
C134 C133 C126 118.2(3) . . ?
C138 C133 C126 123.9(3) . . ?
C138 C133 C134 117.8(3) . . ?
C133 C134 H134 119.1 . . ?
C135 C134 C133 121.7(4) . . ?
C135 C134 H134 119.1 . . ?
C134 C135 H135 119.9 . . ?
C134 C135 C136 120.2(4) . . ?
C136 C135 H135 119.9 . . ?
C135 C136 H136 120.6 . . ?
C137 C136 C135 118.8(4) . . ?
C137 C136 H136 120.6 . . ?
C136 C137 H137 119.4 . . ?
C136 C137 C138 121.2(4) . . ?
C138 C137 H137 119.4 . . ?
C133 C138 C137 120.2(4) . . ?
C133 C138 H138 119.9 . . ?
C137 C138 H138 119.9 . . ?
C109 O4 C125 117.3(5) . . ?
C95 C94 C93 119.5(10) . . ?
C95 C94 C99 121.3(9) . . ?
C99 C94 C93 119.2(11) . . ?
C94 C95 H95 119.9 . . ?
C94 C95 C96 120.2(10) . . ?
C96 C95 H95 119.9 . . ?
C95 C96 H96 120.4 . . ?
C97 C96 C95 119.2(11) . . ?
C97 C96 H96 120.4 . . ?
C96 C97 H97 119.2 . . ?
C96 C97 C98 121.6(13) . . ?
C98 C97 H97 119.2 . . ?
C97 C98 H98 120.4 . . ?
C97 C98 C99 119.1(10) . . ?
C99 C98 H98 120.4 . . ?
C94 C99 C98 118.6(10) . . ?
C94 C99 H99 120.7 . . ?
C98 C99 H99 120.7 . . ?
C106 C107 C112 116.7(6) . . ?
C108 C107 C106 120.2(7) . . ?
C108 C107 C112 123.1(6) . . ?
C107 C108 H108 119.2 . . ?
C109 C108 C107 121.5(6) . . ?
C109 C108 H108 119.2 . . ?
O4 C109 C108 124.9(5) . . ?
O4 C109 C110 114.9(6) . . ?
C108 C109 C110 120.1(5) . . ?
C111 C110 H110 120.9 . . ?
C109 C110 C111 118.2(6) . . ?
C109 C110 H110 120.9 . . ?
C113 C112 H112 105.0 . . ?
C107 C112 C113 115.0(6) . . ?
C107 C112 H112 105.0 . . ?
C107 C112 C119 111.5(6) . . ?
C119 C112 C113 114.0(4) . . ?
C119 C112 H112 105.0 . . ?
C120 C119 C112 118.0(5) . . ?
C124 C119 C112 124.6(5) . . ?
C124 C119 C120 117.4(5) . . ?
C119 C120 H120 119.5 . . ?
C119 C120 C121 121.0(7) . . ?
C121 C120 H120 119.5 . . ?
C120 C121 H121 119.9 . . ?
C122 C121 C120 120.2(8) . . ?
C122 C121 H121 119.9 . . ?
C121 C122 H122 120.4 . . ?
C121 C122 C123 119.3(6) . . ?
C123 C122 H122 120.4 . . ?
C122 C123 H123 119.9 . . ?
C122 C123 C124 120.2(5) . . ?
C124 C123 H123 119.9 . . ?
C119 C124 C123 121.8(5) . . ?
C119 C124 H124 119.1 . . ?
C123 C124 H124 119.1 . . ?
O4 C125 H12A 109.5 . . ?
O4 C125 H12B 109.5 . . ?
O4 C125 H12C 109.5 . . ?
H12A C125 H12B 109.5 . . ?
H12A C125 H12C 109.5 . . ?
H12B C125 H12C 109.5 . . ?
C1I O4A C1H 115.9(10) . . ?
C1B C1A C1F 119.2(9) . . ?
C1B C1A C1G 124.0(10) . . ?
C1F C1A C1G 116.8(10) . . ?
C1A C1B H1B 121.2 . . ?
C1A C1B C1C 117.7(14) . . ?
C1C C1B H1B 121.2 . . ?
C1B C1C H1C 119.0 . . ?
C1D C1C C1B 122.1(18) . . ?
C1D C1C H1C 119.0 . . ?
C1C C1D H1D 120.2 . . ?
C1E C1D C1C 119.5(14) . . ?
C1E C1D H1D 120.2 . . ?
C1D C1E H1E 119.8 . . ?
C1D C1E C1F 120.4(11) . . ?
C1F C1E H1E 119.8 . . ?
C1A C1F H1F 119.5 . . ?
C1E C1F C1A 121.0(10) . . ?
C1E C1F H1F 119.5 . . ?
C113 C1G C1A 107.8(8) . . ?
C113 C1G H1G 109.3 . . ?
C113 C1G C1L 106.5(10) . . ?
C1A C1G H1G 109.3 . . ?
C1A C1G C1L 114.4(14) . . ?
C1L C1G H1G 109.3 . . ?
O4A C1H H1HA 109.5 . . ?
O4A C1H H1HB 109.5 . . ?
O4A C1H H1HC 109.5 . . ?
H1HA C1H H1HB 109.5 . . ?
H1HA C1H H1HC 109.5 . . ?
H1HB C1H H1HC 109.5 . . ?
O4A C1I C1K 109.9(12) . . ?
C1J C1I O4A 126.9(11) . . ?
C1J C1I C1K 123.2(12) . . ?
C1I C1J H1J 120.5 . . ?
C1I C1J C1L 119.0(14) . . ?
C1L C1J H1J 120.5 . . ?
C111 C1K C1I 124.5(13) . . ?
C111 C1K H1K 117.8 . . ?
C1I C1K H1K 117.8 . . ?
C106 C1L C1G 131.3(12) . . ?
C1J C1L C106 110.0(13) . . ?
C1J C1L C1G 118.7(14) . . ?
C95A C94A C93 128.3(14) . . ?
C95A C94A C99A 117.2(13) . . ?
C99A C94A C93 114.2(13) . . ?
C94A C95A H95A 119.5 . . ?
C94A C95A C96A 121.1(14) . . ?
C96A C95A H95A 119.5 . . ?
C95A C96A H96A 119.9 . . ?
C97A C96A C95A 120.2(15) . . ?
C97A C96A H96A 119.9 . . ?
C96A C97A H97A 121.1 . . ?
C98A C97A C96A 117.8(19) . . ?
C98A C97A H97A 121.1 . . ?
C97A C98A H98A 119.1 . . ?
C97A C98A C99A 121.8(15) . . ?
C99A C98A H98A 119.1 . . ?
C94A C99A C98A 121.9(13) . . ?
C94A C99A H99A 119.1 . . ?
C98A C99A H99A 119.1 . . ?

loop_
_geom_torsion_atom_site_label_1
_geom_torsion_atom_site_label_2
_geom_torsion_atom_site_label_3
_geom_torsion_atom_site_label_4
_geom_torsion
_geom_torsion_site_symmetry_1
_geom_torsion_site_symmetry_2
_geom_torsion_site_symmetry_3
_geom_torsion_site_symmetry_4
_geom_torsion_publ_flag
O1 C7 C8 C9 -178.7(3) . . . . ?
O2 C40 C41 C42 176.4(3) . . . . ?
N1 C2 C3 N2 0.4(3) . . . . ?
N1 C4 C5 C6 -178.8(3) . . . . ?
N1 C4 C5 C10 -0.5(4) . . . . ?
N1 C4 C9 C8 177.5(3) . . . . ?
N1 C4 C9 C24 -1.7(5) . . . . ?
N2 C37 C38 C39 177.2(3) . . . . ?
N2 C37 C38 C43 -1.3(5) . . . . ?
N2 C37 C42 C41 -177.4(3) . . . . ?
N2 C37 C42 C57 0.0(5) . . . . ?
C1 N1 C2 C3 -0.8(4) . . . . ?
C1 N1 C4 C5 -88.6(4) . . . . ?
C1 N1 C4 C9 91.3(4) . . . . ?
C1 N2 C3 C2 0.1(3) . . . . ?
C1 N2 C37 C38 -86.3(4) . . . . ?
C1 N2 C37 C42 91.6(4) . . . . ?
C2 N1 C1 Cu1 178.7(2) . . . . ?
C2 N1 C1 N2 0.8(3) . . . . ?
C2 N1 C4 C5 87.1(4) . . . . ?
C2 N1 C4 C9 -93.0(4) . . . . ?
C3 N2 C1 Cu1 -178.3(2) . . . . ?
C3 N2 C1 N1 -0.6(3) . . . . ?
C3 N2 C37 C38 92.2(4) . . . . ?
C3 N2 C37 C42 -89.9(4) . . . . ?
C4 N1 C1 Cu1 -5.1(4) . . . . ?
C4 N1 C1 N2 177.1(3) . . . . ?
C4 N1 C2 C3 -176.9(3) . . . . ?
C4 C5 C6 C7 1.5(5) . . . . ?
C4 C5 C10 C11 -82.5(4) . . . . ?
C4 C5 C10 C17 150.9(3) . . . . ?
C4 C9 C24 C25 -147.4(3) . . . . ?
C4 C9 C24 C31 83.7(4) . . . . ?
C5 C4 C9 C8 -2.7(5) . . . . ?
C5 C4 C9 C24 178.2(3) . . . . ?
C5 C6 C7 O1 177.2(3) . . . . ?
C5 C6 C7 C8 -2.8(5) . . . . ?
C5 C10 C11 C12 153.7(3) . . . . ?
C5 C10 C11 C16 -27.5(4) . . . . ?
C5 C10 C17 C18 95.8(3) . . . . ?
C5 C10 C17 C22 -81.1(4) . . . . ?
C6 C5 C10 C11 95.8(4) . . . . ?
C6 C5 C10 C17 -30.8(4) . . . . ?
C6 C7 C8 C9 1.4(5) . . . . ?
C7 C8 C9 C4 1.3(5) . . . . ?
C7 C8 C9 C24 -179.5(3) . . . . ?
C8 C9 C24 C25 33.5(4) . . . . ?
C8 C9 C24 C31 -95.4(4) . . . . ?
C9 C4 C5 C6 1.3(5) . . . . ?
C9 C4 C5 C10 179.7(3) . . . . ?
C9 C24 C25 C26 53.9(4) . . . . ?
C9 C24 C25 C30 -127.3(3) . . . . ?
C9 C24 C31 C32 40.7(4) . . . . ?
C9 C24 C31 C36 -141.0(3) . . . . ?
C10 C5 C6 C7 -176.9(3) . . . . ?
C10 C11 C12 C13 177.4(3) . . . . ?
C10 C11 C16 C15 -177.6(3) . . . . ?
C10 C17 C18 C19 -177.6(3) . . . . ?
C10 C17 C22 C21 179.0(3) . . . . ?
C11 C10 C17 C18 -30.3(4) . . . . ?
C11 C10 C17 C22 152.8(3) . . . . ?
C11 C12 C13 C14 1.0(5) . . . . ?
C12 C11 C16 C15 1.1(5) . . . . ?
C12 C13 C14 C15 -0.4(5) . . . . ?
C13 C14 C15 C16 0.1(5) . . . . ?
C14 C15 C16 C11 -0.5(5) . . . . ?
C16 C11 C12 C13 -1.4(5) . . . . ?
C17 C10 C11 C12 -80.5(4) . . . . ?
C17 C10 C11 C16 98.2(3) . . . . ?
C17 C18 C19 C20 -0.7(5) . . . . ?
C18 C17 C22 C21 1.9(5) . . . . ?
C18 C19 C20 C21 1.0(6) . . . . ?
C19 C20 C21 C22 0.1(6) . . . . ?
C20 C21 C22 C17 -1.6(6) . . . . ?
C22 C17 C18 C19 -0.8(5) . . . . ?
C23 O1 C7 C6 178.0(3) . . . . ?
C23 O1 C7 C8 -2.0(5) . . . . ?
C24 C25 C26 C27 178.6(3) . . . . ?
C24 C25 C30 C29 -177.6(3) . . . . ?
C24 C31 C32 C33 178.2(4) . . . . ?
C24 C31 C36 C35 -177.4(4) . . . . ?
C25 C24 C31 C32 -86.8(4) . . . . ?
C25 C24 C31 C36 91.4(4) . . . . ?
C25 C26 C27 C28 -0.7(6) . . . . ?
C26 C25 C30 C29 1.2(5) . . . . ?
C26 C27 C28 C29 0.7(6) . . . . ?
C27 C28 C29 C30 0.4(6) . . . . ?
C28 C29 C30 C25 -1.3(5) . . . . ?
C30 C25 C26 C27 -0.2(5) . . . . ?
C31 C24 C25 C26 -179.2(3) . . . . ?
C31 C24 C25 C30 -0.4(4) . . . . ?
C31 C32 C33 C34 -0.2(6) . . . . ?
C32 C31 C36 C35 0.9(6) . . . . ?
C32 C33 C34 C35 -0.3(6) . . . . ?
C33 C34 C35 C36 1.2(6) . . . . ?
C34 C35 C36 C31 -1.5(7) . . . . ?
C36 C31 C32 C33 -0.1(6) . . . . ?
C37 N2 C1 Cu1 0.4(4) . . . . ?
C37 N2 C1 N1 178.1(3) . . . . ?
C37 N2 C3 C2 -178.6(3) . . . . ?
C37 C38 C39 C40 -0.3(5) . . . . ?
C37 C38 C43 C44 134.3(3) . . . . ?
C37 C38 C43 C50 -97.0(4) . . . . ?
C37 C42 C57 C58 137.0(3) . . . . ?
C37 C42 C57 C64 -97.4(4) . . . . ?
C38 C37 C42 C41 0.5(5) . . . . ?
C38 C37 C42 C57 177.9(3) . . . . ?
C38 C39 C40 O2 -176.7(3) . . . . ?
C38 C39 C40 C41 1.4(5) . . . . ?
C38 C43 C44 C45 -86.9(3) . . . . ?
C38 C43 C44 C49 89.9(3) . . . . ?
C38 C43 C50 C51 179.8(3) . . . . ?
C38 C43 C50 C55 3.6(5) . . . . ?
C39 C38 C43 C44 -44.2(4) . . . . ?
C39 C38 C43 C50 84.6(4) . . . . ?
C39 C40 C41 C42 -1.5(5) . . . . ?
C40 C41 C42 C37 0.6(5) . . . . ?
C40 C41 C42 C57 -176.9(3) . . . . ?
C41 C42 C57 C58 -45.6(4) . . . . ?
C41 C42 C57 C64 79.9(4) . . . . ?
C42 C37 C38 C39 -0.7(5) . . . . ?
C42 C37 C38 C43 -179.2(3) . . . . ?
C42 C57 C58 C59 -85.3(4) . . . . ?
C42 C57 C58 C63 91.1(4) . . . . ?
C42 C57 C64 C65 -177.6(3) . . . . ?
C42 C57 C64 C69 2.2(4) . . . . ?
C43 C38 C39 C40 178.2(3) . . . . ?
C43 C44 C45 C46 176.4(3) . . . . ?
C43 C44 C49 C48 -174.9(3) . . . . ?
C43 C50 C51 C52 -174.7(3) . . . . ?
C43 C50 C55 C54 175.0(4) . . . . ?
C44 C43 C50 C51 -53.3(4) . . . . ?
C44 C43 C50 C55 130.6(3) . . . . ?
C44 C45 C46 C47 -1.0(6) . . . . ?
C45 C44 C49 C48 1.9(5) . . . . ?
C45 C46 C47 C48 1.2(6) . . . . ?
C46 C47 C48 C49 0.2(6) . . . . ?
C47 C48 C49 C44 -1.7(5) . . . . ?
C49 C44 C45 C46 -0.5(5) . . . . ?
C50 C43 C44 C45 144.0(3) . . . . ?
C50 C43 C44 C49 -39.2(4) . . . . ?
C50 C51 C52 C53 -0.2(6) . . . . ?
C51 C50 C55 C54 -1.2(6) . . . . ?
C51 C52 C53 C54 -1.5(6) . . . . ?
C52 C53 C54 C55 1.9(7) . . . . ?
C53 C54 C55 C50 -0.6(7) . . . . ?
C55 C50 C51 C52 1.6(5) . . . . ?
C56 O2 C40 C39 -179.0(3) . . . . ?
C56 O2 C40 C41 3.0(5) . . . . ?
C57 C58 C59 C60 174.2(4) . . . . ?
C57 C58 C63 C62 -173.6(3) . . . . ?
C57 C64 C65 C66 178.3(3) . . . . ?
C57 C64 C69 C68 -179.1(3) . . . . ?
C58 C57 C64 C65 -53.1(4) . . . . ?
C58 C57 C64 C69 126.7(3) . . . . ?
C58 C59 C60 C61 0.1(7) . . . . ?
C59 C58 C63 C62 2.9(5) . . . . ?
C59 C60 C61 C62 1.8(7) . . . . ?
C60 C61 C62 C63 -1.3(6) . . . . ?
C61 C62 C63 C58 -1.1(5) . . . . ?
C63 C58 C59 C60 -2.4(6) . . . . ?
C64 C57 C58 C59 148.6(3) . . . . ?
C64 C57 C58 C63 -34.9(4) . . . . ?
C64 C65 C66 C67 1.1(5) . . . . ?
C65 C64 C69 C68 0.8(5) . . . . ?
C65 C66 C67 C68 0.2(5) . . . . ?
C66 C67 C68 C69 -1.0(5) . . . . ?
C67 C68 C69 C64 0.5(5) . . . . ?
C69 C64 C65 C66 -1.6(5) . . . . ?
O3 C76 C77 C78 -179.0(3) . . . . ?
N3 C71 C72 N4 0.7(3) . . . . ?
N3 C73 C74 C75 -179.2(3) . . . . ?
N3 C73 C74 C79 -0.8(5) . . . . ?
N3 C73 C78 C77 178.3(3) . . . . ?
N3 C73 C78 C93 0.0(5) . . . . ?
N4 C106 C111 C126 -2.9(5) . . . . ?
N4 C106 C111 C110 -177.2(4) . . . . ?
N4 C106 C111 C1K 169.5(8) . . . . ?
N4 C106 C107 C108 176.2(7) . . . . ?
N4 C106 C107 C112 -3.9(12) . . . . ?
N4 C106 C1L C1G 6(3) . . . . ?
N4 C106 C1L C1J -175.3(14) . . . . ?
C70 N3 C71 C72 -0.5(4) . . . . ?
C70 N3 C73 C74 -84.7(4) . . . . ?
C70 N3 C73 C78 94.9(4) . . . . ?
C70 N4 C72 C71 -0.8(4) . . . . ?
C70 N4 C106 C111 81.5(4) . . . . ?
C70 N4 C106 C107 -99.1(7) . . . . ?
C70 N4 C106 C1L -96.6(11) . . . . ?
C71 N3 C70 Cu2 178.6(2) . . . . ?
C71 N3 C70 N4 0.0(3) . . . . ?
C71 N3 C73 C74 97.7(4) . . . . ?
C71 N3 C73 C78 -82.7(4) . . . . ?
C72 N4 C70 Cu2 -178.0(2) . . . . ?
C72 N4 C70 N3 0.5(3) . . . . ?
C72 N4 C106 C111 -95.1(4) . . . . ?
C72 N4 C106 C107 84.3(7) . . . . ?
C72 N4 C106 C1L 86.8(11) . . . . ?
C73 N3 C70 Cu2 0.6(4) . . . . ?
C73 N3 C70 N4 -178.0(3) . . . . ?
C73 N3 C71 C72 177.4(3) . . . . ?
C73 C74 C75 C76 1.5(5) . . . . ?
C73 C74 C79 C80 150.2(3) . . . . ?
C73 C74 C79 C86 -82.9(4) . . . . ?
C73 C78 C93 C100 -146.8(3) . . . . ?
C73 C78 C93 C94 81.8(9) . . . . ?
C73 C78 C93 C94A 91.1(12) . . . . ?
C74 C73 C78 C77 -2.1(5) . . . . ?
C74 C73 C78 C93 179.6(3) . . . . ?
C74 C75 C76 O3 177.9(3) . . . . ?
C74 C75 C76 C77 -3.4(6) . . . . ?
C74 C79 C80 C81 -65.7(4) . . . . ?
C74 C79 C80 C85 108.1(4) . . . . ?
C74 C79 C86 C87 148.4(3) . . . . ?
C74 C79 C86 C91 -33.7(4) . . . . ?
C75 C74 C79 C80 -31.6(5) . . . . ?
C75 C74 C79 C86 95.3(4) . . . . ?
C75 C76 C77 C78 2.4(5) . . . . ?
C76 C77 C78 C73 0.3(5) . . . . ?
C76 C77 C78 C93 178.5(3) . . . . ?
C77 C78 C93 C100 35.0(5) . . . . ?
C77 C78 C93 C94 -96.4(9) . . . . ?
C77 C78 C93 C94A -87.1(12) . . . . ?
C78 C73 C74 C75 1.2(5) . . . . ?
C78 C73 C74 C79 179.6(3) . . . . ?
C78 C93 C100 C101 -89.5(4) . . . . ?
C78 C93 C100 C105 90.5(4) . . . . ?
C78 C93 C94 C95 21(2) . . . . ?
C78 C93 C94 C99 -161.5(13) . . . . ?
C78 C93 C94A C95A 18(3) . . . . ?
C78 C93 C94A C99A -155(2) . . . . ?
C79 C74 C75 C76 -176.8(3) . . . . ?
C79 C80 C81 C82 172.1(4) . . . . ?
C79 C80 C85 C84 -173.1(3) . . . . ?
C79 C86 C87 C88 176.9(3) . . . . ?
C79 C86 C91 C90 -176.6(3) . . . . ?
C80 C79 C86 C87 -87.3(4) . . . . ?
C80 C79 C86 C91 90.6(4) . . . . ?
C80 C81 C82 C83 2.2(7) . . . . ?
C81 C80 C85 C84 0.7(5) . . . . ?
C81 C82 C83 C84 -1.0(7) . . . . ?
C82 C83 C84 C85 -0.3(6) . . . . ?
C83 C84 C85 C80 0.5(6) . . . . ?
C85 C80 C81 C82 -2.0(6) . . . . ?
C86 C79 C80 C81 168.4(3) . . . . ?
C86 C79 C80 C85 -17.8(5) . . . . ?
C86 C87 C88 C89 0.0(6) . . . . ?
C87 C86 C91 C90 1.4(5) . . . . ?
C87 C88 C89 C90 0.9(6) . . . . ?
C88 C89 C90 C91 -0.7(6) . . . . ?
C89 C90 C91 C86 -0.5(6) . . . . ?
C91 C86 C87 C88 -1.1(5) . . . . ?
C92 O3 C76 C75 -169.0(4) . . . . ?
C92 O3 C76 C77 12.4(5) . . . . ?
C93 C100 C101 C102 179.5(3) . . . . ?
C93 C100 C105 C104 -179.5(3) . . . . ?
C93 C94 C95 C96 -180.0(14) . . . . ?
C93 C94 C99 C98 -179.6(13) . . . . ?
C93 C94A C95A C96A -173(2) . . . . ?
C93 C94A C99A C98A 173.7(18) . . . . ?
C100 C93 C94 C95 -110.2(17) . . . . ?
C100 C93 C94 C99 67.4(17) . . . . ?
C100 C93 C94A C95A -104(3) . . . . ?
C100 C93 C94A C99A 83(2) . . . . ?
C100 C101 C102 C103 -0.1(5) . . . . ?
C101 C100 C105 C104 0.6(5) . . . . ?
C101 C102 C103 C104 0.8(5) . . . . ?
C102 C103 C104 C105 -0.8(6) . . . . ?
C103 C104 C105 C100 0.1(6) . . . . ?
C105 C100 C101 C102 -0.6(5) . . . . ?
C106 N4 C70 Cu2 5.0(4) . . . . ?
C106 N4 C70 N3 -176.5(3) . . . . ?
C106 N4 C72 C71 176.2(3) . . . . ?
C106 C111 C126 C127 122.2(3) . . . . ?
C106 C111 C126 C133 -109.0(4) . . . . ?
C106 C111 C110 C109 -2.3(9) . . . . ?
C106 C111 C1K C1I 12.9(16) . . . . ?
C106 C107 C108 C109 4.4(14) . . . . ?
C106 C107 C112 C113 124.0(8) . . . . ?
C106 C107 C112 C119 -104.2(8) . . . . ?
C111 C106 C107 C108 -4.4(12) . . . . ?
C111 C106 C107 C112 175.5(6) . . . . ?
C111 C106 C1L C1G -171.4(14) . . . . ?
C111 C106 C1L C1J 7(3) . . . . ?
C111 C126 C127 C128 -89.1(4) . . . . ?
C111 C126 C127 C132 91.5(4) . . . . ?
C111 C126 C133 C134 -179.7(3) . . . . ?
C111 C126 C133 C138 3.9(5) . . . . ?
C113 C114 C115 C116 -2.1(6) . . . . ?
C113 C112 C119 C120 -87.2(6) . . . . ?
C113 C112 C119 C124 93.4(6) . . . . ?
C113 C1G C1L C106 141(2) . . . . ?
C113 C1G C1L C1J -37(2) . . . . ?
C114 C113 C118 C117 -1.2(5) . . . . ?
C114 C113 C112 C107 -69.7(6) . . . . ?
C114 C113 C112 C119 159.7(4) . . . . ?
C114 C113 C1G C1A 143.0(8) . . . . ?
C114 C113 C1G C1L -93.7(11) . . . . ?
C114 C115 C116 C117 -0.3(6) . . . . ?
C115 C116 C117 C118 1.9(5) . . . . ?
C116 C117 C118 C113 -1.1(5) . . . . ?
C118 C113 C114 C115 2.8(6) . . . . ?
C118 C113 C112 C107 109.6(5) . . . . ?
C118 C113 C112 C119 -21.0(6) . . . . ?
C118 C113 C1G C1A -16.2(13) . . . . ?
C118 C113 C1G C1L 107.1(11) . . . . ?
C126 C111 C110 C109 -176.9(5) . . . . ?
C126 C111 C1K C1I -175.6(10) . . . . ?
C126 C127 C128 C129 -179.6(3) . . . . ?
C126 C127 C132 C131 179.9(3) . . . . ?
C126 C133 C134 C135 -178.1(4) . . . . ?
C126 C133 C138 C137 178.6(4) . . . . ?
C127 C126 C133 C134 -51.6(4) . . . . ?
C127 C126 C133 C138 132.1(4) . . . . ?
C127 C128 C129 C130 -0.6(5) . . . . ?
C128 C127 C132 C131 0.6(5) . . . . ?
C128 C129 C130 C131 1.1(6) . . . . ?
C129 C130 C131 C132 -0.8(5) . . . . ?
C130 C131 C132 C127 -0.1(5) . . . . ?
C132 C127 C128 C129 -0.2(5) . . . . ?
C133 C126 C127 C128 141.7(3) . . . . ?
C133 C126 C127 C132 -37.6(4) . . . . ?
C133 C134 C135 C136 -0.2(7) . . . . ?
C134 C133 C138 C137 2.2(6) . . . . ?
C134 C135 C136 C137 1.3(8) . . . . ?
C135 C136 C137 C138 -0.6(8) . . . . ?
C136 C137 C138 C133 -1.1(8) . . . . ?
C138 C133 C134 C135 -1.6(6) . . . . ?
O4 C109 C110 C111 178.5(5) . . . . ?
C94 C93 C100 C101 43.3(7) . . . . ?
C94 C93 C100 C105 -136.6(6) . . . . ?
C94 C95 C96 C97 -1(2) . . . . ?
C95 C94 C99 C98 -2(3) . . . . ?
C95 C96 C97 C98 -1(2) . . . . ?
C96 C97 C98 C99 1(2) . . . . ?
C97 C98 C99 C94 0(2) . . . . ?
C99 C94 C95 C96 2(3) . . . . ?
C107 C106 C111 C126 177.7(6) . . . . ?
C107 C106 C111 C110 3.3(8) . . . . ?
C107 C108 C109 O4 -179.2(8) . . . . ?
C107 C108 C109 C110 -3.3(11) . . . . ?
C107 C112 C119 C120 140.5(6) . . . . ?
C107 C112 C119 C124 -38.9(8) . . . . ?
C108 C107 C112 C113 -56.2(12) . . . . ?
C108 C107 C112 C119 75.6(11) . . . . ?
C108 C109 C110 C111 2.1(10) . . . . ?
C110 C111 C126 C127 -63.2(5) . . . . ?
C110 C111 C126 C133 65.6(5) . . . . ?
C112 C113 C114 C115 -177.8(4) . . . . ?
C112 C113 C118 C117 179.4(4) . . . . ?
C112 C107 C108 C109 -175.4(8) . . . . ?
C112 C119 C120 C121 178.1(7) . . . . ?
C112 C119 C124 C123 -178.3(5) . . . . ?
C119 C120 C121 C122 2.9(13) . . . . ?
C120 C119 C124 C123 2.3(8) . . . . ?
C120 C121 C122 C123 -3.0(13) . . . . ?
C121 C122 C123 C124 2.8(9) . . . . ?
C122 C123 C124 C119 -2.5(8) . . . . ?
C124 C119 C120 C121 -2.5(9) . . . . ?
C125 O4 C109 C108 -10.4(9) . . . . ?
C125 O4 C109 C110 173.4(6) . . . . ?
O4A C1I C1J C1L -177.6(17) . . . . ?
O4A C1I C1K C111 170.0(12) . . . . ?
C1A C1B C1C C1D 4(3) . . . . ?
C1A C1G C1L C106 -100(2) . . . . ?
C1A C1G C1L C1J 82(2) . . . . ?
C1B C1A C1F C1E 1.2(15) . . . . ?
C1B C1A C1G C113 107.3(11) . . . . ?
C1B C1A C1G C1L -11.0(16) . . . . ?
C1B C1C C1D C1E -3(3) . . . . ?
C1C C1D C1E C1F 2(2) . . . . ?
C1D C1E C1F C1A -0.7(16) . . . . ?
C1F C1A C1B C1C -2.5(19) . . . . ?
C1F C1A C1G C113 -72.8(11) . . . . ?
C1F C1A C1G C1L 169.0(10) . . . . ?
C1G C113 C114 C115 -159.7(6) . . . . ?
C1G C113 C118 C117 156.2(7) . . . . ?
C1G C1A C1B C1C 177.4(15) . . . . ?
C1G C1A C1F C1E -178.8(9) . . . . ?
C1H O4A C1I C1J -9(2) . . . . ?
C1H O4A C1I C1K 171.4(12) . . . . ?
C1I C1J C1L C106 0(3) . . . . ?
C1I C1J C1L C1G 178.5(16) . . . . ?
C1J C1I C1K C111 -9(2) . . . . ?
C1K C111 C126 C127 -48.3(10) . . . . ?
C1K C111 C126 C133 80.6(10) . . . . ?
C1K C1I C1J C1L 2(3) . . . . ?
C1L C106 C111 C126 174.5(15) . . . . ?
C1L C106 C111 C1K -13.1(17) . . . . ?
C94A C93 C100 C101 28.2(8) . . . . ?
C94A C93 C100 C105 -151.8(8) . . . . ?
C94A C95A C96A C97A 1(3) . . . . ?
C95A C94A C99A C98A 0(4) . . . . ?
C95A C96A C97A C98A -1(3) . . . . ?
C96A C97A C98A C99A 0(3) . . . . ?
C97A C98A C99A C94A 0(4) . . . . ?
C99A C94A C95A C96A -1(4) . . . . ?

loop_
_diffrn_refln_index_h
_diffrn_refln_index_k
_diffrn_refln_index_l
_diffrn_refln_intensity_net
_diffrn_refln_intensity_u
2 0 0 103.09 5.4
-2 0 0 120.09 5.4
2 0 0 103.29 5.4
-2 0 0 114.69 5.4
2 0 0 99.49 5.4
-2 0 0 116.49 5.4
-2 0 0 113.29 5.4
2 0 0 102.89 5.4
2 0 0 100.79 5.4
2 0 0 102.99 5.4
-2 0 0 117.09 5.4
-3 0 0 -0.2 0.4
-3 0 0 0 0.4
3 0 0 -0.2 0.4
-3 0 0 0.4 0.4
3 0 0 -0.4 0.5
3 0 0 -0.5 0.4
3 0 0 0 0.4
-3 0 0 -0.5 0.3
-3 0 0 0.1 0.4
3 0 0 0.1 0.3
3 0 0 0.4 0.5
-3 0 0 -0.1 0.3
-3 0 0 0.6 0.5
-4 0 0 67.99 3.2
-4 0 0 64.09 3.2
-4 0 0 64.59 3.2
4 0 0 59.79 3.2
4 0 0 57.79 3.2
-4 0 0 66.19 3.3
4 0 0 58.09 3.3
4 0 0 57.49 3.2
4 0 0 57.19 3.2
4 0 0 55.29 3.2
-4 0 0 65.49 3.2
-4 0 0 67.09 3.2
-4 0 0 68.79 3.3
5 0 0 0.7 0.5
-5 0 0 0.7 0.5
5 0 0 0.1 0.4
5 0 0 0.2 0.5
-5 0 0 1.1 0.4
5 0 0 0.8 0.5
-5 0 0 -0.5 0.6
-5 0 0 1 0.7
5 0 0 0.2 0.4
-5 0 0 0.3 0.4
5 0 0 -0.9 0.5
-5 0 0 0 0.4
-5 0 0 0.4 0.4
-5 0 0 -0.3 0.5
-6 0 0 5.8 0.9
-6 0 0 7.1 0.7
-6 0 0 8.1 0.9
-6 0 0 7.5 1
-6 0 0 6.7 0.8
-6 0 0 6.5 0.7
-6 0 0 6.7 0.9
-7 0 0 0.4 0.5
7 0 0 -0.3 0.5
7 0 0 -0.3 0.6
-7 0 0 1.8 0.7
7 0 0 -0.2 0.6
-7 0 0 0.4 0.9
-7 0 0 0.2 0.6
7 0 0 0.1 0.6
-7 0 0 0.2 0.6
-7 0 0 0.9 0.6
7 0 0 0.5 0.7
-7 0 0 0.4 0.5
-8 0 0 20.5 1.3
-8 0 0 21.1 1.3
-8 0 0 19.3 1.3
-8 0 0 19 1.5
8 0 0 16.3 1.4
8 0 0 15.5 1.4
8 0 0 16.3 1.3
-8 0 0 17.9 1.6
8 0 0 16.2 1.5
-8 0 0 19.8 1.4
-8 0 0 21.2 1.4
8 0 0 15.7 1.3
-9 0 0 0.1 0.7
-9 0 0 0.8 0.6
9 0 0 -0.4 0.7
9 0 0 -0.4 0.6
9 0 0 -0.7 0.6
-9 0 0 -0.2 0.6
-9 0 0 -0.7 0.9
-9 0 0 -0.4 0.8
9 0 0 0.7 0.7
9 0 0 0.7 0.8
-9 0 0 0.8 0.8
-9 0 0 -0.3 0.5
-10 0 0 34.5 2.1
10 0 0 28.2 2.1
10 0 0 28.2 2.1
-10 0 0 35.5 2.3
-10 0 0 33.6 2
-10 0 0 37.5 2.2
10 0 0 27.4 2
-10 0 0 35.9 2
10 0 0 28.3 2.2
-10 0 0 33.5 2.4
-10 0 0 34.4 2.1
10 0 0 31.1 2
11 0 0 -0.6 0.7
11 0 0 0.3 0.8
-11 0 0 0.2 0.7
11 0 0 0.4 1.1
-11 0 0 -0.6 0.8
-11 0 0 -2.3 1.1
-11 0 0 0.3 1.1
-11 0 0 1 0.9
11 0 0 -1.3 0.8
11 0 0 -0.4 0.9
-11 0 0 -1.9 0.9
-11 0 0 -0.8 0.7
12 0 0 25.1 1.9
12 0 0 21.9 1.9
12 0 0 21.2 1.9
-12 0 0 26.3 2.2
-12 0 0 24.6 2.3
-12 0 0 24.8 2.1
-12 0 0 30.3 2
-12 0 0 27.3 1.9
-12 0 0 29.7 2.1
-12 0 0 28.5 1.8
12 0 0 21.2 2
13 0 0 2.3 1.1
-13 0 0 3.5 1.5
-13 0 0 1.5 0.9
13 0 0 0.4 0.9
13 0 0 -1.2 1.3
-13 0 0 -0.2 1
-13 0 0 -2.2 0.9
-13 0 0 -0.7 1.1
13 0 0 -0.8 0.9
-13 0 0 2.5 1.1
-14 0 0 6.4 1.2
-14 0 0 7.2 1.4
14 0 0 9.1 1.5
-14 0 0 8.1 1.8
14 0 0 8.8 1.4
-14 0 0 9.7 1.3
14 0 0 8.7 1.4
-14 0 0 5.9 1.3
-14 0 0 5.3 1.4
-15 0 0 -0.1 1.2
-15 0 0 1.5 1
15 0 0 -0.4 1
-15 0 0 2.2 1.2
-15 0 0 -0.4 1.2
15 0 0 -1.4 1.2
-15 0 0 -1.1 1.5
-15 0 0 -1 1.1
15 0 0 0.7 1.1
16 0 0 24.2 1.9
-16 0 0 17 2.5
-16 0 0 20.1 2.2
16 0 0 25 2
-16 0 0 18.6 1.8
-16 0 0 19.4 2.1
-16 0 0 18.7 2
16 0 0 21.5 2.3
-17 0 0 0.7 1.4
17 0 0 0.3 1.1
-17 0 0 -1.2 1.7
-17 0 0 -1.2 1.2
-17 0 0 -0.6 1.3
-17 0 0 2.4 1.2
17 0 0 0.6 1.5
-17 0 0 -1.2 1.1
17 0 0 2.4 1
18 0 0 24.5 2.1
-18 0 0 17.8 2.8
18 0 0 29.8 2.6
18 0 0 30.8 2
-18 0 0 23.5 2.5
-18 0 0 19.3 2.4
-18 0 0 20.9 2.1
-18 0 0 23.3 2.3
-19 0 0 -1.7 1.2
-19 0 0 -0.9 1.5
-19 0 0 -1.2 1.5
19 0 0 -0.8 1.1
-19 0 0 -2.1 2
19 0 0 -1.5 1.6
-19 0 0 -0.3 1.4
20 0 0 -1.7 1.6
-20 0 0 0.1 2
-20 0 0 -0.5 1.5
-20 0 0 0.3 1.5
-20 0 0 -0.1 1.4
-20 0 0 0.6 1.3
-2 -1 0 342.47 16.4
-2 -1 0 343.57 16.4
-2 -1 0 347.27 16.4
-2 -1 0 347.77 16.4
-2 -1 0 343.27 16.4
2 -1 0 326.87 16.4
2 -1 0 326.87 16.4
2 -1 0 322.07 16.4
-2 -1 0 336.57 16.4
2 -1 0 315.77 16.4
2 -1 0 335.97 16.4
2 -1 0 326.47 16.4
-2 -1 0 335.67 16.4
2 1 0 308.97 16.4
-2 1 0 352.26 16.4
-2 1 0 350.16 16.4
2 1 0 319.17 16.4
-2 1 0 349.96 16.4
2 1 0 319.87 16.4
2 1 0 320.17 16.4
-2 1 0 334.27 16.4
2 1 0 318.17 16.4
-3 -1 0 45.9 2.5
-3 -1 0 47.2 2.6
3 -1 0 49 2.5
3 -1 0 48.5 2.4
-3 -1 0 44.8 2.5
-3 -1 0 48.8 2.4
-3 -1 0 48 2.5
-3 -1 0 48 2.5
3 -1 0 46.8 2.4
3 -1 0 45.8 2.4
-3 -1 0 47.2 2.5
3 -1 0 47.9 2.4
3 1 0 47 2.5
-3 1 0 46.7 2.4
-3 1 0 48.3 2.5
-3 1 0 47.3 2.4
3 1 0 46.8 2.4
-3 1 0 47.4 2.5
-3 1 0 45.6 2.5
3 1 0 46.5 2.5
-3 1 0 46.7 2.4
3 1 0 47.7 2.5
3 1 0 48.2 2.5
3 1 0 45.6 2.5
4 -1 0 692.23 34.6
4 -1 0 692.63 34.5
-4 -1 0 722.93 34.5
-4 -1 0 722.93 34.5
-4 -1 0 721.93 34.5
4 -1 0 697.93 34.5
-4 -1 0 718.33 34.6
-4 -1 0 710.53 34.5
-4 -1 0 723.33 34.6
4 -1 0 688.23 34.5
4 -1 0 671.73 34.5
-4 -1 0 699.93 34.6
4 1 0 675.83 34.5
4 1 0 693.63 34.5
4 1 0 689.63 34.5
-4 1 0 709.73 34.5
4 1 0 671.43 34.5
-4 1 0 714.33 34.6
-4 1 0 717.23 34.5
-4 1 0 681.03 34.5
4 1 0 701.03 34.5
-4 1 0 706.33 34.5
-4 1 0 727.73 34.5
4 1 0 680.73 34.6
-4 1 0 699.53 34.5
-5 -1 0 111.09 5.8
5 -1 0 116.39 5.8
-5 -1 0 118.79 5.8
5 -1 0 115.49 5.7
5 -1 0 113.99 5.7
-5 -1 0 114.39 5.8
5 -1 0 114.69 5.8
5 -1 0 113.89 5.7
-5 -1 0 115.09 5.7
-5 -1 0 112.59 5.9
-5 -1 0 113.49 5.8
-5 -1 0 115.49 5.7
-5 1 0 115.49 5.8
5 1 0 118.89 5.8
-5 1 0 116.69 5.7
5 1 0 110.19 5.8
5 1 0 114.49 5.7
-5 1 0 108.19 5.8
-5 1 0 114.49 5.7
5 1 0 110.79 5.8
-5 1 0 114.69 5.7
5 1 0 110.69 5.8
-5 1 0 115.19 5.8
5 1 0 108.79 5.8
-5 1 0 109.99 5.7
6 -1 0 65.39 3.4
6 -1 0 65.99 3.5
-6 -1 0 65.69 3.4
-6 -1 0 65.79 3.5
6 -1 0 67.19 3.5
-6 -1 0 66.29 3.5
-6 -1 0 63.79 3.4
6 -1 0 64.29 3.4
-6 -1 0 64.09 3.6
-6 -1 0 65.39 3.5
6 -1 0 65.29 3.4
-6 -1 0 67.79 3.5
6 1 0 67.09 3.5
-6 1 0 65.49 3.5
-6 1 0 67.39 3.4
-6 1 0 64.69 3.5
-6 1 0 66.39 3.4
6 1 0 62.39 3.5
6 1 0 63.99 3.4
-6 1 0 68.89 3.5
6 1 0 63.99 3.5
6 1 0 64.59 3.5
-6 1 0 64.89 3.5
-6 1 0 67.79 3.4
7 -1 0 50.49 2.9
-7 -1 0 52.59 3
7 -1 0 52.39 2.8
-7 -1 0 52.49 2.9
-7 -1 0 53.59 2.9
7 -1 0 52.89 2.8
-7 -1 0 54.69 2.8
7 -1 0 52.29 3
7 -1 0 52.99 2.8
-7 -1 0 51.09 2.8
-7 -1 0 50.59 3
-7 -1 0 52.19 2.9
-7 1 0 49.99 2.8
-7 1 0 54.89 2.8
7 1 0 52.19 2.9
7 1 0 48.8 2.9
-7 1 0 51.39 2.8
-7 1 0 50.99 2.9
7 1 0 50.49 2.9
-7 1 0 52.69 2.9
7 1 0 50.89 2.9
7 1 0 53.39 2.8
-7 1 0 52.19 2.9
-7 1 0 53.29 2.9
8 -1 0 139.29 7.2
-8 -1 0 135.89 7.4
-8 -1 0 140.59 7.3
-8 -1 0 146.09 7.2
-8 -1 0 144.69 7.2
-8 -1 0 142.49 7.3
8 -1 0 144.09 7.2
-8 -1 0 136.99 7.2
-8 -1 0 142.59 7.2
8 -1 0 145.49 7.2
8 -1 0 142.29 7.2
-8 1 0 142.29 7.2
8 1 0 148.79 7.3
-8 1 0 139.79 7.3
-8 1 0 139.49 7.3
8 1 0 144.09 7.3
8 1 0 143.89 7.2
-8 1 0 144.79 7.2
8 1 0 137.69 7.3
-8 1 0 143.89 7.2
-8 1 0 136.49 7.3
8 1 0 142.49 7.3
-8 1 0 136.79 7.2
-9 -1 0 14.9 1.2
-9 -1 0 14.8 1.4
9 -1 0 12.9 1.3
-9 -1 0 13.2 1.3
-9 -1 0 13.6 1.3
-9 -1 0 15.8 1.3
-9 -1 0 13.2 1.2
9 -1 0 13.9 1.2
9 -1 0 14.6 1.3
-9 -1 0 12.9 1.5
9 -1 0 14.8 1.1
9 1 0 11.8 1.2
-9 1 0 14.3 1.4
9 1 0 13.6 1.3
-9 1 0 13.6 1.1
-9 1 0 15 1.1
9 1 0 13.9 1.3
-9 1 0 14.1 1.2
-9 1 0 15.4 1.3
-9 1 0 13.4 1.6
9 1 0 13.8 1.3
9 1 0 14.1 1.4
-9 1 0 12.3 1.3
-10 -1 0 56.29 3.2
10 -1 0 57.19 3.2
-10 -1 0 55.89 3.1
10 -1 0 55.39 3.1
-10 -1 0 52.19 3.3
-10 -1 0 57.39 3.2
-10 -1 0 52.49 3.4
10 -1 0 55.79 3.2
10 -1 0 56.89 3.1
-10 -1 0 55.99 3.2
-10 -1 0 57.39 3.1
10 1 0 57.39 3.2
-10 1 0 56.39 3.3
10 1 0 59.59 3.2
-10 1 0 60.49 3.2
10 1 0 58.69 3.3
10 1 0 54.49 3.2
-10 1 0 57.89 3.1
-10 1 0 56.19 3.2
-10 1 0 57.09 3.2
-10 1 0 54.29 3.1
10 1 0 56.29 3.2
-10 1 0 50.19 3.4
-11 -1 0 54.29 3
-11 -1 0 49.1 3.1
-11 -1 0 52.39 3.4
11 -1 0 48.8 3
-11 -1 0 53.49 3.1
11 -1 0 51.59 3
-11 -1 0 56.09 3
-11 -1 0 53.29 3
11 -1 0 55.39 3
11 -1 0 47 2.9
-11 -1 0 51.19 3.2
-11 1 0 53.09 3.1
-11 1 0 52.49 3.2
11 1 0 48.6 3
11 1 0 44.8 3.1
-11 1 0 52.09 3
11 1 0 52.99 3
-11 1 0 50.89 2.9
-11 1 0 52.69 2.9
11 1 0 49.4 3.1
11 1 0 50.99 3.2
-11 1 0 50.59 3.4
-11 1 0 53.29 3.1
-12 -1 0 38.3 2.5
12 -1 0 37.4 2.4
-12 -1 0 41.6 2.6
-12 -1 0 37.4 2.7
-12 -1 0 33 2.9
12 -1 0 38.8 2.6
-12 -1 0 42.7 2.5
12 -1 0 43.4 2.6
12 -1 0 40.6 2.6
12 -1 0 42.5 2.5
-12 -1 0 35.7 2.8
-12 -1 0 38.9 2.6
12 1 0 36.4 2.5
12 1 0 40.7 2.7
-12 1 0 41.3 2.6
12 1 0 44.6 2.8
12 1 0 41.7 2.6
-12 1 0 41.1 2.4
-12 1 0 35.7 2.6
-12 1 0 31.6 2.9
12 1 0 39.9 2.6
-12 1 0 41.6 2.6
-12 1 0 41.8 2.8
-12 1 0 40.5 2.5
-13 -1 0 58.29 3.2
13 -1 0 55.49 3.2
-13 -1 0 54.39 3.4
-13 -1 0 53.39 3.6
13 -1 0 53.09 3.2
13 -1 0 49.8 3.4
-13 -1 0 54.59 3.3
-13 -1 0 54.59 3.4
13 -1 0 54.59 3.4
-13 -1 0 59.19 3.4
-13 1 0 57.49 3.2
-13 1 0 56.69 3.6
-13 1 0 56.69 3.2
-13 1 0 55.99 3.4
13 1 0 52.59 3.3
13 1 0 50.29 3.3
-13 1 0 55.99 3.3
13 1 0 51.69 3.7
-13 1 0 60.59 3.4
13 1 0 62.59 3.5
-14 -1 0 84.89 4.4
-14 -1 0 80.89 4.6
14 -1 0 77.99 4.6
-14 -1 0 75.09 4.8
-14 -1 0 78.79 4.6
-14 -1 0 81.59 4.5
-14 -1 0 76.89 4.6
14 -1 0 80.09 4.4
-14 1 0 79.29 4.3
14 1 0 79.69 4.5
-14 1 0 83.89 4.6
-14 1 0 76.99 4.8
-14 1 0 84.09 4.4
-14 1 0 78.89 4.5
-14 1 0 73.29 4.6
14 1 0 77.39 4.5
-15 -1 0 18.1 2
15 -1 0 18.2 1.7
-15 -1 0 15.9 1.9
-15 -1 0 14.1 1.8
-15 -1 0 16.7 2
-15 -1 0 22.6 2.4
15 -1 0 14.5 1.6
15 -1 0 14.6 2
-15 1 0 17.7 1.6
-15 1 0 19.5 2.3
-15 1 0 17.8 1.9
-15 1 0 14.1 1.9
15 1 0 15.4 1.8
-15 1 0 14.3 1.9
15 1 0 17.7 1.8
-15 1 0 14.2 1.7
16 -1 0 34.5 2.5
-16 -1 0 35.2 3.1
-16 -1 0 32.1 2.7
-16 -1 0 38.8 2.8
16 -1 0 33.8 2.5
16 -1 0 35.9 2.8
-16 -1 0 39.6 2.6
-16 -1 0 36.6 2.8
-16 -1 0 40.3 2.6
16 1 0 39 2.6
-16 1 0 36.2 2.8
-16 1 0 36.8 2.8
16 1 0 35.7 2.6
-16 1 0 36.8 2.5
-16 1 0 37.7 3.1
16 1 0 40.3 2.9
-16 1 0 39.3 2.6
-16 1 0 26.5 2.7
17 -1 0 1.6 1.1
-17 -1 0 0.6 1.2
17 -1 0 0.6 1.4
17 -1 0 1.9 1
-17 -1 0 -0.9 1.4
-17 -1 0 0.6 1.3
-17 -1 0 -0.7 1.1
-17 -1 0 0.6 1.8
-17 -1 0 0.9 1.4
17 1 0 1.3 1.1
-17 1 0 0 1.2
-17 1 0 1.1 1.1
-17 1 0 0.3 1.3
17 1 0 0.9 1.2
-17 1 0 -2 1.2
-17 1 0 0.2 1.3
17 1 0 0.6 1.5
-17 1 0 1.1 1.8
18 -1 0 5.3 1.7
-18 -1 0 4.3 1.4
-18 -1 0 5 1.4
18 -1 0 5.5 1.2
-18 -1 0 5.6 2.1
18 -1 0 9.7 1.4
-18 -1 0 3.4 1.5
-18 -1 0 6 1.7
18 1 0 7.4 1.8
-18 1 0 5.6 1.4
-18 1 0 4.1 1.3
-18 1 0 4.4 1.6
-18 1 0 6.2 2.1
-18 1 0 7.3 1.6
18 1 0 4.4 1.3
19 -1 0 -1.3 1.6
-19 -1 0 0.9 2.1
-19 -1 0 0.4 1.4
-19 -1 0 -1.6 1.3
-19 -1 0 0.2 1.5
-19 -1 0 -0.7 1.5
-19 1 0 -0.6 1.3
19 1 0 -1.6 1.5
-19 1 0 2 2.1
19 1 0 3.5 1.3
-19 1 0 0.8 1.5
-19 1 0 0.9 1.2
-19 1 0 -1.2 1.5
-20 -1 0 5.4 1.7
-20 -1 0 7.6 2.5
-20 -1 0 4.8 1.7
-20 -1 0 8 1.7
20 -1 0 7.5 1.9
-20 -1 0 5.6 1.5
-20 1 0 7.1 2
-20 1 0 13.5 1.8
-20 1 0 5 1.6
-20 1 0 6.9 1.7
20 1 0 7.4 1.5
-20 1 0 4.9 2.2
20 1 0 18.1 2.5
0 -2 0 597.14 28
0 -2 0 599.54 28
0 -2 0 581.24 28
0 2 0 581.34 28
0 2 0 485.45 27.9
-1 -2 0 152.58 7.4
-1 -2 0 148.39 7.4
-1 -2 0 143.99 7.4
-1 -2 0 155.78 7.4
-1 -2 0 141.79 7.4
1 -2 0 150.48 7.4
1 -2 0 158.48 7.4
-1 -2 0 141.19 7.4
-1 -2 0 137.39 7.4
-1 2 0 135.49 7.3
1 2 0 145.99 7.4
-1 2 0 147.99 7.4
1 2 0 149.99 7.4
1 2 0 149.59 7.4
1 2 0 147.89 7.4
-1 2 0 168.68 7.4
1 2 0 141.79 7.4
1 2 0 160.08 7.4
1 2 0 151.68 7.4
-2 -2 0 289.77 14
-2 -2 0 279.17 14
-2 -2 0 283.87 14
-2 -2 0 276.17 14
-2 -2 0 291.77 13.9
-2 -2 0 300.07 14
2 -2 0 288.57 13.9
2 -2 0 283.97 13.9
-2 -2 0 292.47 13.9
2 2 0 268.47 14
2 2 0 267.17 14
2 2 0 280.47 13.9
2 2 0 271.07 14
-2 2 0 294.57 13.9
2 2 0 278.17 14
-2 2 0 276.77 13.9
-2 2 0 279.17 13.9
-3 -2 0 2695.43 129.49
-3 -2 0 2597.34 129.39
-3 -2 0 2604.14 129.49
3 2 0 2651.14 129.49
3 2 0 2665.33 129.39
3 2 0 2604.54 129.39
4 -2 0 200.58 9.5
4 -2 0 198.78 9.4
-4 -2 0 174.78 9.5
-4 -2 0 180.98 9.5
-4 -2 0 185.78 9.5
-4 -2 0 184.28 9.5
4 -2 0 198.48 9.4
-4 -2 0 185.88 9.5
-4 -2 0 181.38 9.5
-4 -2 0 182.98 9.5
4 -2 0 203.38 9.4
4 -2 0 202.28 9.4
-4 2 0 176.68 9.5
-4 2 0 169.28 9.4
-4 2 0 183.38 9.5
4 2 0 202.28 9.5
-4 2 0 181.78 9.4
4 2 0 205.18 9.5
-4 2 0 183.48 9.4
4 2 0 207.58 9.5
4 2 0 198.78 9.6
-4 2 0 183.38 9.5
4 2 0 199.78 9.5
-5 -2 0 275.67 14
5 -2 0 282.47 13.9
5 -2 0 273.47 13.8
-5 -2 0 284.47 13.9
-5 -2 0 280.27 13.9
-5 -2 0 280.37 13.9
-5 -2 0 287.17 13.9
5 -2 0 280.57 13.8
5 -2 0 274.07 13.8
-5 -2 0 284.87 13.9
5 -2 0 279.67 13.8
5 2 0 283.57 14
-5 2 0 275.57 13.9
-5 2 0 271.17 13.8
-5 2 0 285.47 13.8
5 2 0 281.47 13.9
5 2 0 276.57 13.9
-5 2 0 283.17 13.9
5 2 0 280.17 13.9
5 2 0 277.77 13.9
-5 2 0 278.67 13.8
-5 2 0 281.27 13.8
5 2 0 283.37 13.9
-5 2 0 268.97 13.9
6 -2 0 412.96 20.6
-6 -2 0 428.56 20.7
-6 -2 0 428.26 20.7
6 -2 0 403.36 20.6
-6 -2 0 437.46 20.6
-6 -2 0 439.26 20.8
6 -2 0 410.46 20.6
-6 -2 0 434.06 20.7
6 -2 0 409.46 20.6
-6 -2 0 424.36 20.7
6 -2 0 428.86 20.7
-6 -2 0 431.36 20.7
6 -2 0 408.46 20.6
-6 2 0 406.76 20.6
6 2 0 408.06 20.7
-6 2 0 420.26 20.7
6 2 0 393.06 20.7
-6 2 0 420.16 20.7
-6 2 0 432.86 20.6
-6 2 0 416.56 20.6
-6 2 0 429.06 20.6
-6 2 0 427.16 20.7
6 2 0 409.56 20.6
6 2 0 409.86 20.7
6 2 0 354.06 20.7
-7 -2 0 9 1
-7 -2 0 9.8 1
-7 -2 0 10.9 1
-7 -2 0 9.2 1.1
-7 -2 0 10.3 1.3
-7 -2 0 10 1.1
7 -2 0 9.3 1.1
7 -2 0 9.1 0.9
7 -2 0 10.4 1
7 -2 0 10.2 1
-7 -2 0 11.1 1.2
7 -2 0 10.4 0.8
7 -2 0 12.3 1
7 2 0 10.6 1.2
-7 2 0 11.5 0.9
7 2 0 10.5 1.1
7 2 0 10 1
-7 2 0 8.8 1
-7 2 0 9.6 0.9
-7 2 0 10.9 0.8
7 2 0 9.9 1.1
-7 2 0 11.6 1.1
-7 2 0 10.9 1.1
-7 2 0 9.6 1.1
7 2 0 10.2 1.1
-8 -2 0 1.5 0.7
-8 -2 0 2.5 0.7
-8 -2 0 2.2 0.8
8 -2 0 1 0.6
8 -2 0 0.2 0.5
8 -2 0 1 0.7
-8 -2 0 1.6 0.6
-8 -2 0 1.7 0.9
-8 -2 0 1.6 0.9
8 -2 0 1 0.6
-8 -2 0 2.7 0.7
8 -2 0 0.3 0.6
-8 2 0 3.5 0.7
-8 2 0 2.1 0.5
-8 2 0 1.9 0.5
8 2 0 1 0.7
-8 2 0 1.8 0.7
8 2 0 0.3 0.7
-8 2 0 2.6 0.8
-8 2 0 1.5 0.7
8 2 0 1.6 0.6
8 2 0 0.3 0.7
8 2 0 0.3 0.8
-8 2 0 2.2 0.6
-9 -2 0 23.7 1.9
9 -2 0 24.4 1.7
9 -2 0 24.5 1.7
-9 -2 0 23.1 1.6
9 -2 0 23.2 1.7
-9 -2 0 23.1 2
9 -2 0 23.4 1.5
-9 -2 0 24.7 1.7
-9 -2 0 26.3 1.7
-9 -2 0 25.8 1.8
-9 -2 0 27.2 1.8
9 -2 0 24.4 1.6
-9 2 0 25.4 1.5
-9 2 0 26 1.6
-9 2 0 24 1.8
-9 2 0 26.1 1.7
9 2 0 24.7 1.8
-9 2 0 24.2 1.7
9 2 0 24.1 1.8
9 2 0 23.8 1.7
9 2 0 23.8 1.8
9 2 0 21 1.7
-9 2 0 25.1 1.8
-9 2 0 27.3 1.7
-10 -2 0 20.4 1.5
10 -2 0 13.4 1.4
-10 -2 0 18 1.8
10 -2 0 12.8 1.2
-10 -2 0 16.7 1.5
-10 -2 0 20.1 1.4
-10 -2 0 16.8 1.5
10 -2 0 12.3 1.4
-10 -2 0 19.7 1.7
-10 -2 0 19 1.4
10 -2 0 13.9 1.3
10 2 0 15.4 1.4
10 2 0 14.2 1.4
10 2 0 11.3 1.4
-10 2 0 16.5 1.5
-10 2 0 20.7 1.5
10 2 0 13 1.4
-10 2 0 17.8 1.3
-10 2 0 17.6 1.5
10 2 0 12.2 1.5
-10 2 0 18.6 1.6
-10 2 0 17.5 1.2
-10 2 0 17.6 1.4
11 -2 0 106.99 5.6
-11 -2 0 107.69 5.7
-11 -2 0 102.69 6
11 -2 0 110.69 5.8
-11 -2 0 106.79 6
11 -2 0 100.89 5.7
-11 -2 0 110.19 5.7
11 -2 0 111.29 5.7
-11 -2 0 110.59 5.8
-11 -2 0 104.69 5.8
-11 -2 0 111.49 5.8
-11 2 0 114.89 5.7
-11 2 0 110.29 5.8
11 2 0 105.29 5.9
-11 2 0 114.29 5.9
-11 2 0 110.39 5.7
11 2 0 105.59 5.8
-11 2 0 107.09 5.6
-11 2 0 112.99 6
-11 2 0 113.49 5.8
11 2 0 114.39 5.9
11 2 0 110.69 5.8
11 2 0 100.49 5.8
-12 -2 0 106.49 6.1
-12 -2 0 111.39 5.9
-12 -2 0 111.29 5.8
-12 -2 0 114.09 6
12 -2 0 116.39 5.9
12 -2 0 117.29 5.8
-12 -2 0 110.09 5.9
12 -2 0 112.79 5.8
-12 -2 0 108.19 6
-12 -2 0 105.99 6.2
12 -2 0 109.79 5.9
-12 2 0 106.49 5.8
12 2 0 115.99 6
12 2 0 107.89 5.9
12 2 0 112.39 6
-12 2 0 109.89 5.9
-12 2 0 110.29 6.1
12 2 0 99.49 6
-12 2 0 113.49 5.9
-12 2 0 105.09 6.2
-12 2 0 111.69 5.7
12 2 0 114.69 6
13 -2 0 14.3 1.8
13 -2 0 14.6 1.5
-13 -2 0 21.3 1.7
-13 -2 0 18.3 2.2
-13 -2 0 16.4 1.8
13 -2 0 20.2 1.9
-13 -2 0 14.7 1.7
-13 -2 0 16.7 1.8
13 -2 0 19.1 1.6
-13 -2 0 23.2 1.9
13 2 0 17.9 1.8
13 2 0 14.5 1.7
-13 2 0 18.7 1.6
13 2 0 17.5 2
-13 2 0 19.7 2.1
-13 2 0 22.7 1.9
-13 2 0 15.3 1.8
-13 2 0 16.4 1.8
-13 2 0 19.5 1.5
-14 -2 0 12.6 1.8
14 -2 0 17.6 1.5
-14 -2 0 15.2 1.8
-14 -2 0 17.5 1.8
-14 -2 0 16.9 1.6
14 -2 0 15.1 1.5
14 -2 0 18.6 1.8
-14 -2 0 15.8 2.2
-14 -2 0 14.6 1.7
-14 2 0 16.6 1.8
-14 2 0 15.2 2.1
-14 2 0 14.1 1.4
-14 2 0 13 1.8
14 2 0 13.6 1.7
14 2 0 14.2 2
-14 2 0 14.7 1.6
14 2 0 15.8 1.8
-14 2 0 10.7 1.7
15 -2 0 1.5 1
-15 -2 0 1.4 1
-15 -2 0 0.4 1.3
-15 -2 0 2.7 1.2
-15 -2 0 0.1 1.1
15 -2 0 0.7 1.2
-15 -2 0 2 1.7
-15 -2 0 0.8 1.2
15 -2 0 0.5 0.9
-15 2 0 0.3 1.2
-15 2 0 3.9 1.6
15 2 0 1.7 1.2
-15 2 0 2.1 1.2
-15 2 0 2.1 1.2
-15 2 0 4.9 1.3
16 -2 0 16.3 1.5
-16 -2 0 15 2.4
-16 -2 0 16.4 1.9
-16 -2 0 14.1 1.8
-16 -2 0 16.9 2.1
-16 -2 0 16.7 2
16 -2 0 14.5 2
16 -2 0 14.1 1.5
-16 -2 0 12.4 2
-16 2 0 17.2 1.6
-16 2 0 15.7 2
16 2 0 15.1 1.8
-16 2 0 17.3 1.8
-16 2 0 17.2 1.9
16 2 0 15 1.9
-17 -2 0 1.4 1.3
-17 -2 0 1.4 1.3
17 -2 0 -0.2 1.4
-17 -2 0 1 1.4
-17 -2 0 2.2 1.4
-17 2 0 -0.1 1.2
-17 2 0 0.4 1.8
-17 2 0 -1.3 1.3
17 2 0 1.5 1.2
-17 2 0 0.5 1.1
17 2 0 1.3 1.5
-17 2 0 2 1.4
-17 2 0 -1.1 1.3
-18 -2 0 10.3 1.9
-18 -2 0 14.7 2.6
-18 -2 0 13.1 1.9
-18 -2 0 13.8 2.1
-18 -2 0 12.4 1.9
-18 2 0 12 2.1
-18 2 0 11.9 1.8
18 2 0 12.9 2.2
-18 2 0 13.6 1.7
18 2 0 13.5 1.9
-18 2 0 13.5 2.4
19 -2 0 -0.4 1.5
-19 -2 0 5 2.2
-19 -2 0 0.2 1.4
-19 -2 0 1.5 1.7
-19 -2 0 0.1 1.4
-19 -2 0 0.7 1.6
-19 2 0 2.3 1.6
-19 2 0 2.4 1.4
-19 2 0 4.5 1.6
-19 2 0 3 1.3
19 2 0 2.8 1.4
19 2 0 3.9 1.8
-19 2 0 3.8 2.2
20 -2 0 1.3 1.5
-20 -2 0 3.7 2.2
-20 -2 0 1.9 1.5
-20 -2 0 3 1.5
-20 -2 0 3.2 1.7
-20 -2 0 3 1.7
-20 2 0 1.1 1.2
-20 2 0 0.5 1.6
-20 2 0 0.1 1.3
20 2 0 1.4 1.3
20 2 0 1 1.7
-20 2 0 1.2 2.2
-20 2 0 0.8 1.5
0 -3 0 0.4 0.3
0 -3 0 0.2 0.3
0 -3 0 0.3 0.4
0 -3 0 1.1 0.2
0 -3 0 1 0.2
0 3 0 0.7 0.2
0 3 0 0.8 0.4
0 3 0 0.7 0.3
0 3 0 1 0.2
0 3 0 0.5 0.3
-1 -3 0 48.7 2.4
-1 -3 0 50.69 2.4
-1 -3 0 43.5 2.5
1 -3 0 48.2 2.4
-1 -3 0 44.5 2.5
1 -3 0 54.19 2.4
-1 -3 0 45.2 2.5
1 -3 0 50.69 2.4
-1 -3 0 47.4 2.5
-1 -3 0 47.9 2.5
1 3 0 45.7 2.5
1 3 0 47.8 2.5
-1 3 0 47.4 2.4
1 3 0 50.99 2.5
1 3 0 47.6 2.5
1 3 0 47.7 2.5
1 3 0 49.3 2.4
-1 3 0 49.6 2.4
-1 3 0 45.2 2.5
-1 3 0 46.4 2.4
-1 3 0 42 2.4
-2 -3 0 56.49 2.9
-2 -3 0 55.59 2.8
-2 -3 0 49.3 2.9
-2 -3 0 55.29 2.9
-2 -3 0 54.29 2.9
-2 -3 0 52.99 2.9
-2 -3 0 56.59 2.8
-2 -3 0 57.79 2.9
-2 3 0 53.39 2.8
-2 3 0 50.99 2.8
2 3 0 70.69 3
-2 3 0 54.09 2.9
-3 -3 0 119.19 5.9
-3 -3 0 118.69 5.9
3 -3 0 119.89 5.8
-3 -3 0 119.79 5.9
-3 -3 0 110.49 5.9
-3 -3 0 119.09 5.9
3 -3 0 120.79 5.9
-3 -3 0 110.19 5.9
-3 -3 0 114.29 5.9
3 3 0 123.39 5.9
-3 3 0 114.19 5.9
-3 3 0 108.49 5.8
3 3 0 120.99 5.9
3 3 0 120.59 5.9
-3 3 0 117.19 5.8
-3 3 0 108.09 5.8
3 3 0 118.79 5.9
3 3 0 120.69 6
-4 -3 0 1269.97 61.39
-4 -3 0 1229.88 61.39
-4 -3 0 1288.27 61.39
-4 -3 0 1265.67 61.29
4 -3 0 1245.58 61.39
-4 -3 0 1241.48 61.39
4 -3 0 1217.38 61.29
-4 -3 0 1288.97 61.39
-4 -3 0 1241.88 61.39
4 -3 0 1253.57 61.29
4 3 0 1243.88 61.39
-4 3 0 1271.17 61.29
4 3 0 1244.08 61.39
-4 3 0 1264.97 61.29
-4 3 0 1207.18 61.29
4 3 0 1231.78 61.39
-4 3 0 1253.17 61.29
4 3 0 1215.08 61.39
4 3 0 1213.48 61.39
-4 3 0 1267.47 61.39
-5 -3 0 67.49 3.6
-5 -3 0 67.79 3.6
5 -3 0 68.29 3.5
-5 -3 0 70.29 3.6
5 -3 0 68.49 3.7
-5 -3 0 69.29 3.7
-5 -3 0 70.09 3.7
-5 -3 0 71.79 3.6
5 -3 0 67.89 3.5
-5 -3 0 71.09 3.6
5 3 0 68.29 3.6
-5 3 0 70.09 3.6
-5 3 0 69.29 3.5
-5 3 0 67.09 3.5
5 3 0 69.89 3.7
5 3 0 65.89 3.6
-5 3 0 67.69 3.5
5 3 0 68.29 3.6
-5 3 0 70.49 3.5
5 3 0 69.09 3.7
-5 3 0 71.39 3.6
6 -3 0 66.19 3.4
-6 -3 0 65.49 3.6
-6 -3 0 68.99 3.5
6 -3 0 65.19 3.4
6 -3 0 66.19 3.4
-6 -3 0 67.49 3.5
-6 -3 0 70.09 3.6
-6 -3 0 69.49 3.5
-6 -3 0 66.19 3.6
6 -3 0 56.79 3.6
-6 -3 0 67.59 3.7
6 -3 0 64.99 3.4
6 3 0 67.49 3.7
6 3 0 66.79 3.5
-6 3 0 65.99 3.4
-6 3 0 67.09 3.5
6 3 0 64.09 3.6
6 3 0 65.49 3.6
6 3 0 68.19 3.6
-6 3 0 62.99 3.4
-6 3 0 68.99 3.4
6 3 0 64.09 3.6
-6 3 0 66.79 3.4
-6 3 0 69.19 3.5
-6 3 0 65.09 3.5
7 -3 0 51.89 3.1
-7 -3 0 55.49 3
-7 -3 0 54.69 3
7 -3 0 52.89 2.9
-7 -3 0 51.29 3
-7 -3 0 54.39 2.9
7 -3 0 53.49 2.8
-7 -3 0 52.89 3.1
-7 -3 0 53.59 3
-7 -3 0 52.49 3.2
7 -3 0 54.59 2.8
7 -3 0 54.29 2.9
-7 3 0 54.29 2.9
-7 3 0 54.69 2.9
-7 3 0 51.39 2.8
-7 3 0 59.49 3
7 3 0 53.99 3
7 3 0 57.09 3.2
7 3 0 56.49 3
7 3 0 53.19 3
-7 3 0 55.39 3
-7 3 0 53.29 3
-7 3 0 53.89 2.8
7 3 0 54.29 3
7 3 0 54.39 3
8 -3 0 369.06 18.7
-8 -3 0 389.86 18.9
-8 -3 0 383.06 19
-8 -3 0 388.86 18.9
8 -3 0 366.16 18.8
-8 -3 0 390.26 18.8
-8 -3 0 370.46 19
8 -3 0 374.06 18.7
-8 -3 0 361.56 18.9
-8 -3 0 382.96 18.9
8 -3 0 373.16 18.8
8 3 0 368.56 18.9
-8 3 0 390.06 18.8
-8 3 0 370.96 18.7
8 3 0 386.26 18.9
8 3 0 369.36 18.9
8 3 0 369.86 18.9
-8 3 0 389.26 18.9
-8 3 0 386.46 18.9
-8 3 0 394.26 18.8
-8 3 0 370.56 18.8
8 3 0 374.26 18.9
-8 3 0 396.46 18.9
-9 -3 0 2 0.7
9 -3 0 2.2 0.6
-9 -3 0 2.8 0.8
-9 -3 0 3.2 0.8
-9 -3 0 3 0.8
9 -3 0 2.7 0.7
-9 -3 0 2.3 1
-9 -3 0 2.5 0.8
9 -3 0 2 0.6
9 -3 0 1.7 0.7
-9 -3 0 2.9 1.1
9 3 0 3.2 0.9
-9 3 0 3.3 0.9
-9 3 0 2.2 0.9
9 3 0 2.1 0.9
-9 3 0 2.6 0.7
-9 3 0 1.7 0.6
-9 3 0 1.4 0.5
9 3 0 3.4 0.8
-9 3 0 2.4 0.8
-9 3 0 1.1 0.7
9 3 0 2.7 0.8
9 3 0 2.3 0.9
-10 -3 0 15.3 1.4
-10 -3 0 14 1.7
-10 -3 0 13.5 1.7
-10 -3 0 12.5 1.3
-10 -3 0 12.8 1.3
10 -3 0 15 1.3
-10 -3 0 13.9 1.4
10 -3 0 14.9 1.1
10 -3 0 16.6 1.2
-10 -3 0 14.8 1.4
10 -3 0 16.3 1.3
-10 3 0 13.4 1.4
-10 3 0 13.1 1.2
-10 3 0 13.3 1.1
10 3 0 17.8 1.6
10 3 0 15.2 1.4
10 3 0 16.1 1.5
10 3 0 16.8 1.5
-10 3 0 13 1.5
10 3 0 16.6 1.4
-10 3 0 12.1 1.3
-10 3 0 13 1.5
-10 3 0 15.6 1.4
11 -3 0 4.4 1
-11 -3 0 5.2 1.2
-11 -3 0 6.7 1.2
-11 -3 0 5.3 1
-11 -3 0 7.6 1.2
11 -3 0 4.1 0.8
11 -3 0 4.5 1
11 -3 0 3.6 0.8
-11 -3 0 6.6 1.4
-11 -3 0 8.7 1.3
-11 -3 0 6.9 1.4
-11 3 0 9 1.4
11 3 0 4.7 1.2
-11 3 0 7.2 0.9
11 3 0 4.2 1.1
-11 3 0 5.2 1.1
11 3 0 5.6 1.2
11 3 0 3.7 1.1
-11 3 0 5.1 1.1
-11 3 0 5.8 0.9
-11 3 0 4.8 1.2
11 3 0 4.3 1.1
-11 3 0 5.4 1
-12 -3 0 56.39 3.2
12 -3 0 50.79 3.1
12 -3 0 47.7 2.9
-12 -3 0 49.5 3.4
-12 -3 0 55.09 3.1
-12 -3 0 51.19 3.1
-12 -3 0 49.2 3.2
12 -3 0 51.29 2.9
-12 -3 0 52.49 3.2
12 -3 0 50.39 3.1
-12 -3 0 46 3.5
-12 3 0 46.3 3.5
12 3 0 49.9 3.2
12 3 0 50.69 3.2
12 3 0 52.69 3.2
-12 3 0 56.19 3.3
-12 3 0 58.09 3.1
-12 3 0 55.69 3.2
-12 3 0 49.6 2.9
-12 3 0 53.49 3
-12 3 0 48.2 3.2
12 3 0 56.39 3.3
12 3 0 43 3.2
13 -3 0 3.1 1.1
-13 -3 0 0.6 1
-13 -3 0 2.6 1.1
-13 -3 0 3 1.2
-13 -3 0 4.7 1.5
13 -3 0 2.9 0.8
-13 -3 0 3.5 1.2
-13 -3 0 4.6 1
13 -3 0 3.2 1.1
13 -3 0 3.5 0.8
-13 3 0 2.9 0.9
-13 3 0 3.8 0.9
13 3 0 4 1.4
-13 3 0 3.2 1.1
-13 3 0 4.4 1.4
13 3 0 3.5 1.2
-13 3 0 3.4 1.3
-13 3 0 8.2 1.4
13 3 0 1 1.1
-14 -3 0 52.49 3.1
-14 -3 0 45.9 3.1
14 -3 0 41.7 3
-14 -3 0 45.6 3.4
-14 -3 0 48.2 3.1
-14 -3 0 51.59 3
-14 -3 0 46.7 3
-14 3 0 50.49 2.9
14 3 0 39.2 3
-14 3 0 50.29 3
-14 3 0 50.19 3.1
-14 3 0 45.3 3.1
14 3 0 43.3 3.2
-14 3 0 45.3 2.7
-14 3 0 45.3 3.3
14 3 0 42.5 3.1
15 -3 0 5.8 1.4
-15 -3 0 7 1.4
-15 -3 0 7.2 1.5
-15 -3 0 9.7 1.7
-15 -3 0 7 1.5
-15 -3 0 9.3 1.9
-15 -3 0 8.7 1.5
15 3 0 8.5 1.6
-15 3 0 8 1.2
15 3 0 4.8 1.4
-15 3 0 5.2 1.4
-15 3 0 6.1 1.5
15 3 0 6 1.4
-15 3 0 12.1 1.7
-15 3 0 7.5 1.8
-15 3 0 4.6 1.2
-16 -3 0 14.4 1.8
-16 -3 0 16.1 2.1
-16 -3 0 15.7 1.8
-16 -3 0 19 2
16 -3 0 17.6 2
-16 -3 0 14.6 2
-16 -3 0 14.4 2.3
-16 3 0 15.4 1.5
-16 3 0 10.4 1.8
16 3 0 19.4 1.9
-16 3 0 13.2 2.2
16 3 0 21.3 2.1
-16 3 0 14.8 1.7
-16 3 0 18.3 2.1
-16 3 0 15.4 1.9
16 3 0 16.8 2.2
-17 -3 0 2.2 1.3
-17 -3 0 3.4 2
-17 -3 0 4.1 1.5
-17 -3 0 3.3 1.5
-17 -3 0 2.7 1.3
17 -3 0 2.5 1.4
-17 3 0 5.1 2
-17 3 0 4.7 1.8
17 3 0 3.3 1.6
-17 3 0 4.7 1.2
-17 3 0 3.4 1.4
-17 3 0 1.3 1.1
17 3 0 3.3 1.4
-17 3 0 1.7 1.4
-18 -3 0 5.6 1.7
-18 -3 0 4.5 1.5
-18 -3 0 5.1 1.5
-18 -3 0 4 1.6
18 -3 0 9.6 1.7
-18 -3 0 5.9 2.2
-18 3 0 6.9 1.6
-18 3 0 5.1 2
-18 3 0 4.9 1.2
-18 3 0 4.3 1.6
18 3 0 7.6 1.7
18 3 0 7.4 1.9
-18 3 0 4.7 1.4
-19 -3 0 -0.4 1.4
-19 -3 0 -1.9 1.4
19 -3 0 -0.3 1.5
-19 -3 0 -0.5 1.5
-19 -3 0 -0.2 1.6
-19 -3 0 4.5 2.2
-19 3 0 -0.1 1.3
19 3 0 -0.2 1.4
19 3 0 0.3 1.8
-19 3 0 1.2 2
-19 3 0 0.1 1.5
-19 3 0 1.6 1.2
20 -3 0 4.3 1.6
-20 -3 0 2.8 1.5
-20 -3 0 4.3 1.7
-20 -3 0 4.3 2.3
-20 -3 0 4.9 1.6
-20 -3 0 5.3 1.8
-20 3 0 5.4 1.3
20 3 0 4 1.5
-20 3 0 4.3 1.7
-20 3 0 3.4 1.9
-20 3 0 5 2.3
-20 3 0 4.6 1.6
20 3 0 4.3 2
0 -4 0 53.39 2.6
0 -4 0 46 2.6
0 -4 0 51.39 2.7
0 -4 0 54.89 2.6
0 -4 0 50.69 2.6
0 4 0 51.29 2.7
0 4 0 46.9 2.6
0 4 0 50.69 2.7
0 4 0 54.09 2.6
0 4 0 52.09 2.6
1 -4 0 1231.08 61.69
-1 -4 0 1246.48 61.69
1 -4 0 1279.37 61.59
-1 -4 0 1250.47 61.69
-1 -4 0 1243.08 61.69
-1 -4 0 1241.48 61.69
1 -4 0 1276.47 61.69
-1 -4 0 1288.87 61.69
-1 4 0 1262.57 61.69
1 4 0 1267.37 61.69
1 4 0 1230.98 61.69
-1 4 0 1255.77 61.69
1 4 0 1253.37 61.69
-1 4 0 1262.27 61.59
1 4 0 1272.47 61.69
1 4 0 1245.08 61.69
-1 4 0 1227.18 61.59
2 -4 0 362.86 16.9
-2 -4 0 343.07 16.9
-2 -4 0 330.17 17
-2 -4 0 350.26 16.9
-2 -4 0 336.77 17
-2 -4 0 334.37 17
-2 -4 0 344.07 16.9
-2 -4 0 341.77 16.9
-2 -4 0 324.47 16.9
2 -4 0 352.06 16.9
-2 4 0 318.77 16.9
2 4 0 356.26 16.9
-2 4 0 348.27 16.9
2 4 0 350.76 16.9
2 4 0 347.27 17
2 4 0 346.17 17
2 4 0 337.57 17
2 4 0 343.57 17
2 4 0 342.67 17
-2 4 0 340.77 16.9
-3 -4 0 63.09 3.2
-3 -4 0 58.89 3.2
3 -4 0 61.09 3.2
-3 -4 0 63.79 3.1
3 -4 0 59.09 3.1
-3 -4 0 60.39 3.3
-3 -4 0 66.89 3.2
-3 -4 0 60.49 3.2
-3 -4 0 59.09 3.2
-3 -4 0 61.39 3.2
-3 4 0 61.09 3.2
3 4 0 60.09 3.2
-3 4 0 60.49 3.1
3 4 0 61.09 3.2
-3 4 0 57.79 3.1
3 4 0 60.89 3.2
3 4 0 59.29 3.2
3 4 0 60.49 3.3
-4 -4 0 130.89 6.5
-4 -4 0 131.39 6.4
-4 -4 0 124.69 6.5
4 -4 0 128.29 6.5
-4 -4 0 131.99 6.5
4 -4 0 127.09 6.3
-4 -4 0 126.29 6.5
-4 -4 0 123.19 6.5
-4 -4 0 130.09 6.4
-4 4 0 125.19 6.4
-4 4 0 127.59 6.4
4 4 0 128.09 6.4
4 4 0 128.09 6.5
-4 4 0 124.29 6.4
-4 4 0 129.89 6.3
4 4 0 127.09 6.5
4 4 0 123.49 6.5
4 4 0 128.59 6.5
-4 4 0 127.99 6.4
5 -4 0 14.3 1.2
-5 -4 0 13.9 1.2
-5 -4 0 13.6 1.3
5 -4 0 14 0.9
-5 -4 0 13.4 1.1
-5 -4 0 13.9 1.1
5 -4 0 13.3 0.9
-5 -4 0 15.1 1
-5 -4 0 14 1.2
-5 -4 0 15.2 1.1
5 4 0 13.8 1.2
-5 4 0 12.7 0.8
5 4 0 16.1 1.3
-5 4 0 13.4 1
5 4 0 13.9 1.1
5 4 0 13.9 1.1
-5 4 0 13.6 0.9
5 4 0 14.4 1.2
-5 4 0 13.5 1
-6 -4 0 77.59 4.1
-6 -4 0 75.09 4.1
-6 -4 0 73.69 4.2
-6 -4 0 74.09 4.3
6 -4 0 87.79 4.2
6 -4 0 80.99 4
-6 -4 0 77.69 4.1
6 -4 0 79.99 4
-6 -4 0 77.89 4.1
-6 4 0 71.39 3.9
6 4 0 85.19 4.3
-6 4 0 75.19 4.1
-6 4 0 75.29 4.1
6 4 0 83.89 4.2
6 4 0 80.59 4.1
-6 4 0 76.19 4
-6 4 0 70.89 4
6 4 0 85.79 4.2
-6 4 0 78.09 4
6 4 0 85.09 4.2
-7 -4 0 24.2 1.8
-7 -4 0 26.2 1.7
-7 -4 0 25.5 1.7
-7 -4 0 24.4 1.7
7 -4 0 20.4 1.7
7 -4 0 25.8 1.5
-7 -4 0 25.1 1.6
7 -4 0 24.9 1.5
-7 -4 0 24.1 1.9
-7 -4 0 24.7 1.6
7 4 0 24.4 1.8
-7 4 0 24 1.4
-7 4 0 24.5 1.7
7 4 0 24.7 1.7
7 4 0 24.2 1.7
-7 4 0 24.5 1.5
7 4 0 25.6 2
-7 4 0 24.5 1.6
-7 4 0 23.1 1.4
-7 4 0 24.6 1.6
-7 4 0 25.5 1.5
7 4 0 23.5 1.7
7 4 0 25.4 1.7
-8 -4 0 89.79 5.1
-8 -4 0 92.99 4.9
-8 -4 0 96.49 4.9
-8 -4 0 97.89 4.8
-8 -4 0 95.09 5
8 -4 0 88.99 4.7
-8 -4 0 97.39 4.9
8 -4 0 89.29 4.8
-8 -4 0 94.09 4.9
8 4 0 85.89 4.9
-8 4 0 96.89 4.7
-8 4 0 94.49 4.8
8 4 0 87.59 4.9
8 4 0 91.29 4.9
-8 4 0 94.69 4.9
-8 4 0 87.79 4.7
8 4 0 85.89 5
8 4 0 87.79 4.9
8 4 0 86.29 4.9
-8 4 0 96.59 4.8
-8 4 0 97.19 4.9
-8 4 0 93.29 4.9
-9 -4 0 6.1 1
-9 -4 0 6.9 1
9 -4 0 6.5 1
9 -4 0 6.2 1
-9 -4 0 6.8 1.3
-9 -4 0 6.5 1.2
-9 -4 0 7.4 1
-9 -4 0 8.4 1.1
-9 -4 0 5.6 1
9 4 0 7.4 1.1
-9 4 0 6.8 0.7
-9 4 0 6.2 0.9
9 4 0 7.1 1.2
9 4 0 6.3 1.1
-9 4 0 6.1 1
-9 4 0 6.7 0.8
-9 4 0 7 1.1
9 4 0 6.4 1.1
-9 4 0 8 1.2
-9 4 0 7.4 1.1
-10 -4 0 91.29 4.7
10 -4 0 84.19 4.6
-10 -4 0 84.69 4.9
-10 -4 0 96.29 4.7
-10 -4 0 92.59 4.8
-10 -4 0 81.79 4.9
10 -4 0 84.09 4.6
-10 -4 0 90.89 4.8
-10 -4 0 94.09 4.8
10 4 0 89.79 4.8
-10 4 0 87.19 4.5
-10 4 0 89.69 4.7
-10 4 0 79.99 4.6
-10 4 0 88.39 4.7
-10 4 0 90.89 4.8
10 4 0 90.59 4.8
-10 4 0 89.69 4.8
10 4 0 80.19 4.8
10 4 0 79.59 4.8
10 4 0 81.99 4.7
-10 4 0 91.39 4.6
-11 -4 0 32.6 2.5
-11 -4 0 29.9 2.3
11 -4 0 32.9 2.2
11 -4 0 33.3 2.2
-11 -4 0 33.2 2.3
-11 -4 0 35.5 2.3
-11 -4 0 33.5 2.2
-11 -4 0 29.8 2.2
-11 -4 0 34.5 2.6
-11 4 0 35.3 2.4
11 4 0 34.7 2.3
11 4 0 39.4 2.5
-11 4 0 35.1 2.3
-11 4 0 31.6 2.2
-11 4 0 33.5 2.1
-11 4 0 30.1 2.1
-11 4 0 29.6 1.9
11 4 0 35.7 2.4
11 4 0 31.8 2.3
11 4 0 26.3 2.4
-11 4 0 34 2.3
12 -4 0 125.39 6
-12 -4 0 115.59 6
-12 -4 0 103.19 6.3
-12 -4 0 114.49 6.1
-12 -4 0 110.39 6.1
-12 -4 0 108.99 6.3
12 -4 0 110.99 6
-12 -4 0 112.79 6.1
-12 -4 0 110.69 6
12 4 0 112.39 6.1
12 4 0 117.59 6.1
12 4 0 124.19 6.2
-12 4 0 115.69 6.2
12 4 0 123.19 6.2
-12 4 0 103.49 6
12 4 0 108.19 6.2
-12 4 0 115.19 6
-12 4 0 112.09 6.1
-12 4 0 109.89 6.1
-12 4 0 109.99 5.8
-12 4 0 117.49 5.9
-13 -4 0 0.4 1.1
-13 -4 0 2.4 1.1
-13 -4 0 0.6 1
13 -4 0 3.5 1
13 -4 0 3.4 1.1
-13 -4 0 1 1.2
-13 -4 0 1.2 1.5
-13 -4 0 1.9 1.1
-13 4 0 0 1.2
13 4 0 1.6 1.1
-13 4 0 1.8 0.7
-13 4 0 1.5 1
13 4 0 -0.3 1.3
13 4 0 0.8 1.1
-13 4 0 2.1 1
-13 4 0 1.2 0.9
-13 4 0 2.4 1.3
-14 -4 0 2.8 1.1
-14 -4 0 3.1 1.3
-14 -4 0 3.6 1.2
14 -4 0 5.7 1.2
-14 -4 0 1.8 1.1
-14 -4 0 3 1.3
-14 -4 0 2.1 1.6
-14 4 0 3.9 0.8
14 4 0 4.4 1.3
-14 4 0 2 1.3
14 4 0 5.2 1.5
-14 4 0 3.3 1.5
-14 4 0 3.1 1
-14 4 0 2.7 1.1
14 4 0 4.8 1.3
-14 4 0 4 1.2
-15 -4 0 0.9 1.2
-15 -4 0 0.2 1.6
15 -4 0 0.1 1.1
-15 -4 0 -3.1 1
-15 -4 0 -0.3 1.1
-15 -4 0 -1 1.3
-15 -4 0 1.8 1.2
-15 4 0 0.4 1.5
15 4 0 2.4 1.3
15 4 0 0.7 1.4
-15 4 0 -0.8 1
-15 4 0 -0.9 0.9
-15 4 0 -0.2 0.8
-15 4 0 -0.1 1.2
15 4 0 1 1.2
-15 4 0 1.9 1.3
-16 -4 0 15.4 2
-16 -4 0 20 2.1
-16 -4 0 17.5 2.5
-16 -4 0 20.1 2.1
16 -4 0 17.9 2
-16 -4 0 17 2.2
-16 -4 0 18.9 2
-16 4 0 20.8 2.1
-16 4 0 18.1 1.6
-16 4 0 16.1 2.4
16 4 0 21.4 2.3
-16 4 0 20.4 1.8
-16 4 0 18.7 2
16 4 0 19.6 2.1
-17 -4 0 4.4 1.6
-17 -4 0 4.2 2
-17 -4 0 4.5 1.4
-17 -4 0 3 1.4
-17 -4 0 7.4 1.6
17 -4 0 3.2 1.4
17 4 0 4 1.7
-17 4 0 3.7 1.3
-17 4 0 4.1 1.4
-17 4 0 1.7 1.8
-17 4 0 1 1.3
17 4 0 1.4 1.4
-18 -4 0 8.1 1.6
-18 -4 0 7.7 1.7
-18 -4 0 6.4 2.2
-18 -4 0 6.3 1.6
-18 -4 0 4.4 1.8
-18 4 0 5 1.6
18 4 0 6.8 1.7
-18 4 0 8.8 1.9
-18 4 0 7.8 1.5
-18 4 0 8.3 1.4
-18 4 0 5.4 2.1
-19 -4 0 2.8 1.8
-19 -4 0 3.2 1.5
-19 -4 0 2.9 1.6
19 -4 0 4.2 1.5
-19 -4 0 3.1 1.5
-19 -4 0 2.8 2.2
-19 4 0 2.6 1.1
-19 4 0 2.4 2.1
-19 4 0 2.6 1.4
19 4 0 4.1 1.6
-19 4 0 2.2 1.6
19 4 0 2.1 1.9
-19 4 0 3.6 1.8
-20 -4 0 2.8 1.8
-20 -4 0 5.5 1.9
-20 -4 0 0 1.4
-20 -4 0 4.3 2.3
20 -4 0 4.3 1.6
-20 -4 0 3.9 1.6
20 4 0 1.9 1.6
-20 4 0 0.3 1.6
-20 4 0 4.5 1.2
20 4 0 2 2
-20 4 0 1 1.4
-20 4 0 3.8 2
-20 4 0 2.4 2.1
0 -5 0 6.3 0.7
0 -5 0 6.4 0.5
0 -5 0 6.7 0.6
0 -5 0 5.5 0.9
0 -5 0 7 0.6
0 5 0 6.6 0.6
0 5 0 6.1 0.9
0 5 0 7 0.6
0 5 0 5.8 0.7
0 5 0 6.1 0.7
0 5 0 5.8 0.7
1 -5 0 460.05 22.3
1 -5 0 462.35 22.3
-1 -5 0 447.36 22.3
-1 -5 0 465.85 22.3
1 -5 0 446.46 22.3
1 -5 0 445.36 22.4
-1 -5 0 450.35 22.4
-1 -5 0 437.56 22.4
-1 -5 0 454.25 22.3
-1 -5 0 473.85 22.3
1 -5 0 461.35 22.3
1 5 0 435.26 22.4
1 5 0 448.16 22.4
-1 5 0 463.35 22.3
-1 5 0 471.35 22.3
-1 5 0 457.15 22.3
1 5 0 442.66 22.4
1 5 0 468.45 22.3
-1 5 0 431.96 22.3
1 5 0 441.86 22.4
1 5 0 454.85 22.3
1 5 0 448.26 22.4
-1 5 0 453.45 22.3
-1 5 0 446.16 22.4
-2 -5 0 44.2 2.3
-2 -5 0 41.8 2.3
-2 -5 0 43.3 2.2
-2 -5 0 42.3 2.4
-2 -5 0 42.1 2.3
-2 -5 0 40.2 2.3
-2 -5 0 40.3 2.4
-2 -5 0 43.1 2.2
-2 5 0 44.2 2.3
-2 5 0 41 2.3
-2 5 0 43.7 2.2
-2 5 0 43.1 2.1
-2 5 0 38.7 2.2
-3 -5 0 0.5 0.4
-3 -5 0 0.3 0.4
-3 -5 0 0.6 0.6
-3 -5 0 0.9 0.6
-3 -5 0 0.2 0.4
-3 -5 0 0.4 0.5
-3 -5 0 0.6 0.6
-3 -5 0 0.4 0.6
3 -5 0 1 0.5
3 5 0 0.5 0.5
3 5 0 0.8 0.4
-3 5 0 0.1 0.3
3 5 0 0.2 0.6
3 5 0 0.4 0.6
-3 5 0 0.5 0.4
-3 5 0 0.6 0.4
3 5 0 0.1 0.6
-4 -5 0 49.4 2.7
4 -5 0 45.9 2.6
-4 -5 0 50.79 2.8
4 -5 0 45.1 2.5
-4 -5 0 51.79 2.6
-4 -5 0 52.59 2.7
-4 -5 0 52.79 2.6
-4 -5 0 52.79 2.7
-4 -5 0 51.49 2.8
-4 -5 0 49.7 2.7
4 5 0 46.8 2.7
4 5 0 45.7 2.8
-4 5 0 50.09 2.6
4 5 0 44.6 2.7
4 5 0 43.7 2.7
-4 5 0 50.39 2.6
4 5 0 44.7 2.6
-4 5 0 49.2 2.5
-4 5 0 51.59 2.5
-5 -5 0 51.99 2.8
-5 -5 0 49.2 3
-5 -5 0 49.5 2.9
5 -5 0 50.89 2.7
-5 -5 0 51.89 2.8
-5 -5 0 53.69 2.9
-5 -5 0 52.59 2.9
-5 -5 0 51.39 2.8
5 -5 0 52.69 2.9
5 5 0 53.59 2.8
5 5 0 51.39 2.9
5 5 0 52.39 2.9
-5 5 0 51.19 2.7
-5 5 0 48.9 2.7
5 5 0 51.19 2.9
-5 5 0 51.59 2.8
-5 5 0 52.99 2.8
-5 5 0 52.29 2.6
-6 -5 0 16.1 1.4
-6 -5 0 16.1 1.2
-6 -5 0 16.8 1.3
-6 -5 0 16.1 1.4
-6 -5 0 16.8 1.5
-6 -5 0 17.2 1.2
6 -5 0 14.9 1
6 -5 0 12.4 1.3
6 -5 0 14.8 1.4
-6 -5 0 18.9 1.2
-6 5 0 16.9 1
6 5 0 16.6 1.4
6 5 0 15.2 1.2
-6 5 0 14.5 1.3
6 5 0 14.6 1.3
6 5 0 15.8 1.5
6 5 0 15.1 1.4
-6 5 0 16.3 1.2
-6 5 0 16.9 1.2
-6 5 0 16.4 1.1
7 -5 0 21 1.6
7 -5 0 21.8 1.3
-7 -5 0 22.7 1.5
7 -5 0 19.6 1.3
-7 -5 0 21 1.5
-7 -5 0 20.4 1.6
-7 -5 0 21 1.6
-7 -5 0 21.4 1.7
-7 -5 0 21.8 1.5
-7 -5 0 17.5 1.7
-7 5 0 19.5 1.1
-7 5 0 21.1 1.5
7 5 0 21.5 1.6
7 5 0 20.1 1.5
7 5 0 20.4 1.8
-7 5 0 20.1 1.5
7 5 0 20.2 1.6
-7 5 0 20 1.2
-7 5 0 19.5 1.3
7 5 0 18.6 1.6
-8 -5 0 43.9 2.6
8 -5 0 46.8 2.5
8 -5 0 50.49 2.5
-8 -5 0 43.5 2.6
-8 -5 0 42.9 2.8
-8 -5 0 43 2.7
-8 -5 0 44.2 2.6
-8 -5 0 42.6 2.7
-8 -5 0 41 2.8
8 5 0 51.29 3
-8 5 0 45.5 2.7
8 5 0 52.39 2.8
-8 5 0 44.5 2.4
8 5 0 50.09 2.8
8 5 0 50.19 2.8
8 5 0 48.1 2.7
8 5 0 49.9 2.7
-8 5 0 44 2.5
-8 5 0 43.4 2.7
-8 5 0 40.6 2.3
-8 5 0 46.3 2.6
-8 5 0 41.6 2.5
-9 -5 0 22.3 1.6
-9 -5 0 22.2 1.8
-9 -5 0 16.7 1.6
9 -5 0 21.7 1.5
-9 -5 0 23.1 1.9
-9 -5 0 17.8 1.8
-9 -5 0 25.4 1.7
9 -5 0 22 1.5
-9 -5 0 18.8 1.7
9 5 0 25.1 1.8
9 5 0 20.4 1.8
9 5 0 29.1 2.1
9 5 0 20.8 1.7
-9 5 0 22.5 1.5
-9 5 0 22.1 1.4
-9 5 0 24.9 1.7
-9 5 0 23.2 1.6
-9 5 0 23.8 1.7
9 5 0 20.7 1.7
9 5 0 18.2 1.8
-9 5 0 20.3 1.3
-9 5 0 21.1 1.5
10 -5 0 62.19 3.2
10 -5 0 60.69 3.2
-10 -5 0 51.69 3.6
-10 -5 0 57.89 3.3
-10 -5 0 54.09 3.3
-10 -5 0 53.59 3.5
-10 -5 0 56.79 3.4
-10 -5 0 58.39 3.3
-10 -5 0 61.09 3.4
10 5 0 59.59 3.5
10 5 0 67.99 3.5
-10 5 0 58.69 3.3
-10 5 0 50.79 3.2
-10 5 0 57.29 3.4
10 5 0 64.19 3.4
10 5 0 66.89 3.5
-10 5 0 57.69 3.4
-10 5 0 59.29 3.1
-10 5 0 53.09 3
-10 5 0 55.49 3.3
10 5 0 63.69 3.4
-11 -5 0 -0.3 1
-11 -5 0 1 1.2
-11 -5 0 1.2 1
-11 -5 0 -1 1.2
11 -5 0 -0.6 0.8
11 -5 0 0.1 0.8
-11 -5 0 -1.9 0.8
-11 -5 0 -0.4 0.9
-11 -5 0 -2.1 1
-11 5 0 1.4 1
-11 5 0 0 1
-11 5 0 -0.6 1.1
-11 5 0 -0.9 0.8
-11 5 0 -0.4 0.7
11 5 0 -1 1
11 5 0 -2 0.9
-11 5 0 -0.4 0.9
11 5 0 0.6 1.2
11 5 0 -1.1 1.1
11 5 0 -2.3 1.1
-11 5 0 -1.6 0.6
12 -5 0 21.8 1.7
-12 -5 0 16.1 2.2
-12 -5 0 23.2 1.9
-12 -5 0 21.3 1.8
-12 -5 0 21 2.3
-12 -5 0 18.9 2
-12 -5 0 21.2 2
12 -5 0 21.4 1.7
12 5 0 18 2.3
-12 5 0 14 1.9
12 5 0 24.4 2.2
-12 5 0 21.9 1.9
12 5 0 23.1 2
-12 5 0 20.4 1.6
12 5 0 18.1 1.9
-12 5 0 20.8 1.8
12 5 0 21 1.9
-12 5 0 19.9 1.4
-12 5 0 22.6 2
-12 5 0 19 1.7
13 -5 0 52.69 3.3
-13 -5 0 54.99 3.4
-13 -5 0 55.69 3.5
-13 -5 0 59.89 3.5
-13 -5 0 56.99 3.4
-13 -5 0 55.19 3.8
13 -5 0 55.99 3.3
-13 -5 0 53.39 3.5
-13 5 0 59.39 3.4
-13 5 0 56.79 3.6
-13 5 0 58.39 3.5
13 5 0 61.39 3.6
-13 5 0 60.49 3.2
-13 5 0 52.79 3.1
13 5 0 59.49 3.6
-13 5 0 52.19 3.4
13 5 0 52.99 3.5
-13 5 0 59.39 3.5
-14 -5 0 1.7 1.3
-14 -5 0 4.5 1.7
-14 -5 0 5 1.2
14 -5 0 5.1 1.2
-14 -5 0 3.9 1.3
-14 -5 0 4.2 1.4
-14 -5 0 3.3 1.2
14 5 0 3.8 1.4
14 5 0 5.1 1.3
-14 5 0 4.3 1.1
-14 5 0 3.6 1.4
-14 5 0 2.2 1
14 5 0 6.2 1.6
-14 5 0 5.3 1.4
-14 5 0 5.8 1.6
-14 5 0 3.9 0.8
-15 -5 0 1.3 1.3
-15 -5 0 2.9 1.3
-15 -5 0 1.2 1.1
-15 -5 0 3.5 1.3
15 -5 0 1.6 1.1
-15 -5 0 0.5 1.2
-15 -5 0 2.6 1.7
15 5 0 3 1.5
-15 5 0 3.8 1.3
-15 5 0 0.2 1
-15 5 0 1.7 0.8
-15 5 0 1.1 1.5
-15 5 0 2.3 1.3
15 5 0 0.1 1.3
-16 -5 0 3.9 1.3
-16 -5 0 3.6 1.3
16 -5 0 4.9 1.2
-16 -5 0 2.8 1.8
-16 -5 0 5.8 1.4
-16 -5 0 2 1.4
-16 5 0 2.5 1.4
-16 5 0 5.3 1.6
-16 5 0 2.4 1.4
16 5 0 5.4 1.7
-16 5 0 5.6 1
16 5 0 5.4 1.5
-16 5 0 4.3 1.7
-16 5 0 4.5 1.2
17 -5 0 0.2 1.2
-17 -5 0 1 1.2
-17 -5 0 0.2 1.4
-17 -5 0 1.3 1.4
-17 -5 0 -0.8 1.9
-17 -5 0 1.2 1.3
-17 5 0 -0.1 1.7
-17 5 0 -2.3 1.4
17 5 0 1.1 1.6
-17 5 0 2.8 1.6
17 5 0 -0.2 1.4
-17 5 0 1.6 0.9
-17 5 0 1 1.2
-18 -5 0 7.7 1.6
18 -5 0 7 1.6
-18 -5 0 7.6 1.8
-18 -5 0 7.4 2.3
-18 -5 0 5.3 1.7
-18 -5 0 11 1.9
18 5 0 5.3 1.9
18 5 0 6.8 1.6
-18 5 0 9.7 2
-18 5 0 5.7 2.1
-18 5 0 8.3 1.8
-18 5 0 9 1.3
-18 5 0 6 1.4
-19 -5 0 -0.7 1.6
-19 -5 0 0.1 1.4
19 -5 0 0.6 1.4
-19 -5 0 0.2 1.6
-19 -5 0 2.1 1.4
-19 -5 0 -1.8 2
-19 5 0 1.9 1.8
-19 5 0 -1.8 1.9
-19 5 0 1.3 1
-19 5 0 -0.2 1.5
19 5 0 0.3 1.6
-19 5 0 -0.4 1.4
19 5 0 2 1.9
-20 -5 0 4.9 1.6
20 -5 0 7.1 1.9
-20 -5 0 6 1.7
-20 -5 0 6.9 2.5
-20 -5 0 2.5 1.9
-20 -5 0 6.3 1.9
-20 5 0 4.6 1.8
-20 5 0 6.1 1.6
20 5 0 8.9 2.2
-20 5 0 10.2 2.2
-20 5 0 12.2 1.4
20 5 0 7.4 1.8
-20 5 0 8.2 2.4
0 -6 0 458.25 21.9
0 -6 0 438.36 22
0 -6 0 451.15 22
0 -6 0 439.86 22
0 -6 0 458.15 21.9
0 6 0 442.56 22
0 6 0 422.76 22
0 6 0 447.36 22
0 6 0 430.76 22
0 6 0 462.85 21.9
0 6 0 441.36 21.9
1 -6 0 251.07 12.6
-1 -6 0 265.57 12.6
1 -6 0 263.47 12.5
1 -6 0 251.47 12.7
-1 -6 0 259.47 12.6
-1 -6 0 245.28 12.7
-1 -6 0 244.08 12.6
1 -6 0 253.97 12.6
-1 -6 0 264.17 12.6
1 -6 0 261.67 12.5
1 6 0 251.77 12.6
1 6 0 249.78 12.6
-1 6 0 250.17 12.7
1 6 0 261.47 12.6
1 6 0 245.38 12.6
-1 6 0 255.07 12.6
1 6 0 246.18 12.6
-1 6 0 242.38 12.6
1 6 0 247.28 12.7
-1 6 0 260.67 12.5
-1 6 0 263.67 12.6
1 6 0 250.47 12.7
-1 6 0 255.77 12.6
-2 -6 0 59.59 3.4
-2 -6 0 63.59 3.3
2 -6 0 71.39 3.3
2 -6 0 70.79 3.3
-2 -6 0 61.89 3.3
-2 -6 0 63.09 3.3
-2 -6 0 57.79 3.4
-2 -6 0 58.49 3.3
2 -6 0 69.69 3.2
-2 -6 0 60.19 3.4
-2 6 0 61.39 3.2
2 6 0 68.19 3.3
2 6 0 65.79 3.4
2 6 0 65.99 3.4
2 6 0 68.89 3.4
-2 6 0 61.49 3.3
-2 6 0 55.89 3.2
-2 6 0 61.59 3.2
2 6 0 65.89 3.4
-2 6 0 58.59 3.4
-2 6 0 60.09 3.2
-3 -6 0 142.99 7.1
-3 -6 0 146.89 7.1
-3 -6 0 134.59 7.1
-3 -6 0 141.99 7
3 -6 0 141.79 7
-3 -6 0 141.59 7
-3 -6 0 141.29 7.1
-3 -6 0 134.69 7.1
3 -6 0 140.49 7
-3 -6 0 135.09 7.1
-3 6 0 144.69 7
-3 6 0 143.09 7
3 6 0 140.19 7.1
3 6 0 138.89 7.1
3 6 0 136.39 7.1
3 6 0 136.09 7.1
-3 6 0 135.09 7
3 6 0 138.39 7.2
-4 -6 0 319.57 15.5
-4 -6 0 323.97 15.6
-4 -6 0 321.07 15.5
-4 -6 0 314.47 15.4
-4 -6 0 309.97 15.6
-4 -6 0 316.67 15.6
-4 -6 0 304.27 15.6
4 -6 0 294.27 15.4
4 -6 0 311.17 15.5
4 -6 0 309.17 15.4
-4 -6 0 319.37 15.6
4 6 0 301.77 15.6
-4 6 0 317.37 15.5
4 6 0 306.87 15.6
4 6 0 310.47 15.6
4 6 0 310.07 15.6
-4 6 0 301.37 15.4
-4 6 0 314.27 15.5
4 6 0 323.87 15.5
-5 -6 0 149.39 7.7
5 -6 0 151.58 7.6
-5 -6 0 154.48 7.6
-5 -6 0 153.08 7.5
-5 -6 0 150.18 7.6
-5 -6 0 147.79 7.7
5 -6 0 152.78 7.4
-5 -6 0 148.49 7.7
-5 -6 0 155.78 7.6
-5 -6 0 144.49 7.7
5 -6 0 133.19 7.5
5 6 0 150.08 7.6
5 6 0 150.98 7.7
-5 6 0 155.78 7.6
5 6 0 151.48 7.7
-5 6 0 149.88 7.4
-5 6 0 145.19 7.5
-5 6 0 154.38 7.6
5 6 0 151.28 7.7
5 6 0 153.68 7.8
-5 6 0 144.49 7.5
6 -6 0 172.08 8.6
-6 -6 0 176.48 8.7
-6 -6 0 173.88 8.8
-6 -6 0 175.58 8.8
-6 -6 0 175.38 8.7
-6 -6 0 167.58 8.8
-6 -6 0 178.68 8.8
-6 -6 0 175.38 8.7
-6 -6 0 166.08 8.9
6 -6 0 167.68 8.8
6 6 0 167.88 8.8
-6 6 0 183.68 8.7
6 6 0 173.98 8.9
6 6 0 170.88 8.8
6 6 0 162.18 8.8
6 6 0 162.88 8.7
-6 6 0 179.38 8.8
-6 6 0 174.08 8.6
-6 6 0 173.58 8.7
-6 6 0 169.48 8.6
-7 -6 0 30.4 2
-7 -6 0 29.1 2.1
-7 -6 0 29.8 2.1
-7 -6 0 29.7 1.9
-7 -6 0 29.7 2
7 -6 0 31.1 1.7
-7 -6 0 29.5 1.9
7 -6 0 31.9 2
-7 -6 0 28.8 1.9
-7 6 0 28.8 1.7
-7 6 0 30.2 1.9
7 6 0 31.5 2
7 6 0 29.9 2
7 6 0 33.7 2.2
7 6 0 32.9 2
-7 6 0 28.6 1.9
-7 6 0 27.8 1.9
-7 6 0 27.6 1.7
7 6 0 32.4 2.1
-8 -6 0 25.5 2
-8 -6 0 26.6 1.8
-8 -6 0 22.1 2
8 -6 0 25 1.6
-8 -6 0 26.9 1.9
8 -6 0 28.1 1.6
-8 -6 0 25.1 1.7
-8 -6 0 26.9 1.9
-8 -6 0 24.5 1.8
-8 6 0 26.7 1.5
8 6 0 26.2 1.8
-8 6 0 27.5 1.8
-8 6 0 27.2 1.9
8 6 0 28 2
-8 6 0 22.4 1.6
8 6 0 27 2.2
8 6 0 26 1.9
8 6 0 25.5 1.9
-8 6 0 28.9 1.8
-9 -6 0 8.4 1.4
-9 -6 0 12.8 1.3
9 -6 0 10.9 1
9 -6 0 11.9 1.1
-9 -6 0 12 1.3
-9 -6 0 12.5 1.4
-9 -6 0 6.3 1.4
-9 -6 0 11.6 1.6
-9 -6 0 12.5 1.3
-9 6 0 10.6 1.3
-9 6 0 11.2 1.4
9 6 0 11.2 1.7
9 6 0 11.9 1.5
-9 6 0 8.9 1.1
-9 6 0 13.6 1.3
9 6 0 8.8 1.4
-9 6 0 12.4 1
-9 6 0 11.7 1.3
9 6 0 8.9 1.3
9 6 0 11.7 1.5
9 6 0 10 1.3
-10 -6 0 25.2 2.3
-10 -6 0 32.8 2.1
10 -6 0 28.6 1.8
-10 -6 0 24.5 2.2
10 -6 0 28 1.8
-10 -6 0 28.4 2
-10 -6 0 27.2 2.1
-10 -6 0 26.7 2
-10 -6 0 27.3 1.9
10 6 0 28.8 2.2
10 6 0 24.4 2
-10 6 0 27.1 1.7
-10 6 0 25.1 1.5
-10 6 0 26.6 2.1
10 6 0 27.1 2.1
10 6 0 31 2.2
-10 6 0 27.6 2
-10 6 0 29.4 1.9
-10 6 0 28.2 2
-10 6 0 30.2 2.1
10 6 0 26.4 2
10 6 0 29.9 2.4
-11 -6 0 16.7 1.7
-11 -6 0 18.2 1.6
11 -6 0 11.8 1.3
-11 -6 0 14.4 1.5
-11 -6 0 12.2 1.7
-11 -6 0 16.1 1.9
-11 -6 0 13 1.6
-11 -6 0 17.2 2
11 -6 0 12.4 1.3
-11 6 0 17.9 1.6
11 6 0 13.8 1.8
-11 6 0 15.1 1
-11 6 0 16 1.7
-11 6 0 16 1.7
-11 6 0 15.4 1.3
11 6 0 9.5 1.7
11 6 0 13.6 1.6
-11 6 0 14.4 1.5
11 6 0 12.5 1.6
11 6 0 10.9 1.6
12 -6 0 20.3 1.6
-12 -6 0 18.7 1.8
-12 -6 0 22.9 1.9
-12 -6 0 19.7 1.8
12 -6 0 20.4 1.7
-12 -6 0 21.9 2
-12 -6 0 19.8 2
-12 -6 0 17.4 2.2
-12 6 0 22.3 1.9
12 6 0 22 2.1
-12 6 0 20.6 1.5
-12 6 0 18.6 1.8
-12 6 0 18.7 1.3
12 6 0 17.9 1.9
-12 6 0 22 2
-12 6 0 21.4 1.9
12 6 0 25 2.2
-12 6 0 19.8 1.9
-13 -6 0 0.2 1.1
-13 -6 0 0 1.1
13 -6 0 0.7 0.9
-13 -6 0 3 1.3
-13 -6 0 0.5 1.2
13 -6 0 1 1
-13 -6 0 -1.1 1
-13 -6 0 -0.2 1.5
-13 6 0 0.9 1.2
-13 6 0 -0.3 0.6
-13 6 0 1.4 1
-13 6 0 2.2 1.2
13 6 0 1.3 1.2
13 6 0 -1.4 1.4
13 6 0 -0.8 1.2
-13 6 0 -0.3 0.9
-13 6 0 -0.4 0.8
-13 6 0 0 1.3
-14 -6 0 2.4 1.6
14 -6 0 1.8 1
-14 -6 0 0.6 1.1
-14 -6 0 3.9 1.3
-14 -6 0 2.2 1.3
-14 -6 0 1.1 1.2
-14 -6 0 1.1 1.2
14 6 0 0.6 1.3
-14 6 0 0.7 1.3
-14 6 0 2.1 0.7
-14 6 0 1.1 0.9
-14 6 0 1.5 1.2
-14 6 0 4.2 1.4
-14 6 0 3.4 1.1
14 6 0 0.8 1.3
-14 6 0 0.6 1.4
15 -6 0 6.2 1.2
-15 -6 0 5.4 1.3
-15 -6 0 5.8 1.9
-15 -6 0 2.3 1.4
-15 -6 0 4.9 1.3
-15 -6 0 4.5 1.4
-15 -6 0 6.2 1.4
-15 6 0 4.9 1.7
-15 6 0 5.8 1.4
-15 6 0 4.7 1.4
15 6 0 6.1 1.7
-15 6 0 5.9 1.1
15 6 0 4.6 1.6
-15 6 0 6.2 1
16 -6 0 9 1.4
-16 -6 0 10.1 1.8
-16 -6 0 9.5 1.6
-16 -6 0 10.7 1.7
-16 -6 0 9.8 2.1
-16 -6 0 7.9 1.6
-16 6 0 9.1 1.1
-16 6 0 9.8 1.8
16 6 0 10.6 1.9
-16 6 0 8.7 1.8
-16 6 0 8.9 1.6
-16 6 0 10 1.5
16 6 0 8.6 1.7
-16 6 0 8.6 1.9
17 -6 0 0.5 1.2
-17 -6 0 -0.2 1.3
-17 -6 0 2.3 2
-17 -6 0 1.9 1.5
-17 -6 0 1 1.4
-17 -6 0 2.2 1.3
-17 6 0 -0.6 1.5
17 6 0 1.1 1.7
-17 6 0 1.5 1.4
-17 6 0 0.7 1.1
17 6 0 1 1.5
-17 6 0 2.1 0.9
-17 6 0 -0.6 1.7
18 -6 0 10.8 1.7
-18 -6 0 7.8 1.7
-18 -6 0 12.3 2.1
-18 -6 0 9.6 2
-18 -6 0 6 2.3
-18 -6 0 9.6 1.8
18 6 0 10.2 2
-18 6 0 10.5 2.3
18 6 0 8.4 1.9
-18 6 0 11.4 1.8
-18 6 0 9 2
-18 6 0 11.2 1.3
-18 6 0 13.9 2.2
-19 -6 0 1 1.7
-19 -6 0 6.1 2.4
19 -6 0 7.2 1.4
-19 -6 0 2.4 1.8
-19 -6 0 1.9 1.5
-19 -6 0 2.8 1.5
19 6 0 0.5 1.6
-19 6 0 2 1.4
19 6 0 5.7 2
-19 6 0 4.4 2.1
-19 6 0 -0.1 1.6
-19 6 0 2.2 1.8
-20 -6 0 -0.1 1.5
-20 -6 0 -0.5 1.7
-20 -6 0 1.7 1.7
-20 -6 0 1 1.5
-20 -6 0 -0.2 2.1
-20 6 0 1.1 2
20 6 0 -0.5 1.6
-20 6 0 2.2 1.9
20 6 0 -2 1.9
-20 6 0 1.6 1.7
-20 6 0 0.9 1.4
0 -7 0 50.69 2.6
0 -7 0 51.29 2.6
0 -7 0 48.7 2.6
0 -7 0 47.5 2.8
0 -7 0 51.39 2.5
0 7 0 51.59 2.7
0 7 0 48.5 2.7
0 7 0 47.9 2.8
0 7 0 47.5 2.8
0 7 0 48.3 2.7
0 7 0 50.39 2.6
0 7 0 48.8 2.6
1 -7 0 2.3 0.5
-1 -7 0 1.9 0.4
-1 -7 0 2.2 0.5
-1 -7 0 1.8 0.6
1 -7 0 2.5 0.4
-1 -7 0 1.2 0.7
1 -7 0 2.7 0.5
1 -7 0 2 0.7
-1 -7 0 1.5 0.5
1 7 0 1.9 0.5
-1 7 0 1.1 0.7
1 7 0 2.4 0.7
1 7 0 2.1 0.6
1 7 0 2 0.7
-1 7 0 1.8 0.5
1 7 0 1.8 0.6
1 7 0 3.4 0.6
-1 7 0 1.7 0.4
-1 7 0 1.4 0.5
-1 7 0 1.9 0.4
2 -7 0 264.57 13.2
2 -7 0 264.07 13.2
-2 -7 0 267.27 13.4
-2 -7 0 275.17 13.2
-2 -7 0 259.97 13.3
-2 -7 0 269.87 13.3
-2 -7 0 274.47 13.3
-2 -7 0 278.87 13.3
2 -7 0 266.37 13.2
-2 7 0 272.77 13.3
2 7 0 266.57 13.4
2 7 0 264.27 13.4
-2 7 0 269.57 13.2
2 7 0 256.47 13.3
2 7 0 264.87 13.3
2 7 0 264.17 13.3
2 7 0 258.07 13.3
-2 7 0 260.97 13.2
-2 7 0 267.27 13.3
-2 7 0 264.17 13.2
-2 7 0 266.47 13.2
-3 -7 0 32.7 1.9
-3 -7 0 34.2 2
-3 -7 0 36.2 2.2
-3 -7 0 32.5 2
-3 -7 0 33.9 2
3 -7 0 34.4 2
-3 -7 0 35.6 1.8
-3 -7 0 34.4 2.1
3 -7 0 35.2 1.9
-3 -7 0 34.9 2.1
-3 7 0 33.4 2.1
3 7 0 34.7 2
-3 7 0 32.7 1.8
-3 7 0 31.6 1.9
3 7 0 36 2.2
3 7 0 36.6 2.1
3 7 0 37.8 2.2
-3 7 0 34.9 2
-3 7 0 32.5 1.8
3 7 0 35.1 2.1
3 7 0 34.7 2.1
-4 -7 0 117.29 6.4
-4 -7 0 121.19 6.2
-4 -7 0 120.19 6.3
-4 -7 0 114.39 6.3
-4 -7 0 117.79 6.2
4 -7 0 134.99 6.3
-4 -7 0 111.59 6.3
-4 -7 0 117.89 6.4
4 -7 0 125.69 6.1
-4 -7 0 124.49 6.3
4 7 0 133.99 6.4
4 7 0 128.59 6.3
4 7 0 131.39 6.4
4 7 0 129.49 6.3
-4 7 0 117.79 6.2
4 7 0 131.99 6.3
-4 7 0 109.19 6.1
-4 7 0 121.39 6.3
-5 -7 0 138.39 7.1
-5 -7 0 141.99 7.1
-5 -7 0 136.09 7.2
-5 -7 0 138.79 7
5 -7 0 137.39 7.1
-5 -7 0 132.39 7.1
-5 -7 0 139.19 7
-5 -7 0 138.79 7.2
-5 -7 0 139.19 7.2
-5 7 0 142.59 7.1
5 7 0 141.59 7.2
5 7 0 138.89 7.1
-5 7 0 135.99 6.9
5 7 0 142.09 7.2
-5 7 0 135.59 6.9
5 7 0 138.49 7.1
-5 7 0 141.79 7
-5 7 0 134.29 6.9
5 7 0 134.99 7.1
6 -7 0 18.3 1.1
-6 -7 0 17.3 1.5
-6 -7 0 17.6 1.6
-6 -7 0 18 1.3
-6 -7 0 15.9 1.3
6 -7 0 16.8 1.1
6 -7 0 16.5 1.4
-6 -7 0 16.2 1.6
-6 -7 0 18 1.5
-6 -7 0 16.3 1.5
-6 -7 0 17.2 1.2
-6 7 0 17.2 1
-6 7 0 16.7 1.1
-6 7 0 17.5 1.1
-6 7 0 18.6 1.4
-6 7 0 18.4 1.3
6 7 0 16.8 1.5
6 7 0 18.7 1.7
6 7 0 17.1 1.5
6 7 0 17.8 1.4
6 7 0 18.3 1.5
7 -7 0 167.98 9.1
-7 -7 0 182.68 9.3
-7 -7 0 184.68 9.4
-7 -7 0 179.68 9.4
-7 -7 0 189.48 9.3
-7 -7 0 179.08 9.4
-7 -7 0 187.98 9.4
-7 -7 0 186.68 9.2
7 -7 0 175.08 9.1
-7 -7 0 184.68 9.2
-7 7 0 191.68 9.3
-7 7 0 180.28 9.1
7 7 0 185.78 9.4
-7 7 0 178.98 9.1
-7 7 0 185.58 9.2
7 7 0 185.38 9.5
7 7 0 181.68 9.3
7 7 0 172.58 9.3
7 7 0 181.68 9.3
-7 7 0 186.88 9.2
-8 -7 0 229.28 11.6
-8 -7 0 223.18 11.5
-8 -7 0 215.28 11.5
-8 -7 0 220.08 11.6
-8 -7 0 219.98 11.6
-8 -7 0 216.38 11.7
8 -7 0 232.78 11.3
-8 -7 0 228.18 11.5
8 7 0 231.58 11.6
8 7 0 242.98 11.6
-8 7 0 223.88 11.3
-8 7 0 218.88 11.4
-8 7 0 228.68 11.5
8 7 0 230.88 11.6
-8 7 0 232.48 11.5
-8 7 0 230.18 11.5
8 7 0 237.08 11.6
8 7 0 238.88 11.7
-9 -7 0 71.49 3.9
-9 -7 0 76.59 4
-9 -7 0 71.09 3.9
9 -7 0 70.29 3.7
-9 -7 0 70.39 4.1
-9 -7 0 69.49 4.2
-9 -7 0 72.09 3.9
-9 -7 0 68.69 4.1
9 7 0 71.19 4.1
-9 7 0 76.19 4
-9 7 0 67.59 3.9
9 7 0 68.19 4.1
-9 7 0 75.69 4
-9 7 0 70.29 3.7
9 7 0 68.39 4
9 7 0 65.69 4
9 7 0 73.49 4.3
-9 7 0 70.69 3.8
-9 7 0 72.19 3.9
-10 -7 0 46.4 2.8
-10 -7 0 46.7 3
-10 -7 0 43.4 3
-10 -7 0 44.4 3.1
-10 -7 0 45.9 3.1
-10 -7 0 44.1 2.8
-10 -7 0 47.9 2.9
10 -7 0 47.1 2.6
-10 7 0 49.4 2.8
10 7 0 50.99 3.1
10 7 0 52.09 3
-10 7 0 45.9 2.7
10 7 0 49.4 3.1
10 7 0 52.49 3.3
-10 7 0 46.6 2.9
-10 7 0 45.3 2.6
-10 7 0 43.1 2.9
10 7 0 45 2.9
-10 7 0 44.9 2.9
-11 -7 0 6.4 1.3
11 -7 0 6.1 0.9
-11 -7 0 5.2 1.1
-11 -7 0 4.8 1.3
-11 -7 0 5.4 1.1
-11 -7 0 4.8 1.5
-11 -7 0 8.5 1.3
11 -7 0 5.2 0.9
-11 -7 0 3.1 1.4
11 7 0 7.2 1.5
11 7 0 5 1.4
11 7 0 6.8 1.3
11 7 0 7.3 1.7
11 7 0 7.6 1.3
11 7 0 7.5 1.4
-11 7 0 3.8 0.8
-11 7 0 5 1
-11 7 0 3.3 1.3
-11 7 0 5.3 1.3
-11 7 0 8.7 1.3
-12 -7 0 42.9 2.9
-12 -7 0 40.6 2.7
-12 -7 0 45.3 2.8
-12 -7 0 39.7 3.1
12 -7 0 43 2.6
12 -7 0 38 2.5
-12 -7 0 41.5 2.9
-12 -7 0 41.2 2.8
-12 7 0 47.8 3
12 7 0 44 3
-12 7 0 43.4 2.9
-12 7 0 40.9 2.7
12 7 0 38.3 2.9
-12 7 0 46.7 2.8
-12 7 0 40.6 2.9
-12 7 0 43.4 2.5
12 7 0 46.3 3.1
13 -7 0 14.8 1.5
-13 -7 0 13.7 2
-13 -7 0 16.6 2.3
-13 -7 0 20.5 1.8
-13 -7 0 17 1.8
-13 -7 0 17.8 2
13 -7 0 18.7 1.5
-13 -7 0 17.1 1.8
-13 7 0 17.4 1.5
-13 7 0 16.2 1.7
-13 7 0 18 2
13 7 0 20.3 2.1
-13 7 0 14 1.9
-13 7 0 16.6 1.8
13 7 0 18.9 2.2
-13 7 0 17.1 2
-14 -7 0 2.5 1.2
-14 -7 0 1.7 1.3
-14 -7 0 1.6 1.3
-14 -7 0 1.9 1.3
14 -7 0 0.9 1
-14 -7 0 2.5 1.6
-14 -7 0 0.7 1.1
14 -7 0 1.3 0.9
-14 7 0 0.8 0.9
-14 7 0 2.3 1.3
14 7 0 1.3 1.4
-14 7 0 -1.1 1.3
-14 7 0 0.9 1.1
-14 7 0 3.6 1.3
14 7 0 0.8 1.4
-14 7 0 4 1.5
-15 -7 0 1.7 1.3
15 -7 0 1.7 1
-15 -7 0 3.4 1.5
-15 -7 0 0.1 1.2
-15 -7 0 2 1.8
-15 7 0 2.8 1
-15 7 0 3.8 1.3
15 7 0 0.9 1.4
15 7 0 1.8 1.5
-15 7 0 2.4 1.6
-15 7 0 1.3 1.3
-15 7 0 1.4 1.4
-16 -7 0 1.7 1.5
-16 -7 0 0.7 1.8
-16 -7 0 1.4 1.3
-16 -7 0 2.3 1.3
-16 -7 0 1.4 1.3
16 -7 0 2.3 1.1
-16 7 0 1.2 1.4
-16 7 0 0.4 1
-16 7 0 3.6 1.7
16 7 0 4.3 1.7
-16 7 0 0.9 1.6
16 7 0 1.1 1.5
-17 -7 0 -0.3 1.9
17 -7 0 0.8 1.1
-17 -7 0 2.3 1.5
-17 -7 0 -0.9 1.3
-17 -7 0 0.7 1.3
-17 -7 0 -2.1 1.4
-17 7 0 -1.5 1.1
-17 7 0 0.1 1.6
17 7 0 -0.8 1.7
-17 7 0 -0.4 1.7
-17 7 0 1.5 1.4
17 7 0 1.8 1.6
18 -7 0 -0.6 1.1
-18 -7 0 0.4 1.5
-18 -7 0 -1.3 1.5
-18 -7 0 -1.1 1.4
-18 -7 0 -0.9 2.1
-18 -7 0 1.1 1.4
-18 7 0 1.1 1.7
-18 7 0 0.5 1.2
-18 7 0 5.7 1.9
-18 7 0 -0.5 1.8
18 7 0 0.3 1.6
18 7 0 -1.2 1.7
19 -7 0 2.2 1.5
-19 -7 0 2.7 1.7
-19 -7 0 0.9 1.7
-19 -7 0 -0.9 1.4
-19 -7 0 0.5 1.5
-19 -7 0 3.4 2.2
-19 7 0 0.4 1.9
-19 7 0 2 1.6
-19 7 0 2.3 2.1
-19 7 0 1.5 1.3
19 7 0 1.5 1.7
19 7 0 1.2 1.8
0 -8 0 47.2 2.6
0 -8 0 47.6 2.6
0 -8 0 49.4 2.5
0 -8 0 48.9 2.7
0 -8 0 49.7 2.5
0 8 0 46.3 2.6
0 8 0 46.6 2.6
0 8 0 48.1 2.6
0 8 0 46.9 2.8
0 8 0 46.5 2.6
0 8 0 48.8 2.8
-1 -8 0 1.8 0.7
-1 -8 0 2.6 0.6
1 -8 0 1.6 0.5
1 -8 0 2.6 0.6
-1 -8 0 2.3 0.5
-1 -8 0 2.3 0.6
-1 -8 0 2.4 0.5
1 -8 0 3.1 0.8
1 -8 0 2.4 0.5
1 8 0 2.5 0.7
1 8 0 2.4 0.8
1 8 0 2.3 0.7
1 8 0 2.4 0.6
-1 8 0 2.1 0.8
-1 8 0 1.6 0.6
1 8 0 2 0.8
-1 8 0 2 0.5
-1 8 0 2.1 0.6
1 8 0 2.5 0.7
-2 -8 0 33.5 2.1
-2 -8 0 35.7 2.1
2 -8 0 39.2 2.1
-2 -8 0 33.1 2
-2 -8 0 32.6 2.2
2 -8 0 41.6 2
2 -8 0 40.3 2
-2 -8 0 34.8 2.3
-2 -8 0 33.8 2.1
2 -8 0 41.2 2.1
-2 8 0 32.6 1.9
-2 8 0 32.3 2
2 8 0 40.7 2.2
2 8 0 39.4 2.2
2 8 0 40.1 2.1
2 8 0 42.5 2.4
2 8 0 41.4 2.3
-2 8 0 33.8 2.1
-2 8 0 33.8 2.2
-2 8 0 31.1 2
2 8 0 39.6 2.2
-3 -8 0 27.6 1.8
-3 -8 0 28.8 1.7
-3 -8 0 26.8 1.7
3 -8 0 26 1.6
-3 -8 0 27.9 1.7
3 -8 0 27.5 1.6
-3 -8 0 24.9 1.9
3 -8 0 25.7 1.4
-3 -8 0 26.8 1.6
-3 -8 0 28.7 1.5
-3 -8 0 28.7 1.9
-3 8 0 27.1 1.9
3 8 0 24.2 1.8
3 8 0 23.8 1.8
3 8 0 20.9 1.7
3 8 0 25.3 1.7
-3 8 0 29 1.7
-3 8 0 29.4 1.5
3 8 0 23.6 1.9
-3 8 0 26.9 1.6
-3 8 0 27.8 1.5
3 8 0 24.8 1.9
-4 -8 0 1 0.7
-4 -8 0 2 0.8
4 -8 0 4.5 0.7
-4 -8 0 1.5 0.6
-4 -8 0 1.1 0.6
-4 -8 0 1.4 0.8
-4 -8 0 1.9 0.5
4 -8 0 4.2 0.5
-4 -8 0 1.9 0.9
-4 -8 0 0.2 0.8
4 8 0 2.7 0.7
-4 8 0 1.8 0.7
-4 8 0 1.7 0.4
4 8 0 4.4 0.9
-4 8 0 1 0.5
4 8 0 4 0.9
-4 8 0 1.8 0.5
4 8 0 4.5 1
-4 8 0 2.4 0.8
4 8 0 3 0.9
-5 -8 0 129.19 6.7
-5 -8 0 134.39 6.6
-5 -8 0 135.39 6.6
-5 -8 0 125.29 6.8
-5 -8 0 127.99 6.7
5 -8 0 117.59 6.6
-5 -8 0 131.79 6.5
-5 -8 0 135.39 6.7
-5 -8 0 135.69 6.7
-5 8 0 128.59 6.5
5 8 0 125.99 6.8
5 8 0 122.89 6.6
5 8 0 123.89 6.7
-5 8 0 132.99 6.6
-5 8 0 135.49 6.5
-5 8 0 132.79 6.4
5 8 0 125.69 6.7
5 8 0 121.99 6.7
-5 8 0 122.29 6.5
-6 -8 0 65.09 3.7
-6 -8 0 62.29 3.8
-6 -8 0 64.59 3.6
-6 -8 0 62.39 3.7
-6 -8 0 67.39 3.7
-6 -8 0 64.79 3.5
-6 -8 0 67.79 3.6
-6 -8 0 66.99 3.8
6 8 0 65.89 3.6
-6 8 0 64.59 3.4
-6 8 0 67.69 3.5
6 8 0 68.39 3.9
6 8 0 66.59 3.7
6 8 0 71.69 3.7
-6 8 0 63.49 3.4
6 8 0 69.79 3.8
-6 8 0 68.19 3.6
-6 8 0 63.19 3.4
-7 -8 0 127.79 7
-7 -8 0 135.39 6.8
-7 -8 0 130.39 7
7 -8 0 132.19 6.6
-7 -8 0 136.89 6.9
-7 -8 0 134.09 7
-7 -8 0 133.09 7
-7 -8 0 136.39 6.9
7 -8 0 125.49 6.6
-7 -8 0 132.09 6.8
-7 8 0 127.89 6.7
7 8 0 139.09 7
7 8 0 127.89 6.9
-7 8 0 134.39 6.9
7 8 0 141.89 7.1
7 8 0 130.59 6.9
-7 8 0 132.99 6.6
7 8 0 130.49 7
-7 8 0 131.19 6.8
-8 -8 0 8.5 1.4
-8 -8 0 8.3 1.1
-8 -8 0 7.7 1.1
-8 -8 0 9.1 1.2
8 -8 0 7.8 0.8
-8 -8 0 7.9 1.3
-8 -8 0 7.9 1.3
-8 -8 0 8.9 1.4
8 -8 0 9 0.9
-8 8 0 8.6 0.9
8 8 0 9.2 1.4
-8 8 0 9.4 1.1
8 8 0 11.2 1.7
-8 8 0 8.9 0.8
8 8 0 7.6 1.1
8 8 0 8.7 1.3
-8 8 0 6.5 1.1
-8 8 0 9.5 1.1
8 8 0 8.4 1.3
-9 -8 0 36.3 2.8
-9 -8 0 41.9 2.7
-9 -8 0 40.3 2.7
-9 -8 0 42.2 2.6
-9 -8 0 40.6 2.5
-9 -8 0 37.8 2.8
-9 -8 0 41.8 2.5
-9 -8 0 38.5 2.8
9 -8 0 42.1 2.3
9 -8 0 38.5 2.3
9 8 0 39.3 2.7
9 8 0 40.6 2.6
-9 8 0 41.4 2.4
-9 8 0 45.1 2.5
9 8 0 39.9 2.7
-9 8 0 42.3 2.6
9 8 0 41.7 2.8
-9 8 0 45.7 2.7
9 8 0 39.9 3
-9 8 0 43.2 2.3
-10 -8 0 47 3.3
-10 -8 0 55.29 3
-10 -8 0 49.6 3.3
-10 -8 0 49.6 3
10 -8 0 47.4 2.7
-10 -8 0 51.29 3.1
-10 -8 0 54.39 3.1
-10 -8 0 50.89 3.3
10 -8 0 43 2.7
-10 -8 0 50.49 3.2
-10 8 0 49.3 2.8
10 8 0 44.5 3.1
10 8 0 52.29 3.2
-10 8 0 49.3 3.1
-10 8 0 53.89 2.7
-10 8 0 54.09 3.1
10 8 0 44 3.2
10 8 0 44.4 3.1
-10 8 0 51.79 3
10 8 0 50.19 3.2
10 8 0 45.3 3.4
-10 8 0 50.69 3
11 -8 0 7.3 1.1
-11 -8 0 8.9 1.4
-11 -8 0 12 1.9
-11 -8 0 10.8 1.4
11 -8 0 7 1.3
-11 -8 0 7.2 1.4
-11 -8 0 8.1 2.1
-11 -8 0 6.2 1.4
-11 -8 0 5.7 1.2
-11 -8 0 8.3 1.6
11 8 0 9.8 1.9
-11 8 0 7.4 1.1
-11 8 0 8.5 1.4
11 8 0 4.1 1.4
11 8 0 9 1.6
-11 8 0 6.5 1.3
-11 8 0 8.1 1.1
11 8 0 10.9 1.8
-11 8 0 13.3 1.4
11 8 0 4.4 1.3
11 8 0 9.5 1.6
-12 -8 0 30.7 2.8
-12 -8 0 33.1 2.6
-12 -8 0 35.3 2.4
-12 -8 0 33.7 2.4
-12 -8 0 32.2 2.6
-12 -8 0 31.3 2.4
12 -8 0 28.5 2.1
-12 8 0 32.2 2.2
-12 8 0 36.3 2.4
12 8 0 34.4 2.7
-12 8 0 31.8 2.6
-12 8 0 32.5 2.5
12 8 0 36.9 2.7
-12 8 0 32.7 2.5
-12 8 0 32.4 2.1
13 -8 0 0.8 0.9
-13 -8 0 -0.1 1.5
-13 -8 0 0.8 1.3
-13 -8 0 1.6 1.1
-13 -8 0 0.6 1.2
-13 -8 0 0.7 1.2
-13 -8 0 0.3 1
-13 8 0 2.6 0.9
-13 8 0 2.5 1
-13 8 0 0.9 1.3
-13 8 0 1.2 1.3
13 8 0 2.3 1.4
-13 8 0 2.2 1.4
-13 8 0 0.9 1.1
13 8 0 2.6 1.4
-14 -8 0 15.1 1.8
14 -8 0 14.7 1.5
-14 -8 0 15.9 1.8
-14 -8 0 12.8 2.2
-14 -8 0 14.4 2
-14 -8 0 14.5 2
-14 -8 0 15.2 1.9
-14 8 0 10.6 1.7
-14 8 0 14.9 2
-14 8 0 14.1 1.5
-14 8 0 14.3 1.8
-14 8 0 15.2 2.1
14 8 0 15 2.1
14 8 0 16.4 2.3
-14 8 0 16.7 1.7
-15 -8 0 6.7 1.5
-15 -8 0 7.7 1.6
-15 -8 0 8.1 1.5
-15 -8 0 7.6 2
-15 -8 0 4.2 1.6
15 8 0 6 1.6
-15 8 0 6.7 1.7
-15 8 0 7.5 1.2
-15 8 0 7.2 1.5
15 8 0 4.1 1.7
-15 8 0 5.8 1.6
-15 8 0 7.8 1.8
-16 -8 0 1.6 1.6
-16 -8 0 1.3 1.4
-16 -8 0 -0.6 1.2
-16 -8 0 -0.6 1.8
-16 -8 0 0.8 1.4
16 8 0 1.5 1.7
-16 8 0 1.1 1.7
-16 8 0 1.9 1.5
-16 8 0 0.6 1.6
-16 8 0 0.3 1
16 8 0 1.3 1.6
-17 -8 0 -0.3 1.9
-17 -8 0 0.6 1.5
-17 -8 0 -0.1 1.6
-17 -8 0 1.1 1.4
-17 -8 0 1.8 1.4
17 8 0 1.3 1.6
-17 8 0 1.3 1.7
-17 8 0 1.3 1.4
-17 8 0 0.4 1.1
17 8 0 4.4 1.9
-17 8 0 2.3 1.8
-18 -8 0 21.9 2.4
18 -8 0 17.7 1.8
-18 -8 0 17 2.9
-18 -8 0 19.1 2.6
-18 -8 0 19.7 2.3
-18 -8 0 22.4 2.4
-18 8 0 25 2.8
-18 8 0 23.5 2.1
-18 8 0 21 2.4
18 8 0 22.1 2.7
18 8 0 18.7 2.8
-18 8 0 20 2.7
-19 -8 0 -0.4 1.6
-19 -8 0 1.4 2.1
-19 -8 0 0.5 1.5
-19 -8 0 -1.1 1.4
-19 -8 0 0.8 1.8
-19 8 0 1.6 1.9
19 8 0 1.6 1.7
19 8 0 5.2 2.1
-19 8 0 1.5 2
-19 8 0 1 1.6
-19 8 0 0.6 1.3
0 -9 0 43.1 2.6
0 -9 0 44.5 2.3
0 -9 0 42.6 2.4
0 -9 0 42.1 2.4
0 -9 0 45.2 2.3
0 9 0 43.2 2.4
0 9 0 41.2 2.6
0 9 0 41.1 2.4
0 9 0 41.8 2.4
0 9 0 44.1 2.7
0 9 0 42.9 2.5
-1 -9 0 13.8 1
1 -9 0 14 1
-1 -9 0 12.6 1.1
1 -9 0 15.1 1
1 -9 0 12.8 1.3
-1 -9 0 13.1 1.3
-1 -9 0 12.7 1.1
1 -9 0 13.8 1.1
-1 -9 0 11.7 0.9
-1 9 0 13.6 1
-1 9 0 12.9 1.2
1 9 0 12.6 1.2
1 9 0 14.5 1.1
-1 9 0 12.1 1.3
1 9 0 12.1 1.4
1 9 0 14 1.2
1 9 0 15.3 1.4
-1 9 0 14.1 1.1
1 9 0 15.5 1.2
-2 -9 0 7.7 0.9
-2 -9 0 7.9 1.2
-2 -9 0 8.2 0.8
-2 -9 0 7.4 1
-2 -9 0 8.5 0.9
-2 9 0 7.6 0.8
2 9 0 3.9 1
-2 9 0 8.1 1
2 9 0 4.3 1
-2 9 0 8.1 1.2
-2 9 0 7.5 0.6
-2 9 0 7.8 0.7
-3 -9 0 1.5 0.6
-3 -9 0 1.3 0.7
-3 -9 0 2.3 0.7
3 -9 0 3.3 0.7
-3 -9 0 0.8 0.8
-3 -9 0 0.5 0.8
3 -9 0 2.6 0.5
-3 -9 0 1.6 0.6
-3 9 0 2 0.7
3 9 0 2 0.9
-3 9 0 1.2 0.9
3 9 0 2.9 0.8
3 9 0 3.9 0.9
3 9 0 3 0.8
-3 9 0 2.1 0.5
3 9 0 3.8 0.7
3 9 0 2.3 0.9
-3 9 0 1.9 0.6
-3 9 0 1.9 0.4
-4 -9 0 264.37 12.9
-4 -9 0 269.97 13
-4 -9 0 270.37 13
-4 -9 0 250.67 13.1
-4 -9 0 250.77 12.8
-4 -9 0 257.77 13.1
-4 -9 0 257.17 13
-4 -9 0 247.98 13
4 9 0 260.17 13
4 9 0 257.67 13
4 9 0 265.97 13.1
-4 9 0 264.17 13.1
-4 9 0 249.97 12.8
-4 9 0 241.58 12.8
-4 9 0 263.87 12.9
4 9 0 261.57 13.1
4 9 0 260.67 13
-4 9 0 256.47 12.8
-5 -9 0 16.2 1.5
-5 -9 0 15 1.5
-5 -9 0 15.3 1.4
-5 -9 0 15.8 1.4
-5 -9 0 15.4 1.2
-5 -9 0 15.8 1.1
-5 -9 0 15.3 1.6
-5 -9 0 14.8 1.3
-5 9 0 16.5 1.1
5 9 0 17.6 1.3
5 9 0 14.4 1.5
-5 9 0 17.2 1.4
5 9 0 15.4 1.6
5 9 0 14.1 1.4
-5 9 0 14.2 1.1
5 9 0 15 1.4
-5 9 0 14.7 1
-6 -9 0 3.1 0.8
-6 -9 0 1.9 0.8
-6 -9 0 2.2 0.9
-6 -9 0 3.7 1.1
-6 -9 0 5.2 0.8
-6 -9 0 3.3 1
-6 -9 0 3.5 1
-6 -9 0 3.3 0.9
6 9 0 2.8 1
6 9 0 4.5 1.2
-6 9 0 3.6 0.6
-6 9 0 3.6 0.6
6 9 0 2.6 0.8
-6 9 0 3.8 0.5
-6 9 0 4.4 0.9
-6 9 0 4.2 0.7
6 9 0 2 0.9
6 9 0 2.1 0.9
-7 -9 0 4.9 1.2
-7 -9 0 5.3 0.9
-7 -9 0 5.1 1.1
-7 -9 0 3.6 1.1
-7 -9 0 3.6 0.8
-7 -9 0 4.8 1.1
-7 -9 0 4.4 1
-7 -9 0 6.6 1
-7 9 0 4.6 0.6
-7 9 0 3.9 0.7
7 9 0 6.5 1.1
7 9 0 7.3 1.1
-7 9 0 5.7 0.9
7 9 0 6.6 1.2
7 9 0 7.1 1
7 9 0 6.8 1.4
-7 9 0 4.1 0.7
-7 9 0 5.3 1
-8 -9 0 42.2 2.9
-8 -9 0 39.5 2.7
-8 -9 0 40.9 2.8
-8 -9 0 46.8 2.7
-8 -9 0 39.1 2.8
-8 -9 0 43 2.9
-8 -9 0 44.3 2.6
-8 -9 0 43.5 2.5
-8 9 0 43.1 2.7
-8 9 0 41.6 2.5
-8 9 0 41.6 2.3
8 9 0 41.6 2.8
8 9 0 44.1 2.8
8 9 0 41.2 2.7
-8 9 0 45.7 2.6
-8 9 0 41.6 2.4
8 9 0 38.4 2.6
8 9 0 43.1 3
-9 -9 0 50.69 2.9
-9 -9 0 49.2 3.2
-9 -9 0 49.5 3
-9 -9 0 47.6 3.3
-9 -9 0 49.5 3.2
-9 -9 0 51.89 3.1
-9 -9 0 49 3.2
-9 -9 0 51.49 3
-9 9 0 50.69 2.8
9 9 0 50.49 3.2
9 9 0 46.5 3.1
9 9 0 44 3.2
-9 9 0 52.39 2.7
-9 9 0 51.49 3
-9 9 0 55.09 3.1
9 9 0 46.4 3
9 9 0 45.7 3.4
-9 9 0 49.9 2.9
-10 -9 0 54.99 3.1
-10 -9 0 50.79 3.1
-10 -9 0 51.89 3.5
-10 -9 0 55.59 3.4
-10 -9 0 52.39 3.2
-10 -9 0 48.8 3.3
-10 -9 0 52.19 3.3
-10 -9 0 49.2 3.4
-10 9 0 51.39 3.2
10 9 0 48.6 3.2
-10 9 0 52.89 2.8
-10 9 0 52.89 3.1
-10 9 0 50.89 2.9
10 9 0 54.69 3.4
10 9 0 50.49 3.4
10 9 0 51.29 3.2
-10 9 0 45.9 3.1
10 9 0 57.59 3.6
-11 -9 0 90.19 5.4
-11 -9 0 92.19 5.3
-11 -9 0 96.59 5.1
-11 -9 0 93.09 5.3
11 -9 0 86.19 4.8
-11 -9 0 95.09 5.2
-11 -9 0 89.79 5.1
11 -9 0 93.69 4.9
-11 -9 0 89.49 5.4
-11 9 0 92.69 5.2
-11 9 0 96.39 5.1
-11 9 0 98.39 5.3
11 9 0 96.49 5.4
11 9 0 102.79 5.6
-11 9 0 94.49 5.3
11 9 0 98.59 5.4
-11 9 0 89.49 5
11 9 0 91.29 5.6
-11 9 0 93.59 4.9
-12 -9 0 17 2.2
-12 -9 0 15.9 1.8
-12 -9 0 19 1.7
-12 -9 0 14.3 2
-12 -9 0 15.2 1.7
12 -9 0 16 1.4
-12 -9 0 20.7 2
-12 -9 0 14.2 2.1
12 9 0 17 2.2
-12 9 0 16.6 1.9
-12 9 0 16.8 1.4
-12 9 0 17.6 1.7
-12 9 0 16.4 2
-12 9 0 18.1 2
-12 9 0 15.7 1.5
12 9 0 14.6 2.4
12 9 0 19.3 2.1
-13 -9 0 1.3 1.3
-13 -9 0 1.3 1.6
13 -9 0 0.5 0.8
13 -9 0 1.6 0.8
-13 -9 0 2.1 1.1
-13 -9 0 1.5 1.2
-13 -9 0 0.3 1
-13 -9 0 0.9 1.3
13 9 0 0.5 1.4
-13 9 0 1.5 0.8
-13 9 0 1.9 1
-13 9 0 1.8 1.3
13 9 0 0.3 1.4
-13 9 0 3.5 1.1
-13 9 0 1.7 1.4
-13 9 0 2.8 1.4
-14 -9 0 29.1 2.6
-14 -9 0 25 2.8
14 -9 0 29.7 1.9
-14 -9 0 28.7 2.3
-14 -9 0 31.9 2.4
-14 -9 0 27.1 2.3
14 -9 0 28.4 1.9
-14 9 0 26.3 2.2
-14 9 0 27.8 2.6
14 9 0 32.2 2.8
-14 9 0 30.4 2.4
-14 9 0 30.2 2
-14 9 0 27.1 2.5
14 9 0 27.4 2.7
-14 9 0 25.8 2.5
-15 -9 0 4.3 1.5
15 -9 0 1.4 0.9
-15 -9 0 0.5 1.3
-15 -9 0 1.9 1.8
-15 -9 0 0.9 1.3
-15 -9 0 0.8 1.6
15 9 0 2.7 1.8
-15 9 0 1.4 1
-15 9 0 1.9 1.6
15 9 0 -1.3 1.4
-15 9 0 1.7 1.5
-15 9 0 2.6 1.4
-16 -9 0 2.6 1.9
-16 -9 0 3.4 1.4
-16 -9 0 3.6 1.7
-16 -9 0 2.7 1.4
-16 -9 0 2.9 1.6
-16 9 0 4.9 1.8
-16 9 0 8.6 1.9
-16 9 0 3.4 1.5
-16 9 0 5.6 1.2
16 9 0 3.8 1.7
16 9 0 3.5 1.8
-17 -9 0 3.1 1.4
-17 -9 0 1.6 1.5
17 -9 0 -0.4 0.9
-17 -9 0 1.2 2
-17 -9 0 1.6 1.7
-17 -9 0 1 1.4
17 9 0 1.5 1.7
-17 9 0 1.2 1.2
-17 9 0 0.5 1.8
17 9 0 1.9 1.8
-17 9 0 3.2 1.8
-17 9 0 0.8 1.5
-18 -9 0 0.6 1.5
-18 -9 0 1 1.5
-18 -9 0 2 1.6
-18 -9 0 3.3 1.9
-18 -9 0 3.7 2.2
-18 9 0 2.1 1.8
18 9 0 1.2 1.7
-18 9 0 2.4 1.6
-18 9 0 0.3 1.9
-18 9 0 0.9 1.2
18 9 0 -0.1 1.9
-19 -9 0 14.7 2.8
-19 -9 0 4.2 1.6
-19 -9 0 6.8 1.8
-19 -9 0 7.9 2.1
-19 -9 0 8 2
19 9 0 7.7 2.1
19 9 0 8 2
-19 9 0 6.7 1.5
-19 9 0 6.4 2.2
-19 9 0 5.4 1.8
-19 9 0 8.1 2.2
0 -10 0 229.28 11.3
0 -10 0 226.68 11.2
0 -10 0 225.68 11.4
0 -10 0 233.78 11.1
0 -10 0 223.98 11.3
0 10 0 220.78 11.3
0 10 0 222.08 11.5
0 10 0 219.08 11.3
0 10 0 227.28 11.3
0 10 0 227.98 11.4
0 10 0 216.98 11.2
1 -10 0 90.09 4.6
1 -10 0 85.09 4.6
-1 -10 0 91.29 4.5
-1 -10 0 89.09 4.8
-1 -10 0 88.49 4.6
-1 -10 0 90.39 4.6
-1 -10 0 88.19 4.6
1 -10 0 91.59 4.5
1 -10 0 87.59 4.8
-1 10 0 83.09 4.5
-1 10 0 88.59 4.7
1 10 0 90.09 4.8
1 10 0 90.39 4.7
-1 10 0 87.99 4.8
1 10 0 86.79 4.6
1 10 0 94.29 4.7
1 10 0 88.19 4.8
1 10 0 88.69 4.7
-1 10 0 81.99 4.6
-2 -10 0 160.48 7.8
2 -10 0 153.88 7.7
-2 -10 0 159.18 7.8
2 -10 0 149.49 7.7
-2 -10 0 157.18 7.7
-2 -10 0 153.78 7.8
2 -10 0 158.18 7.7
-2 -10 0 151.78 7.9
2 10 0 157.18 8
-2 10 0 153.38 7.6
2 10 0 151.98 8
2 10 0 144.89 7.8
-2 10 0 147.49 7.7
2 10 0 148.59 7.8
2 10 0 151.58 7.8
-2 10 0 156.28 7.9
2 10 0 145.29 7.8
-2 10 0 148.19 7.7
-2 10 0 158.58 7.8
-3 -10 0 4.8 0.8
-3 -10 0 4.8 1
-3 -10 0 4.8 0.9
3 -10 0 5.9 0.8
3 -10 0 4 0.6
-3 -10 0 5.4 0.9
-3 -10 0 5.2 0.8
-3 -10 0 5.1 1
-3 10 0 4.7 0.6
3 10 0 4.7 1.1
-3 10 0 4.8 1.1
-3 10 0 3.8 0.9
3 10 0 4.9 0.8
3 10 0 5.3 0.9
-3 10 0 4.8 0.6
-3 10 0 4.5 0.7
3 10 0 4.3 0.9
3 10 0 3.8 0.9
3 10 0 3 1
4 -10 0 15 0.9
-4 -10 0 12.5 1.3
-4 -10 0 13.4 1.1
-4 -10 0 11.8 1.2
-4 -10 0 11.1 1.2
-4 -10 0 12.4 0.9
-4 -10 0 12.5 1.5
-4 -10 0 11.5 1.4
-4 10 0 12.1 0.9
-4 10 0 11.1 1
4 10 0 17.9 1.4
4 10 0 17.8 1.6
-4 10 0 11.4 1
-4 10 0 11.9 1.2
4 10 0 16 1.4
-4 10 0 13.8 1.5
4 10 0 14.4 1.6
4 10 0 15.4 1.2
-5 -10 0 53.89 3
-5 -10 0 48.9 3.2
-5 -10 0 51.79 3.2
-5 -10 0 52.49 2.7
-5 -10 0 51.19 3
-5 -10 0 55.49 2.9
-5 -10 0 52.99 3.1
-5 -10 0 56.29 3
-5 10 0 48.5 2.8
-5 10 0 56.79 3
-5 10 0 53.89 3.2
-5 10 0 51.29 2.8
5 10 0 52.19 3.2
5 10 0 52.29 3.3
-5 10 0 56.29 2.8
5 10 0 45.3 3
5 10 0 47.5 3.1
5 10 0 49.8 3
-6 -10 0 26.2 2
-6 -10 0 28.4 1.7
-6 -10 0 26.6 1.9
-6 -10 0 27.6 1.8
-6 -10 0 25.9 1.5
-6 -10 0 25.3 2
-6 -10 0 25.5 1.9
-6 -10 0 25.5 2
-6 10 0 25.1 1.4
6 10 0 21.4 2
-6 10 0 26.9 1.6
6 10 0 18.2 2.1
-6 10 0 25.4 1.5
-6 10 0 24 1.5
6 10 0 18.4 1.7
-6 10 0 26.6 1.8
6 10 0 20.1 1.9
-7 -10 0 70.89 4
-7 -10 0 69.39 4.2
-7 -10 0 74.29 4.3
-7 -10 0 74.29 4.1
-7 -10 0 72.89 4.2
-7 -10 0 75.49 4
-7 -10 0 70.89 4.2
-7 -10 0 72.29 3.9
-7 10 0 70.39 3.9
7 10 0 75.79 4.2
7 10 0 70.39 4.1
-7 10 0 69.79 3.7
-7 10 0 74.19 4.1
7 10 0 77.99 4.2
-7 10 0 71.99 3.8
7 10 0 84.19 4.2
7 10 0 78.59 4.4
-7 10 0 67.49 3.8
-8 -10 0 23 1.9
-8 -10 0 19.5 1.9
-8 -10 0 19.8 1.5
-8 -10 0 19.2 2
-8 -10 0 21.4 1.9
-8 -10 0 19.2 1.6
-8 -10 0 17.2 1.7
-8 10 0 19.4 1.6
-8 10 0 19.2 1.3
8 10 0 25.3 2.1
8 10 0 23.2 1.8
8 10 0 24.5 2.2
-8 10 0 21.3 1.8
-8 10 0 20.3 1.4
-8 10 0 22.6 1.6
8 10 0 18.6 1.7
8 10 0 21.5 1.9
-9 -10 0 25.4 2.3
-9 -10 0 26.8 2.3
-9 -10 0 24.4 2.2
-9 -10 0 25.6 2
-9 -10 0 26.2 2.2
-9 -10 0 25.4 2.2
-9 -10 0 26.5 1.8
-9 -10 0 25.2 1.9
-9 10 0 25.1 2.1
9 10 0 27.3 2.2
9 10 0 26.4 2.1
-9 10 0 24.6 1.7
9 10 0 27.1 2.5
-9 10 0 25.9 1.6
-9 10 0 29.1 1.9
9 10 0 23.3 2
9 10 0 30.1 2.4
-9 10 0 22.2 1.9
-10 -10 0 109.09 6.2
-10 -10 0 110.19 6.1
-10 -10 0 108.29 6.2
-10 -10 0 108.79 5.9
-10 -10 0 113.59 5.8
-10 -10 0 110.99 6
-10 -10 0 101.69 6.1
10 10 0 122.49 6.2
-10 10 0 105.99 5.8
-10 10 0 113.19 6
-10 10 0 106.19 5.7
10 10 0 109.49 6.1
10 10 0 107.69 6.1
-10 10 0 117.09 5.9
10 10 0 117.79 6.4
10 10 0 104.79 6
-10 10 0 114.39 5.9
-11 -10 0 5.8 1.7
-11 -10 0 8.1 1.6
-11 -10 0 7.5 1.5
-11 -10 0 5.4 1.2
-11 -10 0 5.4 1.4
-11 -10 0 9.8 1.4
11 10 0 6.5 1.8
11 10 0 6.8 1.6
-11 10 0 7.3 1.4
11 10 0 4.2 1.5
-11 10 0 5.3 1.4
-11 10 0 5.8 1
-11 10 0 6.7 1.1
-11 10 0 9.1 1.4
-11 10 0 5.3 1.4
-12 -10 0 45.5 3.6
-12 -10 0 51.79 3.4
-12 -10 0 50.69 4.2
-12 -10 0 53.09 3.2
-12 -10 0 52.29 3.3
-12 -10 0 53.79 3.2
-12 -10 0 45.7 3.4
-12 10 0 50.99 2.9
-12 10 0 56.59 3.4
12 10 0 51.49 3.5
-12 10 0 48.2 3.1
-12 10 0 53.89 3.3
12 10 0 53.49 3.9
-12 10 0 52.99 3.4
12 10 0 51.79 3.6
-12 10 0 52.99 3.2
-13 -10 0 12.9 1.8
-13 -10 0 10.2 1.7
-13 -10 0 13.9 2
-13 -10 0 11.9 2.1
-13 -10 0 13.9 1.6
13 10 0 12.6 2.1
-13 10 0 16.3 1.8
-13 10 0 14.8 2
-13 10 0 10 1.8
13 10 0 11 2.2
-13 10 0 13.1 1.3
-13 10 0 10.9 1.5
13 10 0 10.5 1.9
-13 10 0 12.6 1.9
-14 -10 0 1.4 1.7
-14 -10 0 2.3 1.4
-14 -10 0 3.2 1.2
-14 -10 0 4.2 1.3
-14 -10 0 2.3 1.3
14 10 0 2.9 1.7
14 10 0 2.8 1.6
-14 10 0 1.3 1.1
-14 10 0 2.9 1
-14 10 0 4.2 1.6
-14 10 0 3.5 1.5
-14 10 0 4.6 1.4
-15 -10 0 2.5 1.5
-15 -10 0 0.4 1.5
-15 -10 0 2.5 1.3
-15 -10 0 1.1 1.8
-15 -10 0 2.3 1.3
15 10 0 0 1.8
-15 10 0 1.6 1.4
15 10 0 1.2 1.6
-15 10 0 0.8 1
-15 10 0 3.4 1.7
-15 10 0 -0.5 1.6
-16 -10 0 19.1 2.3
-16 -10 0 18.5 2.1
-16 -10 0 22.2 2.3
-16 -10 0 20.5 2.5
-16 -10 0 18.8 2.8
-16 10 0 21 2.3
16 10 0 21.3 2.8
-16 10 0 22.1 1.9
16 10 0 20 2.6
-16 10 0 24.6 2.6
-16 10 0 17.9 2.4
-17 -10 0 8.5 1.9
-17 -10 0 3.8 1.7
-17 -10 0 4.4 1.6
-17 -10 0 3.9 1.5
-17 -10 0 4 2.2
17 10 0 3.2 1.8
-17 10 0 5.6 2
-17 10 0 7.2 1.8
-17 10 0 6.9 1.4
-17 10 0 7.3 1.9
17 10 0 5.9 1.9
-18 -10 0 11.5 2.2
-18 -10 0 7.1 1.8
-18 -10 0 9.4 2.5
-18 -10 0 12.8 2.2
-18 -10 0 7.3 1.7
-18 10 0 12.7 1.8
18 10 0 10.1 2.3
-18 10 0 9.8 2.1
18 10 0 18.6 2.6
-18 10 0 13.5 2.3
-18 10 0 10.2 2.3
-19 -10 0 -0.3 2.2
-19 -10 0 0.3 1.7
-19 -10 0 -0.9 1.6
-19 -10 0 0.2 1.6
-19 -10 0 1.4 1.6
-19 10 0 0.2 1.8
-19 10 0 -0.4 1.6
19 10 0 3.1 1.8
-19 10 0 -1.6 1.9
19 10 0 -1.8 1.8
-19 10 0 -1.8 1.2
0 -11 0 6.3 0.8
0 -11 0 6.3 0.8
0 -11 0 6.6 0.9
0 -11 0 5.9 0.6
0 -11 0 5.6 1.1
0 11 0 6 1
0 11 0 6.1 0.8
0 11 0 6.7 1
0 11 0 4.8 1.2
0 11 0 7.9 1.3
0 11 0 6.5 0.9
1 -11 0 68.79 3.7
-1 -11 0 71.69 3.7
1 -11 0 66.69 3.7
-1 -11 0 72.49 3.8
-1 -11 0 68.59 3.7
1 -11 0 73.69 4
1 -11 0 70.99 3.7
-1 -11 0 70.69 3.6
-1 -11 0 68.89 4
-1 11 0 74.29 4
1 11 0 68.39 3.8
-1 11 0 69.89 3.8
1 11 0 65.19 3.7
-1 11 0 75.39 3.9
1 11 0 70.69 4
1 11 0 68.09 3.8
-1 11 0 73.59 4
1 11 0 68.19 3.9
1 11 0 70.79 4
-1 11 0 70.09 3.8
-1 11 0 70.99 3.7
-2 -11 0 223.08 10.6
-2 -11 0 216.88 10.5
-2 -11 0 211.98 10.7
2 -11 0 210.58 10.5
-2 -11 0 219.48 10.6
2 -11 0 208.78 10.4
2 -11 0 199.48 10.5
-2 -11 0 212.88 10.6
-2 11 0 202.78 10.5
2 11 0 207.78 10.8
-2 11 0 216.88 10.6
-2 11 0 213.88 10.7
-2 11 0 203.18 10.5
2 11 0 203.68 10.6
2 11 0 203.58 10.7
2 11 0 204.98 10.6
2 11 0 208.78 10.6
2 11 0 202.18 10.6
-3 -11 0 66.99 3.8
3 -11 0 69.99 3.8
-3 -11 0 71.69 3.8
3 -11 0 69.59 3.6
-3 -11 0 68.79 4
-3 -11 0 72.89 3.9
-3 -11 0 72.39 3.7
-3 11 0 69.19 3.6
3 11 0 69.99 3.9
-3 11 0 69.49 3.7
3 11 0 70.89 4.1
3 11 0 69.39 3.8
3 11 0 71.59 3.9
-3 11 0 67.79 3.7
-3 11 0 74.89 3.9
3 11 0 66.59 4
-3 11 0 76.19 4.1
3 11 0 71.99 3.9
4 -11 0 123.39 6.5
-4 -11 0 135.49 6.8
-4 -11 0 135.19 6.7
-4 -11 0 139.29 6.8
-4 -11 0 130.29 6.9
-4 -11 0 130.79 6.9
-4 -11 0 129.19 6.8
4 11 0 131.09 7
-4 11 0 123.49 6.6
-4 11 0 141.49 7
4 11 0 122.79 6.8
-4 11 0 132.59 6.6
4 11 0 124.09 6.8
4 11 0 130.39 6.8
-4 11 0 139.49 6.8
4 11 0 130.59 7
-4 11 0 124.19 6.6
-5 -11 0 7.6 1.1
-5 -11 0 9.7 1.3
-5 -11 0 12.5 1.5
-5 -11 0 8 0.8
-5 -11 0 9.7 1.1
-5 -11 0 9.4 1.2
-5 -11 0 8.8 1.4
-5 11 0 8.5 1.3
5 11 0 10.4 1.5
-5 11 0 9.7 0.9
-5 11 0 8.2 0.9
-5 11 0 8.7 0.9
5 11 0 8.7 1.1
-5 11 0 9.6 1.2
5 11 0 9.1 1.3
5 11 0 10.1 1.3
5 11 0 11.5 1.6
-6 -11 0 7.8 1.2
-6 -11 0 10.1 1.4
-6 -11 0 11.6 1.4
-6 -11 0 8.6 1.3
-6 -11 0 7.8 1.1
-6 -11 0 8.6 0.9
-6 -11 0 9.4 1.4
-6 -11 0 9.5 1.4
-6 11 0 8 0.9
6 11 0 10.8 1.2
6 11 0 10.1 1.6
-6 11 0 9.6 1.5
6 11 0 9.3 1.4
-6 11 0 10.9 1
-6 11 0 8.9 1.3
-6 11 0 9.7 0.9
6 11 0 8.8 1.3
6 11 0 9.8 1.4
-7 -11 0 45.2 2.9
-7 -11 0 42.6 2.7
-7 -11 0 40.9 2.9
-7 -11 0 44.2 3
-7 -11 0 45.3 2.7
-7 -11 0 45.6 2.5
-7 -11 0 45.2 2.8
-7 -11 0 40.1 2.8
7 11 0 39.8 2.9
-7 11 0 42.3 2.5
7 11 0 44.4 2.8
7 11 0 47 3
-7 11 0 47.3 2.6
-7 11 0 47.5 2.8
7 11 0 48.1 3.2
7 11 0 42.7 2.7
-7 11 0 44.3 2.4
-8 -11 0 27.3 2.1
-8 -11 0 24.4 2.2
-8 -11 0 25.6 1.8
-8 -11 0 24 2.2
-8 -11 0 25.1 2.1
-8 -11 0 25.4 2.3
-8 -11 0 27.6 1.7
-8 -11 0 27.7 2
-8 11 0 23.5 1.6
8 11 0 17.3 1.9
-8 11 0 24.8 1.6
-8 11 0 26.7 2
8 11 0 22.4 2.4
-8 11 0 27.2 1.8
-8 11 0 25.1 1.5
8 11 0 20 2.2
8 11 0 18.2 2
8 11 0 18.7 2.1
-9 -11 0 12.7 2
-9 -11 0 17.6 1.6
-9 -11 0 18.8 1.5
-9 -11 0 13.9 2
-9 -11 0 18.7 1.9
-9 -11 0 20.3 2
-9 -11 0 16.3 2.1
-9 -11 0 18.4 1.7
9 11 0 19.4 2.1
9 11 0 17.1 2
9 11 0 15.4 1.8
9 11 0 17.3 2.3
-9 11 0 18.3 1.6
-9 11 0 16.6 1.3
-9 11 0 18.4 1.4
-9 11 0 19.2 1.6
9 11 0 14.5 1.7
-9 11 0 16 1.8
-10 -11 0 37.5 3
-10 -11 0 38.5 3
-10 -11 0 42.4 2.9
-10 -11 0 40.3 2.7
-10 -11 0 41.6 2.5
-10 -11 0 39.2 2.9
-10 -11 0 40.3 2.7
-10 11 0 40.6 2.8
10 11 0 39 3
-10 11 0 39.3 2.5
-10 11 0 45.7 2.6
-10 11 0 38.9 2.3
-10 11 0 41.9 2.7
10 11 0 42.6 3.3
10 11 0 45.1 3.1
-11 -11 0 3.4 1.4
-11 -11 0 3.3 1.3
-11 -11 0 3.4 1
-11 -11 0 5.3 1.4
-11 -11 0 3.9 1.2
-11 -11 0 4.4 1.6
-11 -11 0 4.6 1.2
11 11 0 4.5 1.5
-11 11 0 3.7 1.3
11 11 0 4.3 1.8
-11 11 0 3.6 0.8
-11 11 0 6.1 1.2
-11 11 0 3.5 0.9
-11 11 0 4.3 1.3
-12 -11 0 12.8 1.8
-12 -11 0 10 1.6
-12 -11 0 10.6 1.7
-12 -11 0 9.8 1.9
-12 -11 0 12.5 1.5
12 11 0 12.7 1.9
-12 11 0 12.9 1.9
-12 11 0 12.3 1.6
12 11 0 10.2 1.9
-12 11 0 11.6 1.4
-12 11 0 9.6 1.7
12 11 0 9.9 2.2
-12 11 0 11.1 1.2
-12 11 0 9.9 1.6
-13 -11 0 2 1.2
-13 -11 0 3.3 1.3
-13 -11 0 4.4 1.5
-13 -11 0 4.2 1.2
-13 -11 0 3.4 1.7
-13 11 0 5.3 1.3
13 11 0 2.5 1.6
-13 11 0 6.6 1.5
13 11 0 3 1.5
-13 11 0 6.4 1.1
13 11 0 3.5 2
-13 11 0 3.3 0.9
-13 11 0 5.2 1.5
-14 -11 0 35.4 2.8
-14 -11 0 39.2 3.3
-14 -11 0 36.7 3.1
-14 -11 0 40 3
-14 -11 0 40.4 2.8
14 11 0 41.1 3.3
14 11 0 43.9 3.3
-14 11 0 44.5 3.1
-14 11 0 41.3 3
-14 11 0 43.5 2.9
-14 11 0 38.2 2.5
-14 11 0 34.6 2.6
-15 -11 0 5.6 2.1
-15 -11 0 3.3 1.5
-15 -11 0 4.7 1.8
-15 -11 0 5 1.5
-15 -11 0 3.9 1.4
15 11 0 4.1 1.9
-15 11 0 2.7 1.1
-15 11 0 3.9 1.5
15 11 0 5 1.9
-15 11 0 6.3 1.8
-15 11 0 4.7 1.7
-16 -11 0 12.5 2.1
-16 -11 0 10.3 2
-16 -11 0 10.7 1.9
-16 -11 0 11.4 1.9
-16 -11 0 9.4 2.3
16 11 0 14.9 2.4
16 11 0 17.9 2.6
-16 11 0 11.5 2.1
-16 11 0 14.9 2.3
-16 11 0 11.5 1.6
-16 11 0 12.9 2.1
-17 -11 0 2.1 1.6
-17 -11 0 0.1 2
-17 -11 0 2.3 1.5
-17 -11 0 3.2 1.5
-17 -11 0 2 1.7
-17 11 0 3.8 1.9
17 11 0 3.2 1.8
-17 11 0 2.3 1.8
17 11 0 2.4 1.9
-17 11 0 0.4 1.5
-17 11 0 -0.8 1.1
-18 -11 0 0 1.5
-18 -11 0 -0.5 1.6
-18 -11 0 0 1.4
-18 -11 0 0 2
-18 -11 0 1.1 1.6
-18 11 0 0.1 1.8
18 11 0 0.7 1.9
-18 11 0 0.3 1.6
18 11 0 1.1 1.8
-18 11 0 2.2 1.9
-18 11 0 0.8 1.2
0 -12 0 407.16 20.2
0 -12 0 412.96 20.4
0 -12 0 399.86 20.2
0 -12 0 420.16 20.2
0 12 0 406.86 20.3
0 12 0 415.96 20.4
0 12 0 418.06 20.3
0 12 0 397.06 20.4
0 12 0 402.96 20.2
0 12 0 381.56 20.2
-1 -12 0 111.09 5.3
-1 -12 0 103.49 5.4
1 -12 0 97.89 5.4
1 -12 0 108.19 5.4
1 -12 0 104.29 5.4
-1 -12 0 109.09 5.5
1 -12 0 99.99 5.6
-1 -12 0 106.79 5.7
-1 -12 0 112.29 5.4
-1 12 0 101.79 5.5
-1 12 0 100.29 5.4
-1 12 0 102.39 5.5
-1 12 0 107.49 5.7
1 12 0 104.59 5.5
1 12 0 104.39 5.7
1 12 0 100.29 5.5
1 12 0 97.39 5.7
1 12 0 97.79 5.4
-1 12 0 108.89 5.5
1 12 0 101.39 5.5
-1 12 0 108.19 5.7
-2 -12 0 29.2 1.9
2 -12 0 27.9 1.7
-2 -12 0 29.9 1.9
2 -12 0 26 1.7
-2 -12 0 28.1 1.7
-2 -12 0 27.1 1.9
-2 -12 0 25.8 2.1
2 -12 0 32.3 1.8
2 12 0 28.1 2
-2 12 0 25.8 1.8
-2 12 0 25.8 1.8
-2 12 0 31.6 2
-2 12 0 31 2.2
2 12 0 30.3 2
2 12 0 28 2
2 12 0 29.5 2.3
2 12 0 29.7 2.3
2 12 0 28.8 1.9
-3 -12 0 7.7 1.1
-3 -12 0 7.5 1.3
3 -12 0 6.9 1
3 -12 0 8 0.8
-3 -12 0 7.2 1.1
-3 -12 0 8.3 0.9
-3 -12 0 8.7 1.2
-3 12 0 8.2 1.2
3 12 0 8.8 1.3
-3 12 0 8.1 0.7
3 12 0 6.8 1.3
-3 12 0 9.7 1.5
3 12 0 7.2 1.3
3 12 0 6.4 1
3 12 0 8.4 1.2
3 12 0 7.8 1.3
-3 12 0 7.6 1
-3 12 0 6.3 0.9
4 -12 0 10 0.9
-4 -12 0 10.6 1.5
-4 -12 0 11 1.3
4 -12 0 9.7 0.9
-4 -12 0 11.4 1.4
4 -12 0 8.3 1.1
-4 -12 0 13.1 1.5
-4 -12 0 10.9 1.1
-4 -12 0 12.4 1.2
4 12 0 9.6 1.4
-4 12 0 10.8 1.3
-4 12 0 10.1 0.9
4 12 0 11.7 1.6
-4 12 0 9.9 1.5
4 12 0 12.3 1.2
-4 12 0 8.9 1
4 12 0 9.5 1.3
-4 12 0 11.8 1
4 12 0 10.6 1.6
-5 -12 0 30.3 2.1
-5 -12 0 32.9 2.2
-5 -12 0 32.5 2.3
-5 -12 0 28.1 1.7
-5 -12 0 32.1 2
-5 -12 0 29.9 2.4
-5 -12 0 30.7 2.2
-5 12 0 35.8 2.5
-5 12 0 29.8 1.9
5 12 0 32.1 2.1
5 12 0 33.2 2.2
5 12 0 33.6 2.4
5 12 0 35.7 2.5
-5 12 0 31.8 1.8
-5 12 0 31 2.1
-5 12 0 30 1.9
5 12 0 30.9 2.3
-6 -12 0 19.5 2
-6 -12 0 21.4 1.4
-6 -12 0 21.4 1.8
-6 -12 0 18.9 1.8
-6 -12 0 23 2
-6 -12 0 19.7 1.7
-6 -12 0 20.5 1.6
-6 12 0 20.1 1.5
6 12 0 22.7 2.2
6 12 0 25.2 1.8
-6 12 0 20.2 2.1
6 12 0 24.2 1.9
-6 12 0 23.5 1.5
-6 12 0 21 1.4
6 12 0 24.4 2
-6 12 0 20.9 1.8
6 12 0 24.5 2.1
-7 -12 0 23.1 2.2
-7 -12 0 23.7 2.1
-7 -12 0 22.7 2
-7 -12 0 26.3 1.9
-7 -12 0 24.7 2.2
-7 -12 0 22.9 1.8
-7 -12 0 28.4 2.3
-7 -12 0 21.8 1.6
7 12 0 23.1 2.2
7 12 0 23.4 2.4
-7 12 0 26.8 2.3
7 12 0 23.6 2
-7 12 0 26.7 1.7
-7 12 0 26.1 2
7 12 0 26.7 2.3
-7 12 0 24 1.6
-7 12 0 25.5 1.6
7 12 0 20.6 1.9
-8 -12 0 90.69 5.2
-8 -12 0 91.39 5
-8 -12 0 85.29 5.2
-8 -12 0 96.59 5.1
-8 -12 0 83.89 5.2
-8 -12 0 91.49 5.1
-8 -12 0 91.29 4.9
-8 -12 0 86.29 4.7
8 12 0 90.29 5.1
8 12 0 93.49 5.2
8 12 0 91.09 5.2
8 12 0 97.49 5.4
-8 12 0 94.99 5
-8 12 0 91.89 4.8
-8 12 0 91.79 5.2
8 12 0 86.29 5
-8 12 0 91.49 4.7
-8 12 0 87.39 4.7
-9 -12 0 27 2.5
-9 -12 0 28 1.9
-9 -12 0 29 2.4
-9 -12 0 30.3 2.4
-9 -12 0 26.3 2.2
-9 -12 0 28.2 2.5
-9 -12 0 27.5 2.1
9 12 0 29.7 2.6
9 12 0 25.9 2.4
-9 12 0 29.5 1.8
-9 12 0 29.9 1.9
-9 12 0 30.4 2.1
9 12 0 28.4 2.8
9 12 0 26.3 2.3
-9 12 0 31.4 2
-9 12 0 31.8 2.3
-10 -12 0 11.7 1.7
-10 -12 0 12.3 1.3
-10 -12 0 10.9 1.5
-10 -12 0 10.8 1.7
-10 -12 0 12 1.8
-10 -12 0 11.2 1.6
-10 -12 0 11.4 1.9
-10 12 0 12.1 1.8
-10 12 0 12.7 1.3
-10 12 0 12.4 1.4
-10 12 0 11 1.6
-10 12 0 12.6 1.1
10 12 0 16.3 2.4
10 12 0 16.9 2.2
-11 -12 0 1.1 1.4
-11 -12 0 3.2 1
-11 -12 0 1.3 1.4
-11 -12 0 3.1 1.2
-11 -12 0 1.4 1.6
-11 -12 0 2.2 1.1
11 12 0 2.3 1.5
11 12 0 2.3 1.7
-11 12 0 1.7 0.8
-11 12 0 1.4 1.3
-11 12 0 4.4 1.1
-11 12 0 2.4 1.2
-11 12 0 2.4 0.9
-12 -12 0 17.9 2.2
-12 -12 0 15.9 2.4
-12 -12 0 19.2 1.9
-12 -12 0 21.9 1.8
-12 -12 0 22.4 2.1
-12 12 0 18.6 1.6
-12 12 0 20.4 2.2
-12 12 0 20.3 1.7
-12 12 0 24 1.9
-12 12 0 20.3 2
12 12 0 16.2 2.4
12 12 0 13.1 2.4
12 12 0 15.2 2.3
-13 -12 0 5.6 1.4
-13 -12 0 8.6 1.6
-13 -12 0 9 1.8
-13 -12 0 11.3 1.6
-13 -12 0 9.2 2.1
-13 12 0 8.7 1.4
-13 12 0 9.5 1.3
-13 12 0 10.2 1.7
13 12 0 7.3 1.9
-13 12 0 9.5 1.7
-13 12 0 11.6 1.7
13 12 0 10.5 2
13 12 0 12.9 2.4
-14 -12 0 8.8 1.7
-14 -12 0 9.6 1.9
-14 -12 0 8.3 2.2
-14 -12 0 9.7 1.6
-14 -12 0 9.2 1.6
-14 12 0 9.7 1.9
14 12 0 6.2 1.9
-14 12 0 8.6 1.8
14 12 0 6.7 2
-14 12 0 10.2 1.8
14 12 0 9.5 2.3
-14 12 0 10.3 1.4
-14 12 0 6.7 1.2
-15 -12 0 2.6 1.3
-15 -12 0 1.6 1.3
-15 -12 0 1.9 2
-15 -12 0 2.8 1.6
-15 -12 0 0.5 1.6
-15 12 0 3.2 1.5
15 12 0 -0.4 1.8
-15 12 0 2 1.7
15 12 0 2.5 1.8
-15 12 0 0.3 1.6
-15 12 0 2.3 1.1
-16 -12 0 13.8 2.2
-16 -12 0 8.9 2.4
-16 -12 0 11.1 2
-16 -12 0 9.7 1.8
16 12 0 8.7 2.1
-16 12 0 12.3 1.6
-16 12 0 8 1.9
16 12 0 11.4 2.3
-16 12 0 10.5 2.2
-16 12 0 9 1.8
-17 -12 0 9.2 1.8
-17 -12 0 7.2 2.4
-17 -12 0 16 2.4
-17 -12 0 9.7 2.1
-17 -12 0 12.7 2
-17 12 0 16.4 1.8
-17 12 0 10.9 1.9
17 12 0 11.5 2.2
17 12 0 10.8 2.4
-17 12 0 13 2.2
-17 12 0 14.8 2.5
-18 -12 0 4 1.9
-18 -12 0 4.9 2.2
-18 -12 0 4.5 1.7
-18 -12 0 4 1.7
-18 -12 0 3.8 1.6
-18 12 0 3.6 2
-18 12 0 8.1 2.2
-18 12 0 5 1.7
18 12 0 5.6 2
18 12 0 3.1 2
-18 12 0 6.4 1.3
0 -13 0 18.3 1.5
0 -13 0 18.6 1.5
0 -13 0 20.2 1.8
0 -13 0 19.9 1.4
0 13 0 18.8 1.6
0 13 0 18.8 1.5
0 13 0 23.6 2
0 13 0 17.2 1.6
0 13 0 14 1.9
0 13 0 19.5 1.7
1 -13 0 48.1 3.2
-1 -13 0 51.49 2.9
-1 -13 0 55.09 2.9
-1 -13 0 48.9 3.2
1 -13 0 52.89 2.8
1 -13 0 48.4 2.9
-1 -13 0 53.49 2.9
1 -13 0 49 2.8
-1 -13 0 52.39 2.7
-1 13 0 54.79 3.1
1 13 0 49.1 3
-1 13 0 52.89 2.9
-1 13 0 52.39 3
1 13 0 48.9 3.3
1 13 0 47.2 2.9
1 13 0 49.1 3.3
-1 13 0 51.89 3
-1 13 0 49.4 3.3
1 13 0 47.7 3
1 13 0 47 3
-1 13 0 56.09 3.3
-2 -13 0 216.68 10.6
-2 -13 0 207.78 10.6
-2 -13 0 205.68 10.6
2 -13 0 216.98 10.5
2 -13 0 214.88 10.5
2 -13 0 198.38 10.5
-2 -13 0 207.28 10.5
-2 -13 0 206.18 10.8
-2 13 0 194.98 10.5
2 13 0 221.58 10.9
2 13 0 212.58 10.8
2 13 0 211.98 10.7
-2 13 0 205.78 10.6
-2 13 0 212.58 10.6
2 13 0 205.88 10.7
-2 13 0 215.68 10.8
-2 13 0 199.28 10.6
2 13 0 214.28 10.7
2 13 0 205.18 10.6
-3 -13 0 26.2 1.8
-3 -13 0 25.3 1.6
-3 -13 0 23.9 1.8
-3 -13 0 24.7 2
3 -13 0 18.1 1.7
-3 -13 0 24.1 1.7
-3 13 0 26.9 2.1
3 13 0 18.6 1.7
-3 13 0 24.7 1.6
3 13 0 18.9 1.9
-3 13 0 27.9 1.9
-3 13 0 24.3 1.4
3 13 0 22.4 1.9
3 13 0 19.5 2.1
3 13 0 27.8 1.9
3 13 0 21.5 2.1
-3 13 0 25.3 1.7
-4 -13 0 31.4 1.8
-4 -13 0 30.6 2.1
-4 -13 0 29.3 2
4 -13 0 22.8 1.6
-4 -13 0 32.4 2.3
-4 -13 0 29.1 2
4 -13 0 26 1.9
4 13 0 26.6 2
-4 13 0 28.4 1.7
-4 13 0 32.2 2.3
-4 13 0 27.5 1.8
-4 13 0 29.7 1.8
4 13 0 23.7 2.1
4 13 0 25.5 2.1
4 13 0 26.7 2.4
4 13 0 25.4 2.3
4 13 0 27.1 2
-4 13 0 32.5 2.1
-5 -13 0 29.8 2.4
-5 -13 0 31 2.2
-5 -13 0 32.7 2.2
-5 -13 0 34.1 2.4
-5 -13 0 30.6 2
-5 -13 0 34.2 2.3
5 13 0 35.5 2.6
-5 13 0 28.4 1.9
-5 13 0 32.5 2.2
5 13 0 32.4 2.4
5 13 0 31.3 2.3
-5 13 0 30.4 1.9
-5 13 0 28.8 1.9
-5 13 0 35.6 2.5
5 13 0 31.1 2.2
5 13 0 33.7 2.6
-6 -13 0 3 1.1
-6 -13 0 1.8 1.2
-6 -13 0 2.6 1
-6 -13 0 2.9 1.3
-6 -13 0 4.4 1.1
-6 -13 0 1.8 0.9
-6 -13 0 3 0.6
-6 13 0 3 0.7
6 13 0 2.6 1.5
-6 13 0 4.1 1.4
6 13 0 3.3 1.2
-6 13 0 3 0.8
6 13 0 2.3 1.4
6 13 0 4.3 1
-6 13 0 3.2 0.7
6 13 0 4.7 1.2
-6 13 0 1.7 1.1
-7 -13 0 0.3 1.2
-7 -13 0 3.4 1.1
-7 -13 0 -0.4 1.2
-7 -13 0 1.6 1.2
-7 -13 0 -0.2 0.9
-7 -13 0 1.8 1.1
-7 -13 0 1.1 0.7
7 13 0 1.7 1.1
-7 13 0 0.4 1.4
7 13 0 0.8 1.5
7 13 0 4.1 1.3
-7 13 0 1.1 0.8
-7 13 0 1.1 0.7
7 13 0 2.3 1.4
-7 13 0 2.2 0.7
7 13 0 2 1
-7 13 0 1.3 1.1
-8 -13 0 17.2 2.1
-8 -13 0 15.1 1.6
-8 -13 0 16.7 1.8
-8 -13 0 15.9 2.1
-8 -13 0 17.2 1.9
-8 -13 0 16.9 1.3
-8 -13 0 18.4 1.9
-8 13 0 17.7 1.4
-8 13 0 20.3 1.9
8 13 0 16.7 2
-8 13 0 21.8 2.2
8 13 0 17.1 1.9
-8 13 0 17.1 1.5
-8 13 0 15.1 1.3
8 13 0 21.5 2.2
8 13 0 22.1 2.4
-9 -13 0 13.2 1.9
-9 -13 0 11.3 1.9
-9 -13 0 9.1 1.5
-9 -13 0 15.1 1.9
-9 -13 0 11.9 1.8
-9 -13 0 12 1.6
-9 -13 0 12.7 1.3
-9 13 0 14.9 1.5
9 13 0 10.9 1.7
-9 13 0 14 1.8
9 13 0 11.8 2
-9 13 0 14.5 1.4
-9 13 0 14.8 2.1
9 13 0 9 1.8
-9 13 0 13.2 1.3
-10 -13 0 4.8 1.4
-10 -13 0 4 1
-10 -13 0 3.9 1.3
-10 -13 0 3.8 1.6
-10 -13 0 3.7 1.4
-10 -13 0 3.6 1.1
-10 13 0 6.5 1.1
10 13 0 5.2 1.7
-10 13 0 5.8 1.3
-10 13 0 3.3 1.4
10 13 0 0.4 1.7
-10 13 0 4.3 1.1
-11 -13 0 0.4 1.3
-11 -13 0 2.4 1.2
-11 -13 0 0.8 1.4
-11 -13 0 0.7 0.9
-11 -13 0 1.7 1.6
-11 -13 0 1.8 1.1
11 13 0 -1.9 1.5
-11 13 0 1.8 1
-11 13 0 1.5 1.4
-11 13 0 1.3 0.8
11 13 0 0 1.7
-11 13 0 1 0.8
-11 13 0 1.5 1.2
-12 -13 0 -1.6 1.6
-12 -13 0 -0.3 1.1
-12 -13 0 0.6 1.4
-12 -13 0 0.2 1
-12 -13 0 0.2 1.2
12 13 0 -0.3 1.6
-12 13 0 -0.8 0.8
-12 13 0 1.5 1.3
-12 13 0 0.7 1.1
12 13 0 -2.6 1.7
12 13 0 -1 1.4
-12 13 0 0.5 1.3
-12 13 0 -0.7 0.8
-13 -13 0 12.3 1.8
-13 -13 0 13.9 2.3
-13 -13 0 14 1.6
-13 -13 0 14.9 2
-13 -13 0 16.4 2.2
13 13 0 15.5 2.4
-13 13 0 14.2 1.8
-13 13 0 10.7 1.5
13 13 0 17.4 2.5
-13 13 0 12.5 2
-13 13 0 12.6 2.2
-13 13 0 12.7 1.4
13 13 0 15.2 2.5
-14 -13 0 5 1.4
-14 -13 0 4.6 1.6
-14 -13 0 5.5 1.8
-14 -13 0 5.9 1.5
-14 -13 0 5.9 2.1
-14 13 0 7.3 1.2
14 13 0 7.8 2.3
-14 13 0 8.1 1.3
-14 13 0 6.8 1.5
14 13 0 5.6 2
14 13 0 4.6 1.8
-14 13 0 5.8 1.8
-14 13 0 5.3 1.8
-15 -13 0 3.5 1.7
-15 -13 0 1.3 2.1
-15 -13 0 2.2 1.4
-15 -13 0 2.1 1.5
-15 -13 0 4.5 1.6
-15 13 0 0.2 1.6
15 13 0 4.7 2
15 13 0 2.4 1.7
-15 13 0 0 1.6
-15 13 0 1.7 1.1
-15 13 0 2.2 1.4
-16 -13 0 14.6 2.1
-16 -13 0 9.7 2
-16 -13 0 10.3 2.5
-16 -13 0 11.3 1.9
-16 -13 0 13.6 2.2
16 13 0 15.3 2.5
-16 13 0 11 1.6
-16 13 0 14.8 2.1
-16 13 0 16.7 2.5
-16 13 0 11.8 2.2
16 13 0 8.6 2.2
-17 -13 0 0.1 1.7
-17 -13 0 -1.2 1.3
-17 -13 0 0.4 1.4
-17 -13 0 -0.4 1.6
-17 -13 0 -2.9 1.9
-17 13 0 3.9 1.9
17 13 0 -2.1 2
-17 13 0 -0.7 1.8
17 13 0 -0.2 1.8
-17 13 0 0.3 1.5
-17 13 0 0.7 1.1
-18 -13 0 -0.5 1.7
-18 13 0 -1.1 1.9
-18 13 0 1.2 1.9
0 -14 0 193.38 10.3
0 -14 0 207.08 10.1
0 -14 0 199.58 10.1
0 -14 0 192.48 10.1
0 14 0 198.68 10.2
0 14 0 201.68 10.4
0 14 0 205.78 10.4
0 14 0 191.48 10.1
0 14 0 203.18 10.2
0 14 0 201.18 10.2
1 -14 0 49.1 3
1 -14 0 49.8 3
-1 -14 0 57.19 3.1
-1 -14 0 55.59 3.1
-1 -14 0 58.49 3.1
-1 -14 0 56.69 3.4
1 -14 0 51.09 3
-1 -14 0 57.19 2.9
1 -14 0 48.6 3.3
-1 14 0 56.59 3.5
1 14 0 52.89 3.5
1 14 0 52.29 3.5
1 14 0 51.29 3.1
1 14 0 49 3.2
1 14 0 52.09 3.3
-1 14 0 57.99 3.2
1 14 0 51.89 3.2
-1 14 0 53.89 3.1
-1 14 0 53.59 3.2
-1 14 0 58.09 3.2
-1 14 0 59.29 3.5
2 -14 0 6.3 0.9
-2 -14 0 6.8 0.9
2 -14 0 6.2 0.9
-2 -14 0 6.4 1.1
-2 -14 0 7.3 1.1
-2 -14 0 6.8 1.4
2 -14 0 9 1.1
-2 -14 0 7.2 1.1
-2 14 0 8.8 1.2
2 14 0 7.9 1.2
-2 14 0 9.2 1.6
-2 14 0 6.6 1.1
2 14 0 6.1 1.4
2 14 0 4.8 1.2
2 14 0 6.5 1.2
-2 14 0 7.8 1.5
-2 14 0 6.8 1
-2 14 0 6.8 1.3
2 14 0 5.9 1.4
2 14 0 5.7 1
-3 -14 0 4.7 1
-3 -14 0 6.4 1.1
-3 -14 0 5.1 0.8
3 -14 0 5.7 0.8
3 -14 0 6.7 1.1
-3 -14 0 5.7 1.3
-3 -14 0 4.6 1
3 14 0 5.8 1.3
3 14 0 4.9 1.4
3 14 0 5.9 1.1
3 14 0 7.1 1.2
3 14 0 7.6 1.3
-3 14 0 4.3 0.9
3 14 0 5.3 1.4
-3 14 0 5 1.2
-3 14 0 5.3 1
-3 14 0 5.9 1.4
4 -14 0 17.6 1.6
4 -14 0 12.8 1.3
4 -14 0 16.1 1.2
-4 -14 0 18.8 1.4
-4 -14 0 15.2 1.9
-4 -14 0 16.8 1.7
-4 -14 0 19.2 1.6
-4 -14 0 19 1.7
-4 14 0 22.2 2.1
4 14 0 16.5 1.8
4 14 0 17.7 1.6
-4 14 0 17.3 1.4
4 14 0 15.2 1.8
-4 14 0 17.2 1.2
-4 14 0 20.1 1.7
-4 14 0 18.9 1.4
4 14 0 16.3 2.1
4 14 0 16.9 1.7
4 14 0 21.4 2.2
-5 -14 0 19.7 1.8
-5 -14 0 15.2 1.5
-5 -14 0 18.2 2
-5 -14 0 18.2 1.7
-5 -14 0 16.9 1.7
-5 -14 0 17.9 2
-5 14 0 18.2 1.3
5 14 0 16.5 1.9
5 14 0 17.1 2.2
-5 14 0 18.4 1.8
5 14 0 16.6 1.8
-5 14 0 17 1.4
-5 14 0 21.3 2.1
5 14 0 18.4 2.1
5 14 0 12.3 1.7
-5 14 0 16.8 1.4
-6 -14 0 24.7 2.4
-6 -14 0 25.6 2.3
-6 -14 0 25.1 1.8
-6 -14 0 24.2 2.1
-6 -14 0 23.6 2
-6 -14 0 22.5 2
-6 14 0 23.8 1.7
6 14 0 25.3 2.2
6 14 0 23.1 2
6 14 0 26 2.5
-6 14 0 25.3 1.7
6 14 0 28.4 2.5
-6 14 0 25.3 1.7
-6 14 0 24.7 2.4
6 14 0 29.9 2.2
-6 14 0 26.2 2.1
-7 -14 0 2.2 1.4
-7 -14 0 3.8 1.3
-7 -14 0 3.5 1
-7 -14 0 3.2 1.2
-7 -14 0 3.3 1.2
-7 -14 0 2.2 0.7
-7 14 0 3.3 0.8
-7 14 0 3.6 0.8
7 14 0 3.4 1.5
7 14 0 1.1 1.2
7 14 0 1.2 1.5
7 14 0 1.9 1.2
-7 14 0 2.8 1.5
-7 14 0 4.4 0.9
-7 14 0 3.4 1.3
-8 -14 0 6.1 1.4
-8 -14 0 5.4 0.9
-8 -14 0 5.2 1.3
-8 -14 0 5.8 1.4
-8 -14 0 5.5 1.1
-8 -14 0 6 1.6
8 14 0 7.7 1.5
8 14 0 5 1.6
-8 14 0 5.3 0.9
8 14 0 7.9 1.9
-8 14 0 5.6 0.9
-8 14 0 4.8 1.6
-8 14 0 5.6 1.4
-8 14 0 8 1.2
-9 -14 0 2.9 0.9
-9 -14 0 4.5 1.6
-9 -14 0 3.9 1.2
-9 -14 0 3.5 1.4
-9 -14 0 4.6 1.5
-9 -14 0 3.8 1.1
9 14 0 3.7 1.6
-9 14 0 2.8 0.9
-9 14 0 5.6 1.4
9 14 0 2.8 1.5
-9 14 0 5.8 1.1
9 14 0 5 1.8
-9 14 0 7.2 1.8
-10 -14 0 17.2 1.9
-10 -14 0 16.3 2
-10 -14 0 16.1 2.1
-10 -14 0 14.8 1.4
-10 -14 0 14 1.7
-10 -14 0 15 2.3
10 14 0 18.1 2.4
-10 14 0 16.1 1.7
-10 14 0 17.5 1.6
-10 14 0 14.8 1.5
10 14 0 13.3 2.3
-10 14 0 19.3 2.1
-10 14 0 15.6 2.3
-11 -14 0 11.1 2.2
-11 -14 0 10.2 1.4
-11 -14 0 10.4 1.8
-11 -14 0 8.8 1.5
-11 -14 0 12.2 1.8
11 14 0 11.7 2.3
-11 14 0 14.1 1.7
-11 14 0 12.3 2
11 14 0 13.4 2.1
-11 14 0 11.2 1.3
-11 14 0 14.4 2.3
-11 14 0 13 1.6
-12 -14 0 14 1.9
-12 -14 0 9.8 1.5
-12 -14 0 11.6 1.8
-12 -14 0 7 1.8
-12 -14 0 9.5 2.1
-12 14 0 11.9 1.4
-12 14 0 13 1.8
12 14 0 11.8 2.4
12 14 0 10.6 2.1
-12 14 0 12.5 2.1
-12 14 0 13.5 1.7
-13 -14 0 3.8 1.5
-13 -14 0 3 1.9
-13 -14 0 3 1.4
-13 -14 0 3.5 1.7
-13 -14 0 1.8 1.2
13 14 0 0.3 2
13 14 0 3.8 1.8
-13 14 0 5.3 1.1
-13 14 0 2.9 1.7
13 14 0 2.5 1.8
-13 14 0 3.5 1.6
-13 14 0 4.3 1.3
-13 14 0 2.5 1
-14 -14 0 3.1 1.2
-14 -14 0 9.7 2.1
-14 -14 0 3.8 1.4
-14 -14 0 1.5 1.6
-14 -14 0 3.8 1.6
14 14 0 2.3 2.3
-14 14 0 4 1.1
14 14 0 1.9 1.8
-14 14 0 5.1 1.5
-14 14 0 1.3 1
14 14 0 1.9 1.9
-14 14 0 0.7 1.7
-14 14 0 2.7 1.7
-15 -14 0 0.7 1.4
-15 -14 0 0.3 1.9
-15 -14 0 0.1 1.5
-15 -14 0 -0.6 1.2
-15 -14 0 -1.1 1.7
-15 14 0 -2.4 1.5
15 14 0 0.4 2
-15 14 0 0.4 1
15 14 0 -2.3 1.6
-15 14 0 -1 1.6
-15 14 0 -0.9 1.4
-16 -14 0 0.9 2
-16 -14 0 -1.4 1.3
-16 -14 0 -0.3 1.5
-16 -14 0 1.7 1.8
-16 -14 0 -0.4 1.3
-16 14 0 1.2 1.1
16 14 0 2.5 1.9
-16 14 0 -0.6 1.8
-16 14 0 -0.9 1.7
-16 14 0 0.1 1.4
16 14 0 1.6 2.1
-17 -14 0 7 2.4
-17 -14 0 3.4 1.5
-17 -14 0 1.7 1.7
-17 -14 0 2.3 1.7
-17 -14 0 4.2 1.6
17 14 0 1.5 1.9
-17 14 0 5.1 2
17 14 0 4.3 2.3
-17 14 0 3.6 1.7
-17 14 0 8.1 2.1
-17 14 0 4.7 1.3
0 -15 0 -0.2 0.8
0 -15 0 -1.5 0.7
0 -15 0 0.5 1.1
0 -15 0 0.3 0.8
0 15 0 -0.2 0.9
0 15 0 -0.4 1.2
0 15 0 -0.4 1.2
0 15 0 -0.7 1
0 15 0 0.3 0.8
0 15 0 -1.7 0.9
-1 -15 0 3.7 0.7
1 -15 0 5.1 1.3
-1 -15 0 2.3 0.9
1 -15 0 5 0.9
-1 -15 0 1.9 1
1 -15 0 4.9 0.9
-1 -15 0 3.5 0.9
1 -15 0 5.3 1
-1 -15 0 2.2 1.2
1 15 0 3.4 1.1
-1 15 0 3.1 1
1 15 0 4.6 1.2
1 15 0 4.5 1.4
-1 15 0 3 1.4
-1 15 0 2.2 1.4
1 15 0 5.2 1.3
-1 15 0 2.3 1.2
-1 15 0 2.6 1
1 15 0 3.7 1.5
1 15 0 3.3 1
-1 15 0 2.6 0.9
2 -15 0 29.2 1.9
-2 -15 0 28.7 1.8
2 -15 0 30.6 1.9
-2 -15 0 29.5 2.4
-2 -15 0 30.3 2.1
-2 -15 0 26.6 2.1
2 -15 0 32.9 2
-2 -15 0 26.8 2
2 15 0 34 2.3
-2 15 0 29.4 2.5
-2 15 0 25.5 2
-2 15 0 25.1 2
-2 15 0 27.4 2.6
2 15 0 33.7 2.6
-2 15 0 30.6 2.3
2 15 0 31.8 2.2
2 15 0 33.3 2.6
2 15 0 32.5 2.1
2 15 0 31.1 2.3
-2 15 0 28.2 2.1
3 -15 0 70.39 3.9
3 -15 0 67.49 3.8
-3 -15 0 72.29 4
-3 -15 0 75.59 3.8
-3 -15 0 68.49 4.3
-3 -15 0 74.89 4
-3 -15 0 70.89 4
3 15 0 77.49 4.4
-3 15 0 73.39 4.1
3 15 0 67.49 4.1
-3 15 0 74.19 4.3
-3 15 0 71.29 4.4
3 15 0 68.59 4.1
3 15 0 62.69 4
3 15 0 71.79 4.4
-3 15 0 66.69 3.9
-3 15 0 72.79 3.9
3 15 0 70.99 4.1
4 -15 0 17.5 1.4
-4 -15 0 20.5 2.1
4 -15 0 22.2 1.8
-4 -15 0 20.4 1.9
4 -15 0 21.5 1.5
-4 -15 0 21.7 1.8
-4 -15 0 25.9 1.9
-4 -15 0 22.8 1.6
4 15 0 21.2 1.8
4 15 0 19.9 2.1
4 15 0 22.9 2.4
-4 15 0 19.2 1.4
4 15 0 23.1 1.9
-4 15 0 22.9 2.3
4 15 0 21.3 2.1
4 15 0 21.8 2.3
-4 15 0 20 1.6
-4 15 0 20.7 1.6
-4 15 0 21.3 2
-5 -15 0 10.9 1.6
-5 -15 0 8.7 1.5
-5 -15 0 8.5 1.4
-5 -15 0 8.7 1.2
-5 -15 0 7.3 1.6
5 15 0 12.5 1.6
-5 15 0 8.8 1.4
5 15 0 9 1.8
-5 15 0 7.8 1.2
-5 15 0 10 1.7
5 15 0 6.5 1.3
-5 15 0 8.5 1.2
-5 15 0 7.6 1
5 15 0 8.6 1.5
5 15 0 9.2 1.7
-6 -15 0 3 1.1
-6 -15 0 2.7 1.2
-6 -15 0 4.9 1.2
-6 -15 0 4.6 1.5
-6 -15 0 4 1
-6 15 0 5 0.9
6 15 0 5.1 1.7
-6 15 0 2.3 1.3
6 15 0 5.8 1.3
6 15 0 3.6 1.3
6 15 0 2.1 1.5
-6 15 0 4.7 1.5
-6 15 0 3.9 0.8
-6 15 0 3.4 0.8
-7 -15 0 1.2 1.4
-7 -15 0 -1.2 1.2
-7 -15 0 2 1.2
-7 -15 0 3.9 1.2
-7 -15 0 -0.7 0.9
-7 15 0 2.3 0.8
7 15 0 1 1.5
7 15 0 0.2 1.2
7 15 0 3.5 1.3
-7 15 0 1.3 1.5
-7 15 0 0.3 1.2
-7 15 0 1.2 0.8
7 15 0 0.5 1.6
-7 15 0 2.1 0.8
-8 -15 0 40 2.9
-8 -15 0 45.8 2.9
-8 -15 0 39.7 2.7
-8 -15 0 40 2.4
-8 -15 0 42.3 3.2
-8 -15 0 41.8 3
8 15 0 43.3 3.5
-8 15 0 40.4 2.5
8 15 0 39.3 3.2
-8 15 0 39.2 2.4
-8 15 0 44.2 2.6
-8 15 0 45.4 3.3
-8 15 0 43.6 3
8 15 0 39.4 3.1
-9 -15 0 14.5 2.3
-9 -15 0 20.4 2
-9 -15 0 15.7 2.1
-9 -15 0 16.1 2
-9 -15 0 15.5 1.8
-9 -15 0 15.4 1.4
-9 15 0 14.9 1.5
9 15 0 23.2 2.7
-9 15 0 18.4 2.1
-9 15 0 15.7 2.4
9 15 0 21.6 2.5
-9 15 0 18.1 1.6
-10 -15 0 25.6 2.7
-10 -15 0 23.4 2.2
-10 -15 0 21.9 2.4
-10 -15 0 20.1 1.7
-10 -15 0 22.3 2
-10 -15 0 24.2 2.2
-10 15 0 24.6 1.9
-10 15 0 24.6 2.7
10 15 0 22.2 2.7
10 15 0 24.2 3
-10 15 0 24.4 2.1
-10 15 0 21.1 1.7
-10 15 0 21.9 2.3
-11 -15 0 -1.4 1.2
-11 -15 0 -1.2 1.7
-11 -15 0 -0.5 0.9
-11 -15 0 -0.8 1.3
-11 -15 0 -1.3 1.4
-11 15 0 0 1.4
-11 15 0 -0.2 1.1
-11 15 0 0.5 1.2
-11 15 0 0.2 0.8
-11 15 0 2.4 1.8
11 15 0 1.4 1.8
-12 -15 0 0.3 1.3
-12 -15 0 -0.8 0.9
-12 -15 0 0.6 1.3
-12 -15 0 -0.4 1.8
-12 -15 0 -2.2 1.4
-12 15 0 0.2 1.7
-12 15 0 -0.7 0.9
-12 15 0 -0.7 1.3
12 15 0 -1.3 1.9
12 15 0 2.2 1.8
-12 15 0 -1 1.5
-12 15 0 1 1.2
-13 -15 0 28 3.2
-13 -15 0 29.5 2.8
-13 -15 0 35.4 3
-13 -15 0 33.3 2.4
-13 -15 0 37.8 2.7
13 15 0 34.5 3.3
-13 15 0 31.1 2.3
-13 15 0 32.4 3.2
-13 15 0 34.2 3
-13 15 0 32.6 2.7
13 15 0 33.1 3.2
-13 15 0 34 2.6
-14 -15 0 5.2 1.5
-14 -15 0 5.1 1.9
-14 -15 0 7.5 2.2
-14 -15 0 8.1 1.9
-14 -15 0 3.2 1.3
14 15 0 3.3 1.9
-14 15 0 7.3 1.9
-14 15 0 5.6 1.5
14 15 0 4.2 2.3
-14 15 0 4.4 1.7
14 15 0 6.8 2.1
-15 -15 0 3 1.7
-15 -15 0 1.8 2.1
-15 -15 0 1.7 1.7
-15 -15 0 3.2 1.4
-15 -15 0 1.3 1.4
-15 15 0 2.5 1.8
-15 15 0 0.2 1.4
15 15 0 4.7 2
15 15 0 1.1 2.2
15 15 0 1.3 2.1
-15 15 0 2.3 1.7
-16 -15 0 4.2 1.7
-16 -15 0 4.4 2
-16 -15 0 1.3 1.4
-16 -15 0 4 1.6
-16 -15 0 3.4 2.2
-16 15 0 5.1 1.7
16 15 0 3.8 2.3
-16 15 0 6.3 2
-16 15 0 4.5 2
16 15 0 1.1 1.9
-17 -15 0 1.6 1.5
-17 -15 0 1.2 1.7
-17 -15 0 1 1.6
-17 -15 0 0.5 1.7
-17 -15 0 1.5 2.2
-17 15 0 0.8 1.8
-17 15 0 2.6 1.6
-17 15 0 2.7 2.1
17 15 0 -1.7 2.1
17 15 0 4.3 2
0 -16 0 8.1 1.5
0 -16 0 3.3 1
0 -16 0 4 1.1
0 -16 0 4.9 1
0 16 0 6.1 1.6
0 16 0 5.3 1.2
0 16 0 3.2 1.2
0 16 0 5.2 1
0 16 0 2.6 1.5
0 16 0 3.3 1.2
-1 -16 0 35.6 2.3
-1 -16 0 35.1 2.3
1 -16 0 35.2 2.7
1 -16 0 28.9 2.2
1 -16 0 33.3 2.2
1 -16 0 35.1 2.3
-1 -16 0 37.7 2.7
-1 -16 0 35.4 2.3
-1 16 0 38.4 2.9
1 16 0 34.2 2.4
1 16 0 33.5 2.5
1 16 0 34.9 2.9
1 16 0 37.6 2.5
-1 16 0 36.4 2.4
-1 16 0 38.6 2.6
1 16 0 33.5 2.4
-1 16 0 33.2 2.3
-1 16 0 38.3 2.4
1 16 0 36.5 2.9
2 -16 0 10.4 1.2
-2 -16 0 11.3 1.4
2 -16 0 10.1 1.3
2 -16 0 8.9 1.2
-2 -16 0 11.6 1.1
-2 -16 0 12 1.5
-2 -16 0 11.3 1.7
-2 -16 0 13.8 1.5
2 16 0 9.1 1.8
2 16 0 10 1.5
2 16 0 10.9 1.5
2 16 0 9.4 1.6
-2 16 0 11.8 1.3
-2 16 0 12.1 1.5
-2 16 0 11 1.6
2 16 0 11 1.6
2 16 0 11.5 1.9
-2 16 0 12.6 1.5
-2 16 0 9.7 1.8
-2 16 0 10.3 1.8
-3 -16 0 9.6 1.5
-3 -16 0 10.2 1.2
-3 -16 0 14.7 1.5
3 -16 0 8.3 1.2
3 -16 0 8.1 1.4
-3 -16 0 6.1 1.5
-3 -16 0 10.3 1.4
-3 16 0 8.6 1.3
3 16 0 8.4 1.5
3 16 0 11.5 1.7
3 16 0 8.6 1.4
3 16 0 10.2 1.5
-3 16 0 9.5 1.5
3 16 0 8.2 1.8
-3 16 0 9.4 1.3
-3 16 0 14.8 2
-3 16 0 10 1.4
3 16 0 8.1 1.7
-3 16 0 10 1.8
4 -16 0 17.6 1.4
-4 -16 0 21.7 1.8
-4 -16 0 19.9 1.6
-4 -16 0 18.4 1.7
-4 -16 0 16.9 1.9
4 16 0 20.5 1.9
-4 16 0 18.7 2.3
4 16 0 19.8 2
4 16 0 23.3 2.1
-4 16 0 19.7 2
-4 16 0 16 1.6
4 16 0 22.3 2.4
-4 16 0 16.9 1.6
4 16 0 25.6 2.5
4 16 0 18.9 1.8
-5 -16 0 0.8 1.1
-5 -16 0 0.8 0.9
-5 -16 0 3.2 1.1
-5 -16 0 -0.6 1
-5 16 0 0.6 0.8
5 16 0 4.2 1.7
-5 16 0 -0.2 0.7
5 16 0 2.1 1.2
5 16 0 1.9 1.5
-5 16 0 -0.6 0.8
5 16 0 1.5 1.3
-5 16 0 0.4 1.4
-5 16 0 1 1.2
-6 -16 0 20.6 1.9
-6 -16 0 17.8 1.7
-6 -16 0 18.7 2
-6 -16 0 21.5 1.9
-6 16 0 21.8 2.1
-6 16 0 19 2.4
6 16 0 23.1 2.1
-6 16 0 16.5 1.5
6 16 0 22.5 2.2
6 16 0 27 2.7
-6 16 0 20.7 1.6
6 16 0 28.3 2.5
-6 16 0 19.6 1.6
-7 -16 0 15.7 1.8
-7 -16 0 10.4 1.9
-7 -16 0 10.6 1.5
-7 -16 0 11.4 1.7
-7 -16 0 11.2 1.7
-7 16 0 14.3 1.3
7 16 0 12.4 2
-7 16 0 12.1 1.9
7 16 0 13.9 2
-7 16 0 10.3 1.3
-7 16 0 13.2 1.4
-7 16 0 11.6 2
7 16 0 16.7 2.5
-8 -16 0 32.3 2.3
-8 -16 0 31.2 2.4
-8 -16 0 28.4 2.4
-8 -16 0 32.5 2.6
-8 -16 0 29.8 2.8
8 16 0 30.6 3.1
-8 16 0 27.1 1.9
-8 16 0 28 2.1
-8 16 0 33.8 2.6
-8 16 0 31.7 2.9
8 16 0 25.4 2.7
8 16 0 32.2 2.9
-9 -16 0 1 1.3
-9 -16 0 1.1 1.2
-9 -16 0 2 1.2
-9 -16 0 1.2 0.8
-9 -16 0 2.4 1.7
-9 -16 0 1.4 1.4
9 16 0 1.7 1.9
-9 16 0 -0.4 1.3
9 16 0 1.9 1.7
-9 16 0 2.7 1.7
-9 16 0 1.6 0.9
-9 16 0 1.2 1
-10 -16 0 0.9 1.4
-10 -16 0 0.2 1.1
-10 -16 0 0.5 1.2
-10 -16 0 -1 1.7
-10 -16 0 0.7 0.8
-10 16 0 0.7 1.4
-10 16 0 -0.4 1.7
-10 16 0 0.7 1
10 16 0 1.8 1.8
-10 16 0 4.6 1.3
10 16 0 -0.5 1.8
-10 16 0 -0.6 0.8
-11 -16 0 10 1.8
-11 -16 0 9.4 1.3
-11 -16 0 11.7 1.9
-11 -16 0 10.8 1.7
-11 -16 0 9.9 2.1
-11 16 0 11.4 1.7
-11 16 0 9.3 1.4
11 16 0 11.8 2.2
11 16 0 15.1 2.5
-11 16 0 12.2 1.7
-11 16 0 12 2.1
-11 16 0 15.6 2.5
-12 -16 0 7.8 1.9
-12 -16 0 9 1.8
-12 -16 0 7.1 1.2
-12 -16 0 8.1 1.5
-12 -16 0 7.4 2.2
12 16 0 8 2.4
-12 16 0 10.1 1.3
-12 16 0 6.3 1.9
-12 16 0 8.4 2.3
-12 16 0 7.4 1.6
-12 16 0 9.5 1.6
12 16 0 10.1 2.1
-13 -16 0 6.5 1.6
-13 -16 0 8.8 1.6
-13 -16 0 6 1.3
-13 -16 0 9 2.3
-13 -16 0 7.1 1.9
13 16 0 4 2.3
-13 16 0 6.5 2.2
13 16 0 6.3 2.1
13 16 0 6.2 2
-13 16 0 5.8 1.7
-13 16 0 9 2
-13 16 0 10.1 1.8
-14 -16 0 2.6 1.7
-14 -16 0 2.1 1.2
-14 -16 0 3.7 2.2
-14 -16 0 3.2 1.4
14 16 0 1.4 2.3
-14 16 0 9.4 1.9
-14 16 0 4.4 1.5
14 16 0 4.2 2
-14 16 0 3.3 2
14 16 0 2.3 2
-14 16 0 4.7 1.9
-15 -16 0 -0.8 1.8
-15 -16 0 8.2 2
-15 -16 0 2.7 2.2
-15 -16 0 -0.2 1.4
-15 -16 0 -0.3 1.3
-15 16 0 0.9 1.4
15 16 0 -0.4 2.2
-15 16 0 0.5 2
-15 16 0 -2 1.6
15 16 0 -0.1 1.8
15 16 0 1.6 2.1
-15 16 0 1.5 1.8
-16 -16 0 2.2 1.5
-16 -16 0 6.5 1.9
-16 -16 0 4.7 1.5
-16 -16 0 6.3 1.9
-16 -16 0 3.2 2.2
-16 16 0 3.6 1.7
-16 16 0 4.2 2.2
16 16 0 4.5 2.1
-16 16 0 7.2 2.1
16 16 0 4.3 2.3
-16 16 0 5.8 2
0 -17 0 1.9 1
0 -17 0 5.5 1.1
0 -17 0 0.6 0.9
0 17 0 2.5 1.1
0 17 0 3.3 1.6
0 17 0 0.9 0.9
0 17 0 1.5 1.4
0 17 0 3.3 1.2
0 17 0 2.3 1.2
-1 -17 0 0.8 0.9
1 -17 0 -0.6 0.8
1 -17 0 -0.8 0.9
1 -17 0 0.1 0.9
-1 -17 0 -2.8 0.9
-1 -17 0 -1.6 0.9
1 17 0 -1.9 1.1
-1 17 0 -1.3 1
-1 17 0 -1.4 1.4
-1 17 0 -0.7 1.4
1 17 0 -0.8 1.3
-1 17 0 -1.7 1.2
-1 17 0 0.6 1
1 17 0 -0.7 1
-1 17 0 0.7 0.9
1 17 0 -0.7 0.9
1 17 0 -0.3 1.4
1 17 0 0.2 1.1
-2 -17 0 9 1.5
2 -17 0 7.4 1.3
2 -17 0 7.8 1.2
-2 -17 0 7.4 1.3
2 -17 0 7.4 1.1
-2 -17 0 5.9 1.2
-2 -17 0 6.6 1
2 17 0 9.3 1.5
2 17 0 7.2 1.2
2 17 0 9.4 1.4
-2 17 0 6.9 1.5
-2 17 0 5.9 1.7
-2 17 0 8 1.7
-2 17 0 7.8 1.3
-2 17 0 5.7 1.3
-2 17 0 8 1.2
2 17 0 10.9 1.9
2 17 0 8.3 1.5
2 17 0 9 1.7
-3 -17 0 69.49 3.7
-3 -17 0 67.39 3.8
3 -17 0 65.19 3.7
-3 -17 0 64.19 3.8
-3 -17 0 64.49 3.5
3 -17 0 56.69 3.5
3 17 0 65.79 4.3
-3 17 0 60.49 3.6
-3 17 0 66.59 3.7
3 17 0 64.89 4
3 17 0 66.49 4.2
-3 17 0 61.69 3.7
3 17 0 57.59 3.8
-3 17 0 68.09 3.9
3 17 0 57.19 3.8
-3 17 0 61.09 4.2
3 17 0 66.09 3.9
-3 17 0 68.79 4.2
-4 -17 0 12.1 1.5
4 -17 0 8.1 1.2
-4 -17 0 10.3 1.3
-4 -17 0 11.7 1.7
-4 -17 0 8.8 1.6
4 17 0 8.8 1.8
-4 17 0 10.3 1.3
4 17 0 8.3 1.9
-4 17 0 10.6 2
-4 17 0 11.9 1.4
-4 17 0 10.5 1.8
4 17 0 11 1.6
4 17 0 8.1 1.6
-4 17 0 13.4 1.5
-4 17 0 10.9 1.9
4 17 0 8.5 1.6
-5 -17 0 0 0.9
-5 -17 0 -0.4 1
-5 -17 0 0.5 1.2
-5 -17 0 0.2 1.2
-5 17 0 -0.6 0.8
5 17 0 0.1 1.2
5 17 0 -2.1 1.2
-5 17 0 -0.2 1.4
-5 17 0 -0.6 1.2
-5 17 0 -0.5 0.8
5 17 0 0.1 1.5
5 17 0 -0.8 1.6
-5 17 0 -1 0.7
-6 -17 0 8.5 1.6
-6 -17 0 9 1.4
-6 -17 0 10.3 1.5
-6 -17 0 7.3 1.4
-6 17 0 6.8 1.1
6 17 0 12.3 1.9
-6 17 0 7.6 1.9
-6 17 0 10.8 1.2
-6 17 0 8.1 1.6
6 17 0 8.9 1.9
6 17 0 9.6 2
-6 17 0 8.5 1.3
-7 -17 0 0.2 1.3
-7 -17 0 1.2 1.2
-7 -17 0 3 1.1
-7 -17 0 4.5 1.4
-7 17 0 2.4 0.9
-7 17 0 2.2 0.9
7 17 0 5.7 1.7
-7 17 0 2.5 0.9
7 17 0 1.4 1.5
-7 17 0 1.1 1.6
-7 17 0 0.5 1.3
7 17 0 1.1 1.8
-8 -17 0 14.6 1.9
-8 -17 0 13.1 2
-8 -17 0 10.4 2
-8 -17 0 10.2 1.6
-8 -17 0 13.3 1.8
-8 17 0 15.1 2.3
-8 17 0 12.1 1.4
8 17 0 6.3 1.9
-8 17 0 10.7 1.2
-8 17 0 12.9 2.1
-8 17 0 10.7 1.4
8 17 0 13.1 2.3
-9 -17 0 10.4 1.7
-9 -17 0 10 1.9
-9 -17 0 10.2 2.1
-9 -17 0 12.2 1.9
-9 17 0 13.9 2.1
-9 17 0 12.7 1.5
9 17 0 17.4 2.5
-9 17 0 13 2.2
-9 17 0 9.1 1.4
9 17 0 16.7 2.7
-10 -17 0 12.5 1.7
-10 -17 0 12 2.2
-10 -17 0 8.4 1.3
-10 -17 0 12.7 2.1
-10 -17 0 11.2 1.9
10 17 0 16.1 2.6
10 17 0 9.9 2.4
-10 17 0 12.9 2.1
-10 17 0 11.5 2.2
-10 17 0 12.5 1.6
-10 17 0 10.9 1.7
-10 17 0 11.1 1.4
-11 -17 0 3.9 1.7
-11 -17 0 4.7 1.6
-11 -17 0 3.2 1
-11 -17 0 5 1.4
-11 -17 0 5.4 2
-11 17 0 7.4 1.8
-11 17 0 4.6 2
11 17 0 5.4 2
-11 17 0 5.3 1.3
-11 17 0 6.6 1.5
-11 17 0 4 1.1
11 17 0 3.2 2.2
-12 -17 0 -0.3 1
-12 -17 0 0.5 1.3
-12 -17 0 3.1 1.7
-12 -17 0 -1.6 1.4
-12 -17 0 -0.7 1.9
12 17 0 -1.4 2
12 17 0 -0.3 1.9
-12 17 0 -1.3 1.9
-12 17 0 0 0.9
-12 17 0 0.5 1.6
-12 17 0 -1.3 1.2
-12 17 0 -0.2 1.3
-13 -17 0 2.1 2
-13 -17 0 3.3 1.2
-13 -17 0 1.8 1.7
-13 -17 0 1.5 1.4
-13 -17 0 3.2 1.6
-13 17 0 1.9 1.6
13 17 0 4.9 1.9
-13 17 0 2.8 1.4
-13 17 0 4.3 1.8
13 17 0 1 2.3
-13 17 0 3.7 2.1
13 17 0 2 2
-14 -17 0 2 1.6
-14 -17 0 -1.5 1.9
-14 -17 0 0.3 1.4
-14 -17 0 -0.6 1.2
-14 -17 0 1.9 1.7
14 17 0 -3.4 1.7
-14 17 0 0.7 1.8
14 17 0 -0.1 2.3
-14 17 0 -1.1 1.4
-14 17 0 1.8 2.1
14 17 0 0.7 2
-14 17 0 2.5 1.5
-15 -17 0 -0.1 2.1
-15 -17 0 1.1 1.4
-15 -17 0 0.2 1.3
-15 -17 0 3.6 2.1
15 17 0 0.8 1.9
-15 17 0 1 1.9
-15 17 0 0.8 2.3
-15 17 0 1.2 1.6
-15 17 0 -1.2 1.6
15 17 0 2.4 2.2
15 17 0 -0.8 2.4
0 -18 0 1.3 0.9
0 -18 0 3.1 1.1
0 -18 0 4.5 1.1
0 18 0 2.6 1.7
0 18 0 3.8 1.4
0 18 0 4.3 1.1
0 18 0 3.4 1.6
0 18 0 5.8 1.2
0 18 0 3.7 1.3
1 -18 0 -0.2 0.8
1 -18 0 -0.3 0.9
-1 -18 0 -1.6 0.9
-1 -18 0 1.1 1
-1 -18 0 -1.6 0.9
1 -18 0 1.9 1
-1 18 0 -0.1 1
-1 18 0 0.4 1.5
1 18 0 -0.5 1.2
-1 18 0 -0.5 1.5
1 18 0 1 1.4
-1 18 0 1 1.1
1 18 0 -1.1 1.2
-1 18 0 -0.2 0.9
-1 18 0 0 1.2
1 18 0 -0.5 1.1
1 18 0 0.8 1.5
2 -18 0 14 1.7
-2 -18 0 16 1.7
2 -18 0 16.5 1.6
-2 -18 0 17.9 1.7
-2 -18 0 15.3 1.3
-2 -18 0 18 1.8
-2 18 0 18.9 1.8
2 18 0 15.2 2.4
-2 18 0 18.1 2.4
2 18 0 17.6 1.8
-2 18 0 18.6 1.7
-2 18 0 18.8 2
2 18 0 20.4 2.1
-2 18 0 19.8 2.4
2 18 0 17.5 2
-2 18 0 19 1.8
2 18 0 21.9 2.5
-3 -18 0 1 0.8
3 -18 0 -1.2 0.9
-3 -18 0 2.5 1
3 -18 0 2.6 0.7
3 -18 0 3.4 1.1
-3 -18 0 1.3 1.2
-3 -18 0 0.7 1.1
-3 18 0 0.4 1.6
-3 18 0 0.1 1.5
3 18 0 -0.4 1
3 18 0 3.6 1.6
3 18 0 -0.9 1.2
-3 18 0 2.8 1.1
-3 18 0 1 1.3
3 18 0 1.6 1.7
3 18 0 -0.2 1.3
-3 18 0 2.6 1.1
4 -18 0 -2.6 0.8
-4 -18 0 0.1 0.8
-4 -18 0 0.8 1.1
-4 -18 0 -1.3 1.1
-4 -18 0 1.3 1.1
4 18 0 -0.6 1.2
-4 18 0 1.6 1.7
4 18 0 2.7 1.2
-4 18 0 2 1.1
-4 18 0 0.1 1.3
4 18 0 0.4 1.5
-4 18 0 0.5 1.6
-4 18 0 0.7 0.9
-4 18 0 0.7 0.9
4 18 0 1.2 1.6
-5 -18 0 65.89 3.7
-5 -18 0 63.89 4
-5 -18 0 71.69 4
-5 -18 0 66.79 3.9
-5 18 0 63.29 3.8
-5 18 0 65.49 4.5
-5 18 0 71.99 4.5
5 18 0 67.59 4.5
5 18 0 72.29 4.6
-5 18 0 59.99 3.8
-5 18 0 71.59 4.2
5 18 0 64.89 4.2
-6 -18 0 15.5 1.8
-6 -18 0 13.1 2
-6 -18 0 16.6 1.9
-6 -18 0 11.5 1.6
6 18 0 18.3 2.6
-6 18 0 16.5 2.4
6 18 0 9.8 2.1
-6 18 0 11.2 1.3
6 18 0 12.3 1.9
-6 18 0 12.1 1.5
-6 18 0 13.9 2.1
-6 18 0 15.1 1.4
-7 -18 0 4.1 1.3
-7 -18 0 2.3 1.4
-7 -18 0 1.2 1.1
-7 -18 0 5.1 1.5
-7 18 0 2.9 1
-7 18 0 5.9 1
-7 18 0 5.1 1.6
-7 18 0 2.3 0.9
7 18 0 4.1 1.6
7 18 0 3.6 2
7 18 0 2.9 1.8
-7 18 0 4.8 1.8
-8 -18 0 19.3 1.9
-8 -18 0 22.4 2.1
-8 -18 0 22 2.2
-8 -18 0 19.3 2.3
8 18 0 18.6 2.9
-8 18 0 26 2.4
-8 18 0 20.6 1.7
8 18 0 22.4 2.8
-8 18 0 19.2 1.7
-8 18 0 23.2 2.7
-8 18 0 16.3 1.6
-9 -18 0 4.9 1.9
-9 -18 0 9.3 1.7
-9 -18 0 8.3 1.6
-9 -18 0 11.2 1.6
-9 18 0 10.1 1.8
-9 18 0 8.9 1.3
9 18 0 6 2.3
-9 18 0 9.9 2.1
9 18 0 6.5 2
-9 18 0 8.8 1.4
-10 -18 0 1.3 1.9
-10 -18 0 4.7 1.7
-10 -18 0 2.3 1.2
-10 -18 0 1.5 1.5
-10 18 0 1.9 1
-10 18 0 1 2
10 18 0 0.2 1.8
10 18 0 -0.4 2
-10 18 0 0.9 1.6
-10 18 0 1.4 1.4
-10 18 0 1.9 1.1
-11 -18 0 6.1 1.8
-11 -18 0 7.5 2.2
-11 -18 0 6.9 1.2
-11 -18 0 9 1.5
-11 -18 0 7.2 1.7
11 18 0 7.9 2.4
-11 18 0 11.7 1.7
11 18 0 6.9 2.2
-11 18 0 11.9 1.4
-11 18 0 10.3 1.7
-11 18 0 13.9 2.3
-11 18 0 7.9 2.3
-12 -18 0 -1.4 1.4
-12 -18 0 0.7 2
-12 -18 0 0.5 1.6
-12 -18 0 -1.1 1
-12 -18 0 0.4 1.3
-12 18 0 -2.3 1.2
-12 18 0 1.8 1.5
12 18 0 0.5 2.2
-12 18 0 1.2 1.7
-12 18 0 -0.3 1.9
12 18 0 2.1 2.1
-13 -18 0 -0.2 1.1
-13 -18 0 -0.1 2
-13 -18 0 0.4 1.7
-13 -18 0 -1.7 1.6
-13 -18 0 1.7 1.4
-13 18 0 1.9 2
13 18 0 1.6 1.9
13 18 0 0.3 2.3
-13 18 0 1.1 1.7
-13 18 0 -0.6 1.3
13 18 0 0.7 2.1
-13 18 0 -0.1 1.5
-14 -18 0 2.5 1.6
-14 -18 0 0.7 2.1
-14 -18 0 3.7 1.5
-14 -18 0 4.5 1.9
-14 -18 0 1.3 1.2
-14 18 0 3.6 2.3
14 18 0 0.4 2.2
-14 18 0 6.9 1.7
14 18 0 1.9 2.3
-14 18 0 -0.9 1.4
14 18 0 0.3 1.9
-14 18 0 2.2 1.9
-15 -18 0 -1.1 1.6
-15 -18 0 -1 1.3
-15 -18 0 0.7 1.2
-15 -18 0 -3.1 2.1
-15 -18 0 3.7 2
-15 18 0 3.8 1.8
-15 18 0 -1.6 1.4
15 18 0 -0.8 2.6
-15 18 0 1.5 2.1
15 18 0 0.7 2
15 18 0 -0.8 2.1
-15 18 0 -1.1 1.7
0 -19 0 1.2 1.1
0 -19 0 2 1
0 -19 0 2.5 1
0 19 0 3.3 1.4
0 19 0 1.7 1.2
0 19 0 3.3 1.3
0 19 0 3.1 1.7
0 19 0 0.6 1
0 19 0 3.1 1.7
1 -19 0 -0.1 1
1 -19 0 0.2 1
-1 -19 0 0.2 1.1
-1 -19 0 1.3 1
1 -19 0 0.6 0.8
-1 -19 0 -0.9 1
1 19 0 0.4 1.6
1 19 0 0 1.6
-1 19 0 -0.3 0.9
-1 19 0 -0.2 1.3
1 19 0 3.7 1.3
-1 19 0 -0.9 1.5
-1 19 0 1.1 1.1
-1 19 0 1.3 1.1
-1 19 0 -1.3 1.5
1 19 0 1.4 1.3
1 19 0 2.4 1.2
-2 -19 0 6.2 1.2
-2 -19 0 4.9 1.3
2 -19 0 6.3 1.2
-2 -19 0 4 1.2
2 -19 0 5.6 1
2 -19 0 5.4 1.2
2 19 0 5.2 1.8
-2 19 0 4.3 1.3
-2 19 0 3.6 1.7
2 19 0 6.1 1.5
-2 19 0 4.1 1.2
-2 19 0 4.1 1.5
2 19 0 6.2 1.4
-2 19 0 3.8 1.7
-2 19 0 5.4 1.1
2 19 0 5.9 1.8
2 19 0 4.7 1.5
3 -19 0 16.1 1.6
3 -19 0 15.4 1.4
-3 -19 0 16.4 1.4
-3 -19 0 20.1 1.8
3 -19 0 20.1 1.8
-3 -19 0 19.9 1.9
-3 -19 0 19 1.9
3 19 0 23.2 2.7
-3 19 0 17.3 2.6
-3 19 0 17 1.9
-3 19 0 18.8 2.6
3 19 0 17.9 2.4
-3 19 0 15.3 1.7
3 19 0 20.2 2.1
-3 19 0 18.6 2.1
3 19 0 15.8 2.1
3 19 0 18.8 2.5
-3 19 0 18.8 1.8
-4 -19 0 3.9 1.4
4 -19 0 4.7 1
-4 -19 0 5.8 1.4
-4 -19 0 4.4 1
-4 -19 0 4.2 1.2
-4 19 0 4.5 1.3
-4 19 0 5.6 1.1
-4 19 0 4.6 1.2
4 19 0 3.4 1.3
4 19 0 7.2 1.9
-4 19 0 2.8 1.7
-4 19 0 2.8 1.8
4 19 0 15.6 2.5
-4 19 0 3.4 1.5
-5 -19 0 -0.2 1.2
-5 -19 0 1.1 0.9
-5 -19 0 3.5 1.1
-5 -19 0 1.8 1.3
-5 19 0 2.2 1
5 19 0 1.5 1.3
-5 19 0 1.9 1.4
-5 19 0 1.4 1
5 19 0 0.9 1.7
-5 19 0 1.6 1.7
5 19 0 2.3 1.9
-5 19 0 0.4 1.7
-5 19 0 1.8 1.2
-6 -19 0 5.3 1.3
-6 -19 0 0.9 1.3
-6 -19 0 2 1.3
-6 -19 0 2.1 1
6 19 0 3.6 1.8
-6 19 0 2.3 0.9
6 19 0 4.8 1.4
6 19 0 1.9 1.9
-6 19 0 2.8 1
-6 19 0 3.8 1
-6 19 0 2.3 1.5
-6 19 0 0.9 1.7
-6 19 0 0.8 1.7
-7 -19 0 12.5 1.9
-7 -19 0 14.4 2
-7 -19 0 10.3 1.5
-7 19 0 10 1.3
-7 19 0 9.1 2.1
-7 19 0 11.8 1.4
-7 19 0 16.3 1.5
-7 19 0 10.4 1.9
7 19 0 10.9 2.2
7 19 0 12.5 2.4
-8 -19 0 0.1 1.3
-8 -19 0 -1.7 1.5
-8 -19 0 3.4 1.2
-8 -19 0 0.6 1.1
-8 19 0 0.8 1
8 19 0 1.6 2.1
-8 19 0 0.9 0.8
-8 19 0 2.2 1.9
-8 19 0 0.9 1.6
8 19 0 1 1.7
-8 19 0 3.1 1
-9 -19 0 26.7 2.1
-9 -19 0 25.1 2.5
-9 -19 0 22.1 2.4
9 19 0 23.5 3.2
-9 19 0 25.3 2.6
-9 19 0 20.6 1.9
-9 19 0 25.6 3
-9 19 0 18.9 1.8
9 19 0 24.5 3
-10 -19 0 0.2 1.7
-10 -19 0 0.8 1.2
-10 -19 0 2.5 1.5
10 19 0 0.2 2.1
10 19 0 2 2
-10 19 0 0.5 1.9
-10 19 0 0.6 1.4
-10 19 0 1.8 1.8
-10 19 0 3.1 1
-10 19 0 1.7 1.2
-11 -19 0 3.2 1.4
-11 -19 0 6.8 2.2
-11 -19 0 5.2 1.6
-11 -19 0 4 1.8
-11 19 0 3.3 1.5
-11 19 0 6.1 2.1
-11 19 0 6.9 1.1
11 19 0 3.5 2.1
-11 19 0 13.3 2.1
11 19 0 5.2 2.4
-11 19 0 4.9 1.3
-12 -19 0 -0.3 1.7
-12 -19 0 0.5 0.9
-12 -19 0 -0.7 1.5
-12 -19 0 -0.5 1.3
-12 -19 0 -1.4 1.9
12 19 0 -0.4 2.1
-12 19 0 1.2 1.9
-12 19 0 0.7 1.3
-12 19 0 -1.1 1.7
12 19 0 0.8 2.4
-12 19 0 -1.4 1.4
-13 -19 0 6.1 1.8
-13 -19 0 8.1 2.4
-13 -19 0 8 1.7
-13 -19 0 7.3 2
-13 -19 0 6.3 1.2
-13 19 0 6.2 1.6
13 19 0 5.7 2.2
-13 19 0 8.8 2.1
-13 19 0 6 1.7
13 19 0 6.7 2.3
-13 19 0 6.5 2.4
13 19 0 3.4 2.4
-14 -19 0 -1.6 1.8
-14 -19 0 0.7 2.2
-14 -19 0 3.1 1.5
-14 -19 0 4.4 1.8
-14 -19 0 2.8 1.2
-14 19 0 1.8 2.3
-14 19 0 2 1.9
14 19 0 0.6 2.2
14 19 0 1 2
14 19 0 0.3 2.4
-14 19 0 0.5 1.6
-14 19 0 0 1.4
0 -20 0 8 1.3
0 -20 0 7.2 1.3
0 -20 0 7.7 1.4
0 20 0 7.9 2
0 20 0 5.3 1.6
0 20 0 7.5 2
0 20 0 7.8 1.4
0 20 0 9.2 1.5
1 -20 0 0.4 1
-1 -20 0 0.5 1
1 -20 0 -0.3 0.9
-1 -20 0 1.6 1.1
1 -20 0 -1.4 1
-1 -20 0 0.3 1.2
-1 20 0 0.7 1.8
1 20 0 0.6 1.7
-1 20 0 0.4 1.4
-1 20 0 2.3 1.2
1 20 0 1.2 1.4
-1 20 0 2.5 1.7
1 20 0 -2.3 1.5
-1 20 0 1 1.1
1 20 0 0.9 1.3
1 20 0 2 1.3
2 -20 0 3.9 1.2
2 -20 0 4.5 1.2
-2 -20 0 4.4 1.3
-2 -20 0 4.7 1.2
-2 -20 0 2.6 1.2
-2 20 0 3.9 1.3
2 20 0 4.8 1.8
-2 20 0 5.4 1.9
2 20 0 3.2 1.5
-2 20 0 3.9 1.5
2 20 0 3.8 1.5
-2 20 0 4 1.2
-2 20 0 2 1.2
-2 20 0 3.6 1.8
2 20 0 3.3 1.8
3 -20 0 8.3 1.2
-3 -20 0 10.5 1.2
-3 -20 0 12.6 1.7
3 -20 0 9.8 1.4
3 -20 0 10 1.6
-3 -20 0 10.3 1.6
-3 -20 0 10 1.6
3 20 0 12.8 2
-3 20 0 12.2 2
-3 20 0 11.3 2.2
-3 20 0 13.4 1.7
3 20 0 11.4 2
3 20 0 10.3 2.2
-3 20 0 14.8 2.3
-3 20 0 14.4 1.7
-3 20 0 13.6 1.6
3 20 0 13.1 2.3
-4 -20 0 2.3 1.2
-4 -20 0 1.3 0.9
-4 -20 0 0 1
-4 -20 0 0.9 1.3
4 -20 0 1.1 0.9
4 20 0 0.9 1.8
-4 20 0 -0.3 1
-4 20 0 -1.4 1.7
4 20 0 1.2 1.4
4 20 0 0 1.7
-4 20 0 0.9 1.7
-4 20 0 3.2 1.3
-4 20 0 -1.3 1.4
-4 20 0 2.2 1
-5 -20 0 5.8 1.5
-5 -20 0 8.5 1.7
-5 -20 0 8.1 1.2
-5 -20 0 9.9 1.6
5 20 0 7.3 1.6
-5 20 0 6.6 1.2
5 20 0 6 2.1
5 20 0 7.4 2
-5 20 0 8.3 2
-5 20 0 6.6 1.4
-5 20 0 7 1.7
-5 20 0 6.2 2
-5 20 0 10.4 1.4
-6 -20 0 -0.1 1.4
-6 -20 0 4.7 1.4
-6 -20 0 1.7 1.1
-6 -20 0 3.9 1.2
-6 20 0 2.4 1.6
-6 20 0 10.7 1.6
6 20 0 1.2 1.9
-6 20 0 3.4 1
6 20 0 2.1 2
-6 20 0 5.2 2
-6 20 0 1 1.8
-6 20 0 4.4 1.1
6 20 0 2.2 1.4
-7 -20 0 24.3 2.1
-7 -20 0 23.1 2.3
-7 -20 0 22.3 2.4
-7 -20 0 22.9 1.9
-7 20 0 25.2 2.9
-7 20 0 21.1 1.7
-7 20 0 21.8 3
-7 20 0 15.8 1.7
7 20 0 20.5 2.9
-7 20 0 19.3 1.8
7 20 0 22.1 3.1
-7 20 0 22.4 2.6
-8 -20 0 2.7 1.2
-8 -20 0 3.3 1.5
-8 -20 0 1 1.5
8 20 0 2.7 2.2
-8 20 0 0.5 2
-8 20 0 3.2 1
-8 20 0 1.3 1.6
-8 20 0 3.6 1.1
-8 20 0 1.9 1.9
8 20 0 2.6 2
-9 -20 0 6.8 1.7
-9 -20 0 6.1 1.4
-9 -20 0 5.3 1.6
-9 20 0 5.6 1.8
9 20 0 7.1 2.2
9 20 0 1.5 2.1
-9 20 0 5.2 1.1
-9 20 0 5.4 1.2
-9 20 0 4 2.1
-10 -20 0 4.8 1.7
-10 -20 0 9.6 2
-10 -20 0 7.1 1.5
-10 20 0 11.5 1.4
-10 20 0 6.7 1.6
-10 20 0 8.1 2.3
-10 20 0 9.8 1.6
-10 20 0 6.6 2
10 20 0 8.9 2.6
10 20 0 7.3 2.3
-11 -20 0 6.2 1.9
-11 -20 0 4.1 1.4
-11 -20 0 5.2 1.8
-11 20 0 6.1 1.4
11 20 0 0 2.3
-11 20 0 6.4 2.2
-11 20 0 6 2
11 20 0 3 2.2
-11 20 0 7 1.6
-12 -20 0 1 1.8
-12 -20 0 3.7 1.4
-12 -20 0 2.5 1.7
12 20 0 1.6 2.2
-12 20 0 2.8 2.1
-12 20 0 3.5 1.9
-12 20 0 3.1 1.4
-12 20 0 1 1.5
12 20 0 -0.6 2.4
-13 -20 0 -0.1 1.7
-13 -20 0 0.5 2.2
-13 -20 0 0 1.8
-13 -20 0 1.2 1.4
13 20 0 0.9 2.2
-13 20 0 0.7 1.3
-13 20 0 0 1.8
-13 20 0 3.2 2.1
-13 20 0 -0.8 1.5
13 20 0 2.4 2.4
13 20 0 1.9 1.9
0 -21 0 0.1 1.2
0 -21 0 1.7 1.1
0 -21 0 1.9 1.1
0 21 0 4.9 1.4
0 21 0 0.5 1.4
0 21 0 0.5 1.8
0 21 0 1.3 1.8
1 -21 0 2.4 1.2
1 -21 0 -0.4 1.1
-1 -21 0 -1.8 1.2
1 -21 0 1.2 1
-1 -21 0 1 1.1
-1 -21 0 -1.5 1
1 21 0 0.4 1.8
-1 21 0 -1.1 1.7
-1 21 0 1.2 1.4
1 21 0 1.1 1.8
1 21 0 0.4 1.4
-1 21 0 -0.8 1.7
-1 21 0 0.6 1.2
1 21 0 0.4 1.4
-1 21 0 -1.1 1.5
-2 -21 0 22.1 2.1
-2 -21 0 18.1 2
2 -21 0 19.2 1.9
2 -21 0 15.4 1.9
-2 -21 0 19.4 1.9
-2 21 0 22.2 2.1
-2 21 0 20.1 2.8
2 21 0 19.3 2.9
2 21 0 23 2.4
-2 21 0 27.8 2.9
-2 21 0 20.1 2.3
2 21 0 21.5 2.9
2 21 0 26.4 2.4
3 -21 0 7.3 1.2
3 -21 0 9.4 1.5
-3 -21 0 14.9 1.8
-3 -21 0 13.9 1.9
-3 -21 0 11.9 1.7
3 21 0 10.5 1.8
-3 21 0 16.4 2.6
-3 21 0 11.4 2.3
-3 21 0 13.7 1.8
-3 21 0 12.6 2.2
-3 21 0 10.5 1.7
3 21 0 11.6 2.2
3 21 0 14.3 2.4
3 21 0 12.7 2.1
-4 -21 0 13.1 1.4
-4 -21 0 15.6 1.7
4 -21 0 14.2 1.5
-4 -21 0 10.8 1.9
-4 -21 0 12.6 1.9
4 21 0 13.4 2.1
-4 21 0 10.7 2.3
-4 21 0 14.5 2.2
-4 21 0 16.3 1.7
4 21 0 10.9 2.3
4 21 0 11.3 2.4
-4 21 0 17 2.7
-4 21 0 14.5 1.8
-5 -21 0 0 1.4
-5 -21 0 3.2 1.2
-5 -21 0 1.6 0.9
-5 -21 0 -0.2 1.3
-5 21 0 0.3 1.5
-5 21 0 1.2 1.9
-5 21 0 2.8 1.2
5 21 0 0.1 1.9
-5 21 0 3.6 1.3
5 21 0 1.5 2
-5 21 0 0.2 1.1
-5 21 0 -1 1.9
-6 -21 0 0.3 1.3
-6 -21 0 0.1 1.4
-6 -21 0 1.6 1
-6 21 0 1.6 1
-6 21 0 1.7 1.7
-6 21 0 3.5 1.5
-6 21 0 1.6 1
-6 21 0 1.4 2
-6 21 0 0.2 1.9
6 21 0 1.9 2.1
6 21 0 1.1 1.9
-7 -21 0 -1.5 1.3
-7 -21 0 -0.7 1.4
-7 -21 0 -0.8 1.1
-7 21 0 0.6 2
-7 21 0 -0.4 0.9
-7 21 0 -0.3 1.6
7 21 0 0.5 1.9
7 21 0 -0.9 2
-7 21 0 1.4 1.9
-7 21 0 3.3 1
-8 -21 0 -0.4 1.1
-8 -21 0 -1.5 1.4
-8 -21 0 1.5 1.5
8 21 0 2.1 2.2
-8 21 0 1.1 1.7
-8 21 0 0.4 0.9
-8 21 0 1.6 1.9
-8 21 0 0 2
8 21 0 0.6 1.9
-8 21 0 1.7 1
-9 -21 0 4.3 1.7
-9 -21 0 5.1 1.4
-9 -21 0 6.6 1.7
9 21 0 6.8 2.2
9 21 0 4.8 2.3
-9 21 0 7.6 2
-9 21 0 6.9 1.3
-9 21 0 5.8 2.2
-9 21 0 4.2 2.1
-10 -21 0 2.1 1.8
-10 -21 0 3.7 1.4
-10 -21 0 3 1.7
-10 21 0 5.5 1.6
-10 21 0 4.9 1.2
-10 21 0 5.7 2
-10 21 0 7.3 2.3
10 21 0 3 2.2
10 21 0 4.7 2.4
-10 21 0 2.2 2.2
-11 -21 0 -1.4 1.6
-11 -21 0 -0.1 1.7
-11 -21 0 1.8 1.4
11 21 0 -0.9 2.4
-11 21 0 -0.3 1.4
-11 21 0 -1.3 1.6
-11 21 0 0.5 2.1
-11 21 0 2.8 1.2
11 21 0 -2.6 2.1
-12 -21 0 5.3 1.8
-12 -21 0 5.4 1.6
-12 -21 0 5 2
12 21 0 6.7 2.4
-12 21 0 3.6 1.6
-12 21 0 2.2 2.1
-12 21 0 7.2 2.1
-12 21 0 6.5 1.5
12 21 0 7.8 2.6
0 -22 0 17.4 2
0 -22 0 17 1.7
0 -22 0 10.8 1.8
0 22 0 18.8 2.3
0 22 0 19.9 2.2
0 22 0 16.5 2.6
0 22 0 17.5 2.8
1 -22 0 19.7 1.8
-1 -22 0 22.9 2
-1 -22 0 20.1 2.1
1 -22 0 21.3 2.1
-1 -22 0 25.6 2.3
1 22 0 27.1 3
-1 22 0 25.2 3.1
-1 22 0 29.7 3.1
1 22 0 22.1 2.4
1 22 0 22.5 2.5
-1 22 0 25.8 2.5
-1 22 0 23.9 2.3
1 22 0 20 3.1
-2 -22 0 6.7 1.5
2 -22 0 6.1 1.3
2 -22 0 4.5 1.1
-2 -22 0 3.4 1.3
-2 -22 0 3 1.3
-2 22 0 4.3 2.1
-2 22 0 5.4 1.9
-2 22 0 3.7 1.4
2 22 0 3.8 1.9
-2 22 0 7.3 1.8
2 22 0 5.5 2.1
2 22 0 5.1 1.7
2 22 0 6.8 1.6
-3 -22 0 7 1.5
3 -22 0 6.2 1.2
-3 -22 0 5 1.4
-3 -22 0 4.9 1.3
3 22 0 2.5 2.1
3 22 0 3.8 2
-3 22 0 1.8 1.2
-3 22 0 2.8 2
3 22 0 13.4 1.9
-3 22 0 4.1 1.7
3 22 0 4 1.7
-3 22 0 4.7 2
-4 -22 0 0.7 1.3
-4 -22 0 1 1.4
-4 -22 0 2 0.9
4 -22 0 2.2 1
-4 -22 0 4.1 1.2
-4 22 0 4 1.2
4 22 0 -1.2 1.8
-4 22 0 -1.1 1.9
-4 22 0 1.2 2
4 22 0 3.5 2.1
-4 22 0 0.8 1.5
4 22 0 1.5 1.3
-5 -22 0 6.9 1.6
-5 -22 0 7.2 1.2
-5 -22 0 8.1 1.8
5 22 0 7.9 2.4
-5 22 0 6.1 2.2
5 22 0 6 2.1
-5 22 0 6.4 1.3
-5 22 0 9.1 2
-5 22 0 9.4 2.3
-6 -22 0 9 1.4
-6 -22 0 8.8 1.7
-6 -22 0 9.8 1.9
-6 22 0 4.3 2.1
6 22 0 5.8 2.1
-6 22 0 9.8 2
6 22 0 5.5 2.3
-6 22 0 9.1 2.4
-6 22 0 5.1 1.1
-7 -22 0 4.2 1.7
-7 -22 0 12.9 2.1
-7 -22 0 6.2 1.3
7 22 0 4.8 2.4
7 22 0 3.3 2.1
-7 22 0 4.9 2.2
-7 22 0 7.1 1.9
-7 22 0 4.4 1.1
-7 22 0 4.8 2.1
-8 -22 0 2.8 1.8
-8 -22 0 2.1 1.2
-8 -22 0 1.6 1.6
-8 22 0 4.7 2.1
8 22 0 2.1 2.3
8 22 0 4.7 2.2
-8 22 0 2.3 2.1
-8 22 0 4.4 1.8
-9 -22 0 4 1.7
-9 -22 0 3.7 1.3
-9 -22 0 5.8 1.9
-9 22 0 5.1 2
-9 22 0 9.5 1.4
9 22 0 1 2.1
9 22 0 9.7 2.7
-9 22 0 4.3 2.3
-9 22 0 6.8 2.3
-10 -22 0 2.7 1.7
-10 -22 0 5.5 2
-10 -22 0 4.9 1.5
-10 22 0 6.9 1.6
10 22 0 5.6 2.5
-10 22 0 10.3 1.5
10 22 0 6.3 2.3
-10 22 0 6.3 2.3
-10 22 0 4.9 2.4
-10 22 0 5.8 2.1
-11 -22 0 1.5 1.7
-11 -22 0 0.5 1.4
-11 -22 0 -0.1 1.7
-11 22 0 -1.1 2.1
-11 22 0 4.3 2
-11 22 0 4.3 1.2
11 22 0 -2.6 2.3
-11 22 0 1.6 2.1
-11 22 0 -0.2 1.5
11 22 0 -1.3 2.2
0 -23 0 -0.4 1.2
0 -23 0 -0.3 1.1
0 23 0 0.5 1.5
0 23 0 1 2
0 23 0 -2 1.9
0 23 0 0.8 1.4
-1 -23 0 1.8 1.4
1 -23 0 0.7 1.3
1 -23 0 0.3 1
-1 -23 0 -0.6 1.2
1 23 0 0.1 1.4
-1 23 0 2 2
-1 23 0 -2.5 1.9
1 23 0 0.4 1.9
1 23 0 0.7 1.9
-1 23 0 0.6 1.6
-1 23 0 1.5 1.3
1 23 0 0.8 1.5
2 -23 0 7 1.2
2 -23 0 11.1 1.7
-2 -23 0 13.6 2
-2 -23 0 12.4 1.7
-2 23 0 4.8 2.2
-2 23 0 10.6 2
-2 23 0 7.9 2.3
2 23 0 10.5 1.9
2 23 0 13.8 2
2 23 0 12.2 2.5
-2 23 0 11.3 1.9
2 23 0 7.4 2.3
-3 -23 0 7.8 1.5
3 -23 0 9.9 1.4
-3 -23 0 7.5 1.7
-3 23 0 7.6 1.9
3 23 0 12.7 2
-3 23 0 5.8 1.4
3 23 0 7.5 2.4
-3 23 0 10.9 2.4
3 23 0 6.9 2.2
-3 23 0 5.8 2.3
-4 -23 0 5 1.5
4 -23 0 4.5 1.1
-4 -23 0 6.5 1.7
-4 23 0 1.9 2.1
4 23 0 5.8 2.4
4 23 0 2.1 2.1
-4 23 0 4.2 1.3
-4 23 0 3.2 2
-4 23 0 4.6 1.9
-5 -23 0 2.9 1.5
-5 -23 0 0.9 1.5
-5 -23 0 2.1 1
-5 23 0 3.5 1.1
-5 23 0 3.8 1.8
5 23 0 6.7 2.3
-5 23 0 1.9 2.1
5 23 0 4.5 2.3
-5 23 0 5.1 2.2
-6 -23 0 1.3 1
-6 -23 0 0.9 1.5
-6 -23 0 0.5 1.4
-6 23 0 0.9 2
-6 23 0 2 1.7
6 23 0 -0.4 2.1
-6 23 0 1.5 1
-6 23 0 -0.3 2
6 23 0 1.8 2.1
-7 -23 0 6.3 1.7
-7 -23 0 1.4 1.2
-7 -23 0 -0.9 1.6
7 23 0 1.7 2.3
-7 23 0 2.4 1.8
-7 23 0 3.9 2.2
7 23 0 -0.3 2
-7 23 0 2.2 2.1
-8 -23 0 0.9 1.6
-8 -23 0 0.5 1.2
-8 -23 0 -2.4 1.5
-8 23 0 0.1 1.8
-8 23 0 -0.5 2.1
-8 23 0 -0.2 2
8 23 0 -1.9 2
8 23 0 1.4 2.3
-9 -23 0 1.8 1.7
-9 -23 0 0.1 1.2
-9 -23 0 0.5 1.6
9 23 0 3.3 2.1
-9 23 0 1.9 2.1
-9 23 0 2.3 1.9
9 23 0 -1.8 2.2
-9 23 0 -0.3 2.1
-10 -23 0 1.9 1.6
-10 -23 0 2.3 1.8
-10 -23 0 2 1.4
-10 23 0 3.4 2.2
-10 23 0 4.2 2.1
10 23 0 1.8 2.2
-10 23 0 3.3 1.5
-10 23 0 5.2 2.2
10 23 0 -0.6 2.3
0 -24 0 1.4 1.1
0 -24 0 -0.4 1.4
0 24 0 -0.4 1.9
0 24 0 1.3 2.1
0 24 0 -0.5 1.5
-1 -24 0 3.1 1.5
1 -24 0 5.9 1.5
-1 -24 0 1.6 1.2
1 24 0 3.2 2.2
1 24 0 4.9 1.8
-1 24 0 5.9 1.8
-1 24 0 5.1 2.2
-1 24 0 2.9 2.1
1 24 0 2 2.1
-1 24 0 3.1 1.5
1 24 0 9.2 1.8
2 -24 0 13.1 1.8
-2 -24 0 7.2 1.5
-2 -24 0 9.7 1.9
-2 24 0 8.1 2.5
2 24 0 15.9 2.1
-2 24 0 9.7 1.7
2 24 0 10.8 2.4
2 24 0 4 2.4
-2 24 0 9.6 2
2 24 0 8.9 1.9
-2 24 0 10.9 2.5
3 -24 0 2.7 1.2
-3 -24 0 0.6 1.3
-3 -24 0 -0.6 1.4
-3 24 0 0 1.6
-3 24 0 2.3 2.1
3 24 0 1.9 2.3
3 24 0 -1.7 2.1
3 24 0 0.8 2.4
-3 24 0 -0.7 1.2
-3 24 0 -3 1.8
4 -24 0 1.9 1
-4 -24 0 -0.5 1.5
-4 -24 0 -0.1 1.3
4 24 0 -0.7 2.1
-4 24 0 -0.3 2
-4 24 0 -0.6 1.1
4 24 0 0 2.2
-4 24 0 1.1 1.7
-4 24 0 1 2.1
-5 -24 0 2.4 1.7
-5 -24 0 4.7 1.6
5 24 0 4.1 2.3
5 24 0 2.8 2.2
-5 24 0 3.7 1.2
-5 24 0 2 2.1
-5 24 0 1.5 2.1
-5 24 0 2.9 1.9
-6 -24 0 1 1.6
-6 -24 0 1.2 1.6
-6 -24 0 1.1 1
-6 24 0 0.8 1.1
6 24 0 0.8 2.1
-6 24 0 1.1 2.2
-6 24 0 1.8 2.2
6 24 0 0 2.1
-6 24 0 2.7 1.8
-7 -24 0 1.1 1.1
-7 -24 0 -0.1 1.6
-7 -24 0 2.3 1.7
-7 24 0 1.8 2.2
7 24 0 1.3 2.2
-7 24 0 2.4 2.2
7 24 0 -2.3 1.9
-7 24 0 1.6 1.8
-8 -24 0 2.8 1.7
-8 -24 0 1.1 1.7
-8 -24 0 0.5 1.2
8 24 0 8.4 2.5
-8 24 0 -0.4 2
8 24 0 2.8 2.3
-8 24 0 1.2 1.9
-8 24 0 4.5 2.2
0 -25 0 0.3 1.4
0 -25 0 2.6 1.1
0 25 0 -1 2.1
0 25 0 1.5 1.7
0 25 0 1.9 2.1
-1 -25 0 7.6 1.7
1 -25 0 5.7 1.4
1 -25 0 10.3 1.8
-1 -25 0 8.7 1.4
-1 25 0 3.9 2.2
1 25 0 6.4 1.9
-1 25 0 5.9 1.9
-1 25 0 6.9 2.3
1 25 0 7.3 2.4
1 25 0 8.2 2.5
-2 -25 0 0.2 1.5
-2 -25 0 -0.4 1.2
2 -25 0 4.8 1.4
2 25 0 3 2.3
2 25 0 0.9 2
-2 25 0 2.6 1.7
-2 25 0 1.4 2.1
-2 25 0 2.2 2.2
2 25 0 1.3 1.7
-3 -25 0 12.1 1.9
3 -25 0 18.3 1.8
-3 -25 0 10.8 2.1
3 25 0 15.5 2.8
-3 25 0 12.7 2.3
3 25 0 8.1 2.6
-3 25 0 10.3 2.5
-3 25 0 12.6 2.6
-4 -25 0 4.4 1.5
-4 -25 0 1.9 1.6
-4 25 0 -0.5 1.6
-4 25 0 -0.6 2
4 25 0 0.5 2.2
-4 25 0 1.1 2.2
4 25 0 0.7 2.2
-5 -25 0 2.5 1.8
-5 -25 0 1.2 1.5
5 25 0 0.6 2.2
-5 25 0 4.4 1.9
5 25 0 3 2.1
-5 25 0 0.8 2
-5 25 0 2.3 2.1
-6 -25 0 1.1 1.7
-6 -25 0 0 0.9
-6 -25 0 -2.4 1.5
-6 25 0 1.1 1.8
-6 25 0 0.9 2
6 25 0 1.2 2.2
-6 25 0 8.4 2.5
0 -26 0 2.6 1.4
0 26 0 -2.2 2
0 26 0 0.5 1.7
0 26 0 -1.8 2.1
1 -26 0 18 2.1
-1 -26 0 16.5 2.2
-1 26 0 9 2.5
-1 26 0 7.6 2.5
1 26 0 8.2 2.1
-1 26 0 10.6 2
1 26 0 10.6 2.6
1 26 0 6.8 2.4
-2 -26 0 0.5 1.2
-2 -26 0 3.5 1.7
2 26 0 1.7 2.2
2 26 0 2.3 2.3
-2 26 0 4.4 2.3
-2 26 0 0.8 1.8
-2 26 0 0.7 2.1
-3 -26 0 2.1 1.7
3 -26 0 4.8 1.3
-3 -26 0 6.7 1.6
3 26 0 2.7 2.3
-3 26 0 -0.3 2.2
-3 26 0 1.2 1.7
3 26 0 1 2.2
-3 26 0 3.5 2.2
20 0 -1 1.6 1.2
-20 0 1 1 1.4
-20 0 1 -0.1 1.5
-20 0 1 -2.9 2
20 0 -1 -1 1.7
-20 0 1 -0.4 1.4
-20 0 1 0.9 1.3
-19 0 1 0.6 1.3
-19 0 1 1.2 1.6
-19 0 1 -0.1 1.3
-19 0 1 2.1 2.1
-19 0 1 2.1 1.6
19 0 -1 0.1 1.2
19 0 -1 0.1 1.6
18 0 -1 1.7 1
-18 0 1 0.8 1.4
-18 0 1 -1.4 1.1
-18 0 1 -2.1 1.2
18 0 -1 -2.2 1.5
-18 0 1 -2.5 1.8
18 0 -1 0 1.1
-18 0 1 -1.2 1.4
-17 0 1 13 1.8
17 0 -1 16.9 1.7
-17 0 1 13.2 2
-17 0 1 14.6 2
-17 0 1 12.1 1.7
17 0 -1 15.5 1.8
17 0 -1 18.3 2.2
-17 0 1 10.1 2.2
16 0 -1 -1.6 1
16 0 -1 0.4 1.4
-16 0 1 -1 1.1
-16 0 1 -0.1 1.2
16 0 -1 0.8 1.1
-16 0 1 0.4 1.3
-16 0 1 1.2 1.7
-16 0 1 -1.4 1.2
-16 0 1 -0.8 1
15 0 -1 20.4 1.9
-15 0 1 19.6 2
-15 0 1 18.1 1.8
-15 0 1 19 1.7
-15 0 1 16.7 2.1
15 0 -1 17.9 2.1
-15 0 1 19.3 2.4
15 0 -1 17.9 1.8
-15 0 1 21.3 2
-14 0 1 -2.4 1
-14 0 1 2.4 1.1
14 0 -1 -0.4 1.2
-14 0 1 -0.5 1.5
14 0 -1 -0.8 1
-14 0 1 0.5 0.9
-14 0 1 -2 1.2
14 0 -1 -1.5 1
-14 0 1 -2.5 1.1
-13 0 1 1.8 0.9
13 0 -1 3 1.1
-13 0 1 2.4 1
-13 0 1 3 1.1
13 0 -1 2.7 1.1
13 0 -1 4.8 1.3
-13 0 1 3.5 1.4
-13 0 1 1 1.2
13 0 -1 0.8 1.3
-13 0 1 2.9 1
12 0 -1 0.5 1
-12 0 1 -2.8 1.3
12 0 -1 -2.9 0.9
12 0 -1 -2 0.8
12 0 -1 -0.9 0.9
-12 0 1 -0.4 0.8
-12 0 1 0.4 0.9
-12 0 1 -1.4 0.8
-12 0 1 -2.1 0.9
-12 0 1 -0.6 1.2
-12 0 1 -2.5 1
11 0 -1 46.7 2.7
11 0 -1 52.59 2.9
11 0 -1 50.79 2.8
-11 0 1 33 2.9
-11 0 1 37.5 2.8
-11 0 1 41 2.6
11 0 -1 48 2.7
-11 0 1 41 2.7
-11 0 1 42 2.7
-11 0 1 41.9 2.6
11 0 -1 53.19 2.7
-10 0 1 -1.4 1
-10 0 1 0.1 0.7
-10 0 1 -0.9 0.6
-10 0 1 -0.6 0.8
10 0 -1 -0.6 0.7
-10 0 1 -1.3 0.6
10 0 -1 0 0.7
10 0 -1 0 0.9
-10 0 1 0.6 0.9
10 0 -1 -0.4 0.7
-10 0 1 0.7 0.8
10 0 -1 -0.5 0.7
9 0 -1 107.39 5.4
-9 0 1 107.89 5.4
-9 0 1 106.99 5.4
-9 0 1 99.49 5.6
9 0 -1 105.09 5.5
-9 0 1 103.79 5.5
-9 0 1 106.29 5.4
9 0 -1 100.99 5.6
-9 0 1 98.49 5.5
9 0 -1 104.89 5.5
-9 0 1 103.19 5.5
9 0 -1 105.39 5.5
9 0 -1 107.49 5.5
-8 0 1 -0.3 0.5
-8 0 1 -0.2 0.5
-8 0 1 -0.6 0.6
-8 0 1 -0.6 0.9
8 0 -1 -0.8 0.6
-8 0 1 0.6 0.7
8 0 -1 -0.7 0.6
-8 0 1 0.3 0.5
8 0 -1 -0.2 0.7
-8 0 1 -0.3 0.7
-8 0 1 0.3 0.8
8 0 -1 -0.5 0.5
8 0 -1 0.2 0.7
8 0 -1 -0.4 0.7
7 0 -1 26.1 1.6
7 0 -1 24.4 1.6
7 0 -1 27.1 1.7
-7 0 1 26.7 1.7
-7 0 1 24.5 1.9
-7 0 1 29.6 1.6
-7 0 1 26.8 1.6
7 0 -1 24.4 1.8
-7 0 1 26.8 1.7
-7 0 1 27 1.7
-7 0 1 27.4 1.6
7 0 -1 25.6 1.8
7 0 -1 23.8 1.7
-7 0 1 25 1.7
6 0 -1 0.1 0.4
6 0 -1 0.3 0.5
-6 0 1 0.6 0.5
-6 0 1 -0.1 0.5
6 0 -1 -0.3 0.5
-6 0 1 -0.6 0.6
6 0 -1 0.3 0.7
-6 0 1 -0.4 0.5
-6 0 1 -0.3 0.4
-6 0 1 0.2 0.6
6 0 -1 0 0.5
6 0 -1 0 0.6
-6 0 1 -0.6 0.4
-5 0 1 175.08 9.6
-5 0 1 182.78 9.6
5 0 -1 202.38 9.6
-5 0 1 185.08 9.5
5 0 -1 205.28 9.5
5 0 -1 197.78 9.6
-5 0 1 184.68 9.6
5 0 -1 195.18 9.6
-5 0 1 186.68 9.5
-5 0 1 185.38 9.5
5 0 -1 206.38 9.6
5 0 -1 202.68 9.6
-5 0 1 180.78 9.6
-4 0 1 0.2 0.4
4 0 -1 0.9 0.4
4 0 -1 0 0.5
4 0 -1 0.3 0.5
-4 0 1 0.6 0.4
4 0 -1 0.4 0.4
-4 0 1 0.5 0.3
4 0 -1 0.6 0.4
-4 0 1 0.1 0.4
4 0 -1 0.2 0.5
-4 0 1 0.8 0.3
-4 0 1 0.6 0.5
-4 0 1 -0.2 0.5
4 0 -1 0.3 0.4
-3 0 1 245.28 12.2
3 0 -1 252.87 12.3
-3 0 1 251.77 12.2
-3 0 1 237.48 12.2
3 0 -1 251.37 12.2
3 0 -1 241.18 12.2
3 0 -1 246.08 12.2
3 0 -1 236.48 12.3
-3 0 1 251.77 12.2
-3 0 1 256.37 12.3
3 0 -1 243.28 12.2
3 0 -1 247.98 12.2
-3 0 1 243.88 12.3
-3 0 1 258.27 12.2
2 0 -1 0.3 0.2
-2 0 1 0.2 0.3
2 0 -1 0.5 0.2
2 0 -1 0.2 0.2
2 0 -1 0.6 0.3
-2 0 1 0.3 0.2
2 0 -1 0.1 0.3
-2 0 1 0.4 0.2
2 0 -1 0.3 0.2
-2 0 1 0 0.2
2 0 -1 0.2 0.3
-2 0 1 0.3 0.2
-2 0 1 0.2 0.3
-2 0 1 0.4 0.3
2 0 1 0.2 0.2
-2 0 -1 -0.1 0.2
2 0 1 0.1 0.2
-2 0 -1 0 0.3
2 0 1 -0.1 0.3
2 0 1 -0.1 0.3
-2 0 -1 0.2 0.2
-2 0 -1 0.1 0.3
-2 0 -1 0.6 0.2
-3 0 -1 134.29 6.9
3 0 1 142.09 6.8
-3 0 -1 132.59 6.9
-3 0 -1 131.69 6.8
-3 0 -1 134.09 6.9
-3 0 -1 130.59 6.9
3 0 1 146.79 6.9
3 0 1 140.89 6.9
-3 0 -1 129.99 6.8
3 0 1 147.19 6.9
3 0 1 143.29 6.8
-4 0 -1 0.4 0.6
-4 0 -1 0.2 0.4
4 0 1 0.3 0.5
4 0 1 0.6 0.4
-4 0 -1 0.9 0.6
-4 0 -1 0.3 0.4
-4 0 -1 1.1 0.5
-4 0 -1 0.6 0.5
4 0 1 0.5 0.4
4 0 1 0.1 0.5
4 0 1 0.6 0.4
-5 0 -1 225.18 10.7
-5 0 -1 224.28 10.7
5 0 1 199.08 10.7
5 0 1 205.58 10.7
5 0 1 209.88 10.7
-5 0 -1 218.38 10.7
-5 0 -1 222.18 10.8
5 0 1 203.98 10.7
5 0 1 207.88 10.7
-5 0 -1 221.38 10.7
-5 0 -1 223.88 10.8
6 0 1 0.2 0.6
-6 0 -1 0.3 0.4
-6 0 -1 0.9 0.7
6 0 1 0 0.5
6 0 1 0.3 0.5
-6 0 -1 0.4 0.5
6 0 1 0.2 0.5
6 0 1 -0.8 0.6
-6 0 -1 -0.1 0.5
-6 0 -1 0.2 0.6
-6 0 -1 0 0.7
7 0 1 195.88 9.8
7 0 1 195.28 9.8
7 0 1 190.48 9.8
-7 0 -1 194.68 9.9
-7 0 -1 194.88 9.8
-7 0 -1 191.68 9.8
-7 0 -1 190.98 9.8
-7 0 -1 195.48 9.8
7 0 1 196.98 9.8
-7 0 -1 198.18 9.7
7 0 1 196.58 9.8
-7 0 -1 195.18 9.9
8 0 1 0.4 0.7
-8 0 -1 0.1 0.5
-8 0 -1 -0.2 0.7
-8 0 -1 0.7 0.8
8 0 1 -1 0.7
8 0 1 0.3 0.6
-8 0 -1 0.1 0.5
8 0 1 -0.5 0.6
-8 0 -1 0.1 0.6
8 0 1 0.4 0.6
-8 0 -1 1.6 0.9
-8 0 -1 0.6 0.7
-9 0 -1 20.4 1.5
9 0 1 21.4 1.5
9 0 1 21.9 1.4
-9 0 -1 18.7 1.6
-9 0 -1 19.7 1.6
-9 0 -1 18.8 1.4
-9 0 -1 19.7 1.5
9 0 1 20.3 1.5
-9 0 -1 19.5 1.4
9 0 1 20 1.4
-9 0 -1 18.8 1.7
9 0 1 18.3 1.6
-10 0 -1 0.8 0.8
-10 0 -1 -1.5 0.6
10 0 1 -0.1 0.7
10 0 1 -0.4 0.9
-10 0 -1 -0.5 0.7
10 0 1 -0.4 0.7
-10 0 -1 -0.3 0.6
-10 0 -1 0.4 1
10 0 1 -1.2 0.7
10 0 1 -0.4 0.8
-10 0 -1 -1.2 1
-10 0 -1 -0.1 0.8
-11 0 -1 140.79 6.9
-11 0 -1 133.59 7
11 0 1 129.79 6.9
11 0 1 128.89 7
11 0 1 138.29 6.9
-11 0 -1 138.09 6.9
-11 0 -1 130.79 6.9
11 0 1 128.19 7
-11 0 -1 129.59 7.2
-11 0 -1 133.29 6.9
-11 0 -1 133.79 7.1
12 0 1 -1.1 0.8
-12 0 -1 0.9 1.2
12 0 1 -0.2 0.8
-12 0 -1 -2.1 0.8
-12 0 -1 0.9 0.8
-12 0 -1 2.3 1
-12 0 -1 -1.6 1
-12 0 -1 1.5 1.3
-12 0 -1 -0.7 0.9
12 0 1 -1.1 1
12 0 1 0.7 1
13 0 1 61.29 3.5
-13 0 -1 57.99 5
-13 0 -1 66.49 3.6
-13 0 -1 58.89 3.6
13 0 1 56.69 3.6
-13 0 -1 64.89 3.5
13 0 1 55.79 3.5
-13 0 -1 59.09 3.9
13 0 1 56.29 3.9
-13 0 -1 66.59 3.5
-13 0 -1 64.59 3.7
-14 0 -1 -0.6 1.1
-14 0 -1 0.5 0.9
-14 0 -1 0.2 1.1
-14 0 -1 -0.2 1.1
14 0 1 -0.5 1
14 0 1 -0.7 0.9
-14 0 -1 0.3 1.4
-14 0 -1 -2.5 0.9
-15 0 -1 0.8 1
15 0 1 0.6 1
-15 0 -1 -0.8 1.2
15 0 1 1.2 1.1
-15 0 -1 1.2 1.2
-15 0 -1 -1.9 1.2
-15 0 -1 -1.2 0.9
15 0 1 2.3 1.3
-15 0 -1 2.1 1.6
16 0 1 -0.8 1
-16 0 -1 0.9 1.2
-16 0 -1 0.6 1.3
16 0 1 -0.6 1.4
-16 0 -1 0.3 1
16 0 1 0.5 1.1
-16 0 -1 -0.9 1.6
-16 0 -1 -2.1 1.2
-16 0 -1 -1.6 1.1
-17 0 -1 8.4 1.6
-17 0 -1 3.5 1.4
17 0 1 6 1.6
-17 0 -1 6.2 1.4
17 0 1 9.3 1.5
-17 0 -1 8.3 1.4
-17 0 -1 11 2.2
-17 0 -1 6.5 1.5
-18 0 -1 0.9 1.3
-18 0 -1 0.3 1.2
-18 0 -1 -0.2 1.5
18 0 1 1.1 1
-18 0 -1 -2.7 1.4
18 0 1 -2.7 1.3
-18 0 -1 -1 1.9
18 0 1 -1.4 1
-19 0 -1 5 1.7
-19 0 -1 3 1.5
-19 0 -1 2.4 2.1
-19 0 -1 4.5 1.6
19 0 1 3.7 1.7
-19 0 -1 2.9 1.3
-20 0 -1 -1.6 1.5
-20 0 -1 4.4 2.3
-20 0 -1 -1.6 1.3
20 0 1 0.5 1.7
-20 0 -1 -2 1.4
-20 0 -1 3.1 1.4
-20 -1 1 2.8 1.5
20 -1 -1 2.6 1.7
-20 -1 1 2 1.6
-20 -1 1 1.2 2.2
-20 -1 1 1 1.6
-20 -1 1 1.4 1.5
-20 1 1 4.3 1.4
-20 1 1 2.6 1.5
20 1 -1 3.6 1.4
20 1 -1 2.3 1.8
-20 1 1 -0.8 2
-20 1 1 3 1.5
-20 1 1 1.3 1.7
19 -1 -1 5 1.3
-19 -1 1 5.5 1.7
-19 -1 1 7.4 1.8
-19 -1 1 10.7 1.8
19 -1 -1 6.6 1.9
-19 -1 1 6.7 1.6
-19 -1 1 7.5 2.2
-19 1 1 5.4 1.7
-19 1 1 7.4 1.8
19 1 -1 6.5 1.9
-19 1 1 5.3 2.2
-19 1 1 7.5 1.6
-19 1 1 12.2 1.7
19 1 -1 5.1 1.4
-18 -1 1 -0.5 1.4
18 -1 -1 0 1.1
18 -1 -1 1.5 1
-18 -1 1 0.1 1.4
-18 -1 1 -0.8 1.8
-18 -1 1 0.2 1.3
18 -1 -1 2.3 1.5
-18 1 1 2.4 1.9
18 1 -1 1.4 1.3
-18 1 1 -0.2 1.4
-18 1 1 -1.8 1.2
-18 1 1 -0.8 1.3
18 1 -1 0.9 1.5
-18 1 1 0.8 1.2
17 -1 -1 -0.4 1.1
-17 -1 1 0.2 1.2
-17 -1 1 0.4 1.3
-17 -1 1 -0.8 1.2
17 -1 -1 1 1
-17 -1 1 0.9 1.9
-17 -1 1 -1 1.3
17 -1 -1 -0.2 1.4
-17 1 1 -0.2 1.7
-17 1 1 0.2 1.3
-17 1 1 -0.2 1.1
17 1 -1 -0.6 1.5
17 1 -1 0.7 1.2
-17 1 1 0.4 1.1
17 1 -1 3.5 1.2
-17 1 1 -0.6 1.3
-16 -1 1 -0.2 1.1
-16 -1 1 -0.6 1.6
16 -1 -1 -1.8 1
-16 -1 1 -0.9 1.1
-16 -1 1 1.8 1.3
-16 -1 1 0.4 1.3
16 -1 -1 -0.2 1.1
16 -1 -1 -1.8 1.4
-16 -1 1 -0.4 1.2
-16 1 1 0 1
16 1 -1 -1.1 1.4
-16 1 1 1.8 1.7
-16 1 1 -1 1.1
-16 1 1 -1.9 1.2
16 1 -1 0.6 1.2
-16 1 1 -2.8 1.2
16 1 -1 -0.9 1.1
-16 1 1 1.2 1.2
-15 -1 1 31 2.6
15 -1 -1 37.8 2.4
-15 -1 1 33.5 2.6
-15 -1 1 36.1 2.5
15 -1 -1 34.4 2.4
15 -1 -1 37.6 2.7
-15 -1 1 33.5 2.4
-15 -1 1 34.3 2.9
-15 -1 1 30.1 2.6
15 1 -1 39.4 2.6
-15 1 1 34.3 2.3
15 1 -1 35.6 2.8
-15 1 1 32.7 2.9
-15 1 1 33.1 2.4
-15 1 1 28.1 2.6
-15 1 1 34.9 2.6
-15 1 1 31.4 2.6
15 1 -1 34.2 2.5
-14 -1 1 10.9 1.8
-14 -1 1 14.7 1.7
-14 -1 1 9.8 1.6
-14 -1 1 13 1.9
-14 -1 1 14.1 1.5
14 -1 -1 10.7 1.5
14 -1 -1 8.7 1.4
-14 -1 1 7.4 1.4
14 -1 -1 10.8 1.6
-14 1 1 15 1.4
14 1 -1 9.8 1.7
-14 1 1 9.4 1.6
-14 1 1 10.5 1.8
14 1 -1 8.2 1.4
-14 1 1 15.3 1.7
-14 1 1 8.7 1.4
14 1 -1 12.4 1.9
-14 1 1 9.8 1.7
13 -1 -1 45.8 2.7
-13 -1 1 37 2.9
-13 -1 1 43.2 2.7
13 -1 -1 49.7 2.8
-13 -1 1 40.2 3.1
13 -1 -1 47.2 2.9
-13 -1 1 43.5 2.7
-13 -1 1 42 2.8
-13 -1 1 44.4 2.8
-13 1 1 40.6 3
13 1 -1 44.4 2.8
13 1 -1 49 3.1
-13 1 1 37.3 2.9
-13 1 1 40.5 2.6
-13 1 1 38.4 2.8
-13 1 1 43.7 2.8
13 1 -1 50.69 2.9
-13 1 1 42 2.7
-12 -1 1 75.29 4.1
-12 -1 1 75.79 4.1
12 -1 -1 74.79 4.1
12 -1 -1 70.49 4
-12 -1 1 74.49 4
-12 -1 1 72.39 4.2
-12 -1 1 62.09 4.3
-12 -1 1 70.89 4.3
-12 -1 1 70.19 4
12 -1 -1 77.59 4
12 -1 -1 68.89 4.1
-12 1 1 75.99 4.1
12 1 -1 66.19 4
12 1 -1 71.99 4.2
-12 1 1 75.69 4.1
-12 1 1 66.49 4.4
12 1 -1 69.99 4.1
12 1 -1 70.99 4.1
-12 1 1 76.59 3.9
-12 1 1 74.39 4
-12 1 1 72.49 4.2
12 1 -1 63.09 4.1
-12 1 1 71.89 4.1
11 -1 -1 1.8 0.8
-11 -1 1 1.8 1.2
-11 -1 1 2 0.9
11 -1 -1 2.5 0.8
-11 -1 1 1.9 0.8
11 -1 -1 4.3 1
-11 -1 1 2.4 1.2
-11 -1 1 3 0.8
-11 -1 1 4.1 0.9
-11 -1 1 3.3 1.1
11 1 -1 1.2 0.9
-11 1 1 -0.5 1.2
-11 1 1 4 1.2
-11 1 1 3.6 0.8
11 1 -1 2 0.9
-11 1 1 4.2 0.9
-11 1 1 3.2 0.9
-11 1 1 0.2 0.9
11 1 -1 1.6 1.1
11 1 -1 1.9 1
-11 1 1 1.4 0.7
11 1 -1 2.6 1.1
10 -1 -1 25.6 1.8
10 -1 -1 26.7 1.9
10 -1 -1 27.1 1.8
-10 -1 1 27.8 1.9
-10 -1 1 24.3 1.8
-10 -1 1 26.1 1.8
10 -1 -1 26.6 1.9
-10 -1 1 28.5 1.9
10 -1 -1 26 1.7
-10 -1 1 27.9 1.8
-10 -1 1 26 2.1
-10 -1 1 21.2 2
-10 1 1 28.3 2
10 1 -1 27.6 1.9
-10 1 1 28.8 1.8
-10 1 1 25.9 1.9
-10 1 1 28 1.7
10 1 -1 27.7 1.8
-10 1 1 24.8 1.7
10 1 -1 26.1 1.9
-10 1 1 27.8 1.9
-10 1 1 30.8 2
10 1 -1 28.8 2
-10 1 1 29.6 2.2
10 1 -1 25.4 1.9
9 -1 -1 6.6 1.1
-9 -1 1 6.7 0.9
-9 -1 1 6.3 1
9 -1 -1 6.3 1
-9 -1 1 7.6 1
-9 -1 1 5.3 0.9
9 -1 -1 6.1 0.9
-9 -1 1 5.4 1.1
9 -1 -1 6.3 1
9 -1 -1 6.2 0.9
-9 -1 1 7.1 1
9 -1 -1 5.7 1
-9 -1 1 6.2 1.2
-9 1 1 6.3 1
9 1 -1 6 0.9
9 1 -1 6.6 1
-9 1 1 6.7 1
9 1 -1 5.9 1
9 1 -1 5.6 1
-9 1 1 7.3 1.2
-9 1 1 7.1 0.8
-9 1 1 5.4 0.9
-9 1 1 8.3 1.2
9 1 -1 6.1 1
-9 1 1 7.6 1.1
-8 -1 1 24.6 1.7
8 -1 -1 22.5 1.6
-8 -1 1 19.2 1.6
8 -1 -1 23.6 1.5
8 -1 -1 22.5 1.5
8 -1 -1 22.1 1.7
-8 -1 1 24.8 1.6
8 -1 -1 26.1 1.6
-8 -1 1 24.3 1.6
-8 -1 1 22.1 1.8
8 -1 -1 22.1 1.7
-8 -1 1 22.5 1.5
-8 -1 1 25.4 1.5
8 1 -1 23.2 1.7
-8 1 1 23.5 1.5
-8 1 1 25 1.7
8 1 -1 22.8 1.6
-8 1 1 25.2 1.6
8 1 -1 21.3 1.7
-8 1 1 23 1.5
8 1 -1 22.1 1.6
-8 1 1 21.1 1.4
-8 1 1 25.5 1.6
8 1 -1 23.7 1.5
-8 1 1 23.6 1.7
8 1 -1 24 1.6
-7 -1 1 85.79 4.6
-7 -1 1 86.99 4.6
-7 -1 1 87.99 4.6
7 -1 -1 88.59 4.5
-7 -1 1 90.09 4.5
7 -1 -1 90.99 4.5
7 -1 -1 87.19 4.6
7 -1 -1 85.29 4.6
7 -1 -1 86.79 4.7
7 -1 -1 87.29 4.5
-7 -1 1 82.09 4.7
-7 -1 1 87.39 4.5
-7 -1 1 85.09 4.5
-7 1 1 87.29 4.5
-7 1 1 87.89 4.5
-7 1 1 87.39 4.6
7 1 -1 85.89 4.6
-7 1 1 89.29 4.6
-7 1 1 86.79 4.6
-7 1 1 84.59 4.6
7 1 -1 89.59 4.6
7 1 -1 88.29 4.5
7 1 -1 88.59 4.6
-7 1 1 84.59 4.5
7 1 -1 89.99 4.6
7 1 -1 87.99 4.6
-6 -1 1 47.9 2.5
-6 -1 1 45.9 2.7
6 -1 -1 46.6 2.5
-6 -1 1 48.1 2.6
-6 -1 1 46.6 2.7
-6 -1 1 48.7 2.5
6 -1 -1 47 2.6
6 -1 -1 49.6 2.7
-6 -1 1 46.9 2.6
6 -1 -1 46.9 2.5
6 -1 -1 45.8 2.5
-6 -1 1 48.8 2.6
6 -1 -1 46.5 2.6
-6 1 1 44.3 2.6
-6 1 1 45.7 2.6
6 1 -1 48.7 2.6
-6 1 1 47.2 2.5
6 1 -1 48.8 2.6
6 1 -1 44.9 2.6
-6 1 1 46.7 2.6
6 1 -1 46.7 2.6
-6 1 1 46 2.5
6 1 -1 47.6 2.5
6 1 -1 48.9 2.7
-6 1 1 47 2.5
-6 1 1 46.9 2.6
5 -1 -1 116.19 6
-5 -1 1 121.99 6.1
-5 -1 1 118.79 6.1
5 -1 -1 119.79 6.1
5 -1 -1 119.79 6
-5 -1 1 122.99 6
-5 -1 1 119.29 6
-5 -1 1 121.29 6.1
-5 -1 1 121.29 6
5 -1 -1 115.39 6
-5 -1 1 122.59 6
5 -1 -1 114.89 6
5 -1 -1 116.89 6.1
-5 1 1 117.29 6.1
-5 1 1 120.79 6
-5 1 1 117.79 6
5 1 -1 114.39 6.1
5 1 -1 121.69 6.1
5 1 -1 121.99 6
-5 1 1 119.29 6.1
5 1 -1 117.59 6.1
-5 1 1 122.39 6
-5 1 1 118.19 6
-5 1 1 124.29 6
5 1 -1 116.09 6.1
5 1 -1 119.79 6
4 -1 -1 523.85 26.3
-4 -1 1 521.35 26.4
-4 -1 1 530.25 26.3
-4 -1 1 534.25 26.3
4 -1 -1 543.25 26.3
-4 -1 1 536.75 26.4
-4 -1 1 539.05 26.3
-4 -1 1 539.65 26.3
-4 -1 1 525.65 26.4
4 -1 -1 542.75 26.4
4 -1 -1 519.35 26.4
4 -1 -1 540.35 26.3
-4 -1 1 524.95 26.3
4 -1 -1 550.94 26.3
4 -1 -1 522.75 26.3
-4 1 1 528.35 26.3
4 1 -1 543.55 26.4
-4 1 1 543.15 26.3
4 1 -1 517.65 26.3
4 1 -1 537.45 26.3
4 1 -1 541.45 26.3
4 1 -1 549.05 26.3
-4 1 1 537.55 26.3
-4 1 1 532.05 26.3
-4 1 1 546.65 26.3
-4 1 1 510.65 26.3
4 1 -1 536.65 26.4
4 1 -1 550.24 26.3
-4 1 1 519.05 26.3
3 -1 -1 913.41 45.7
3 -1 -1 902.71 45.7
-3 -1 1 908.11 45.8
3 -1 -1 950.4 45.7
3 -1 -1 948.01 45.7
3 -1 -1 936.91 45.8
-3 -1 1 927.11 45.8
-3 -1 1 956.7 45.7
3 -1 -1 927.81 45.7
-3 -1 1 935.61 45.8
-3 -1 1 943.71 45.8
-3 -1 1 924.41 45.8
-3 1 1 888.11 45.7
3 1 -1 915.41 45.8
-3 1 1 915.01 45.7
3 1 -1 955.2 45.8
3 1 -1 933.91 45.7
-3 1 1 944.91 45.8
-3 1 1 945.21 45.8
3 1 -1 944.21 45.8
3 1 -1 959.9 45.7
3 1 -1 933.91 45.8
3 1 -1 892.81 45.8
-3 1 1 895.31 45.8
-3 1 1 943.31 45.7
-3 1 1 954.4 45.7
-2 -1 1 134.79 6.8
-2 -1 1 136.99 6.8
-2 -1 1 135.99 6.8
2 -1 -1 127.59 6.8
-2 -1 1 139.29 6.8
2 -1 -1 140.69 6.8
-2 -1 1 135.79 6.8
2 -1 -1 134.99 6.8
-2 -1 1 138.09 6.8
-2 -1 1 135.69 6.8
2 -1 -1 136.49 6.8
-2 -1 1 139.49 6.8
2 -1 -1 141.09 6.8
2 1 -1 134.79 6.8
2 1 -1 136.09 6.8
-2 1 1 140.69 6.8
2 1 -1 138.19 6.8
-2 1 1 132.19 6.8
-2 1 1 138.19 6.8
2 1 -1 142.99 6.8
2 1 -1 136.89 6.8
-2 1 1 145.79 6.8
-2 1 1 139.69 6.8
-2 1 1 131.69 6.8
2 1 -1 140.19 6.8
-2 1 1 131.09 6.8
2 1 -1 140.19 6.8
2 1 -1 132.79 6.8
1 1 -1 414.36 20.4
-1 -1 -1 305.07 14.1
-1 -1 -1 244.18 14.2
-1 -1 -1 300.17 14.2
-1 -1 -1 262.67 14.1
1 1 1 295.87 14.1
1 1 1 282.77 14.2
1 1 1 289.87 14.2
1 1 1 294.97 14.2
1 1 1 315.67 14.2
1 1 1 280.77 14.2
-2 -1 -1 57.89 3
2 -1 1 59.39 3
2 -1 1 63.09 3
-2 -1 -1 60.39 3
-2 -1 -1 58.49 3
-2 -1 -1 58.49 3
-2 -1 -1 59.29 3
-2 1 -1 60.49 3
2 1 1 59.89 3
-2 1 -1 63.79 3
2 1 1 57.49 3
2 1 1 56.09 3
-2 1 -1 61.79 3
2 1 1 57.39 3
-2 1 -1 60.09 3
2 1 1 57.39 3.1
3 -1 1 863.31 42.1
3 -1 1 876.11 42.1
-3 -1 -1 851.31 42.2
-3 -1 -1 824.32 42.2
-3 -1 -1 836.12 42.2
3 -1 1 891.31 42.1
-3 -1 -1 838.72 42.1
3 -1 1 901.91 42.1
-3 -1 -1 840.52 42.1
-3 1 -1 847.12 42.1
3 1 1 881.11 42.2
-3 1 -1 826.82 42.1
-3 1 -1 842.32 42.2
3 1 1 869.51 42.2
-3 1 -1 847.62 42.1
3 1 1 880.51 42.2
-3 1 -1 829.22 42.1
-3 1 -1 862.41 42.2
3 1 1 870.71 42.1
3 1 1 864.11 42.2
4 -1 1 1190.98 58.89
-4 -1 -1 1202.28 58.89
-4 -1 -1 1200.98 58.99
4 -1 1 1221.68 58.99
-4 -1 -1 1205.48 58.99
4 -1 1 1198.28 58.89
-4 -1 -1 1191.08 58.99
-4 -1 -1 1196.38 58.89
4 -1 1 1207.38 58.89
-4 -1 -1 1208.88 58.99
4 1 1 1207.38 58.99
4 1 1 1207.08 58.99
-4 1 -1 1218.58 58.99
-4 1 -1 1182.48 58.89
4 1 1 1214.58 58.99
-4 1 -1 1195.88 58.89
-4 1 -1 1171.58 58.89
4 1 1 1183.88 58.99
-4 1 -1 1191.78 58.89
-4 1 -1 1213.88 58.99
4 1 1 1173.58 58.89
5 -1 1 53.99 2.9
-5 -1 -1 54.99 2.9
-5 -1 -1 54.39 2.9
-5 -1 -1 53.89 2.8
-5 -1 -1 54.69 3
-5 -1 -1 55.69 2.9
5 -1 1 55.09 2.8
-5 -1 -1 55.69 2.9
5 -1 1 53.19 2.8
5 -1 1 51.49 2.8
-5 1 -1 56.59 2.9
-5 1 -1 54.09 2.9
-5 1 -1 54.79 2.9
5 1 1 51.59 2.9
-5 1 -1 55.19 2.8
-5 1 -1 54.49 2.8
5 1 1 53.49 2.9
-5 1 -1 51.89 2.8
5 1 1 54.09 2.9
5 1 1 53.39 2.9
5 1 1 56.89 2.9
6 -1 1 146.99 7.4
-6 -1 -1 148.29 7.6
6 -1 1 151.78 7.5
6 -1 1 146.89 7.5
6 -1 1 148.49 7.4
-6 -1 -1 146.99 7.6
-6 -1 -1 148.19 7.5
-6 -1 -1 148.39 7.5
-6 -1 -1 149.59 7.5
-6 -1 -1 152.08 7.5
-6 1 -1 147.39 7.5
-6 1 -1 148.09 7.5
-6 1 -1 148.59 7.5
6 1 1 150.38 7.5
-6 1 -1 144.39 7.5
6 1 1 145.79 7.5
-6 1 -1 151.38 7.6
6 1 1 155.88 7.5
6 1 1 147.39 7.5
6 1 1 147.89 7.5
-6 1 -1 146.89 7.4
7 -1 1 6.7 0.9
-7 -1 -1 3.1 0.8
7 -1 1 5.8 0.7
-7 -1 -1 4.8 0.8
-7 -1 -1 4.8 1
7 -1 1 6.2 0.8
7 -1 1 6.9 0.9
-7 -1 -1 4.4 0.8
-7 -1 -1 4.3 0.7
-7 -1 -1 5.9 1
-7 -1 -1 4.5 0.7
-7 1 -1 5.5 0.8
-7 1 -1 4.6 0.9
-7 1 -1 5.6 0.7
7 1 1 6.5 0.9
-7 1 -1 4.9 0.7
7 1 1 6.2 0.9
-7 1 -1 4.4 0.7
7 1 1 7.6 0.9
7 1 1 6.4 0.9
7 1 1 7.5 0.8
-7 1 -1 4.8 0.8
-8 -1 -1 83.79 4.3
-8 -1 -1 79.99 4.3
-8 -1 -1 81.69 4.2
-8 -1 -1 77.49 4.4
8 -1 1 80.19 4.2
8 -1 1 79.19 4.2
8 -1 1 79.29 4.1
-8 -1 -1 81.89 4.2
-8 -1 -1 77.79 4.2
8 -1 1 76.99 4.1
-8 -1 -1 79.49 4.2
8 1 1 78.79 4.2
8 1 1 82.89 4.2
-8 1 -1 80.99 4.2
-8 1 -1 79.39 4.1
-8 1 -1 80.69 4.3
8 1 1 78.49 4.2
8 1 1 77.99 4.2
-8 1 -1 74.29 4.3
-8 1 -1 76.79 4.2
8 1 1 75.59 4.2
-8 1 -1 76.29 4.3
-8 1 -1 78.39 4.1
-9 -1 -1 10.2 1.1
9 -1 1 5.9 1.1
-9 -1 -1 11.5 1.1
-9 -1 -1 11.3 1.3
9 -1 1 6.6 1.1
-9 -1 -1 9.5 1.4
-9 -1 -1 10.1 1.2
-9 -1 -1 13 1.2
-9 -1 -1 10.7 1
9 -1 1 5.9 1
9 1 1 7.4 1
9 1 1 6.6 1
-9 1 -1 12.8 1.3
-9 1 -1 11.3 1.1
-9 1 -1 8.7 1.1
-9 1 -1 11.3 1.2
-9 1 -1 10 1.4
-9 1 -1 9.3 1
-9 1 -1 12.6 1
-10 -1 -1 6 0.9
-10 -1 -1 5.3 1.2
10 -1 1 5.5 0.9
-10 -1 -1 5.8 0.9
10 -1 1 4.6 0.8
-10 -1 -1 3.6 1.2
-10 -1 -1 5.2 1
10 -1 1 5.8 0.9
-10 -1 -1 3.6 0.9
10 -1 1 7.3 1
-10 -1 -1 5.7 1.1
-10 1 -1 5.3 0.9
-10 1 -1 4.3 0.8
-10 1 -1 4.8 1.2
10 1 1 5.2 0.9
10 1 1 7.6 1.1
10 1 1 5.6 1
-10 1 -1 7.2 1
-10 1 -1 7.5 1.2
-10 1 -1 4.5 0.8
10 1 1 3.8 0.9
10 1 1 4.4 1
-10 1 -1 5.7 1.1
-11 -1 -1 3.3 1.1
-11 -1 -1 3.7 1
-11 -1 -1 5.3 1.4
11 -1 1 4.7 0.9
-11 -1 -1 8.2 1.3
-11 -1 -1 6.9 1.1
-11 -1 -1 4.4 0.9
11 -1 1 4.2 1
11 -1 1 6.1 1.1
-11 -1 -1 3.7 1.4
11 -1 1 4.6 0.9
11 1 1 5.4 1
-11 1 -1 4.8 0.9
11 1 1 5.7 1
11 1 1 4.2 1.1
-11 1 -1 6.9 1
-11 1 -1 4.1 1
11 1 1 5 1.1
-11 1 -1 1.5 1.2
-11 1 -1 4.3 1.1
-11 1 -1 5.6 1.1
-11 1 -1 5.4 1.3
11 1 1 7.7 1.2
-12 -1 -1 19.6 1.8
12 -1 1 18.1 1.7
-12 -1 -1 19.5 1.6
12 -1 1 17 1.5
12 -1 1 14.6 1.5
-12 -1 -1 18.3 2.1
-12 -1 -1 18.8 2
-12 -1 -1 18.1 1.7
-12 -1 -1 21.6 1.8
12 -1 1 15.7 1.7
-12 -1 -1 16.5 1.6
-12 1 -1 16.6 1.6
-12 1 -1 18.7 2
-12 1 -1 18.8 1.5
-12 1 -1 16.1 2.1
12 1 1 15.2 1.6
12 1 1 18 1.8
12 1 1 16.7 1.7
12 1 1 18.5 1.7
-12 1 -1 15.7 1.5
12 1 1 17.9 1.9
-12 1 -1 17.7 1.7
-12 1 -1 21 1.8
-13 -1 -1 7.4 1.3
13 -1 1 2.5 1.2
-13 -1 -1 7.1 1.3
-13 -1 -1 6.2 1.3
13 -1 1 3.3 1.2
-13 -1 -1 10 1.5
-13 -1 -1 7.5 1.6
13 -1 1 3 1
-13 -1 -1 4.3 1.1
13 -1 1 3.1 1
-13 1 -1 6 1.2
13 1 1 4.3 1.3
-13 1 -1 8.5 1.5
-13 1 -1 8.1 1.2
13 1 1 3.7 1.1
-13 1 -1 4.9 1.8
-13 1 -1 5.1 1.5
-13 1 -1 4 1
13 1 1 3.2 1.1
14 -1 1 -0.6 0.9
-14 -1 -1 3.4 1.2
14 -1 1 -0.2 0.9
-14 -1 -1 2 1.6
-14 -1 -1 2.2 1
14 -1 1 -0.4 1.2
-14 -1 -1 -1.5 1
-14 -1 -1 1.7 1.2
-14 -1 -1 1 1.1
-14 1 -1 2.1 1.2
-14 1 -1 -0.2 1.1
-14 1 -1 1.3 0.9
-14 1 -1 5.2 1.3
14 1 1 -0.7 1
-14 1 -1 0.8 1.5
14 1 1 0.1 1
-14 1 -1 -2.3 0.9
15 -1 1 60.19 3.4
-15 -1 -1 56.59 3.9
15 -1 1 61.09 3.3
-15 -1 -1 49.5 3.5
-15 -1 -1 56.99 3.5
-15 -1 -1 59.79 3.4
-15 -1 -1 56.99 3.6
-15 -1 -1 55.19 3.6
15 -1 1 60.99 3.6
-15 1 -1 56.69 3.6
-15 1 -1 57.49 3.4
-15 1 -1 56.59 3.3
-15 1 -1 53.29 3.9
15 1 1 65.69 3.5
-15 1 -1 48.2 3.5
15 1 1 56.89 3.5
-15 1 -1 57.19 3.5
16 -1 1 2.8 1
-16 -1 -1 4.9 1.3
16 -1 1 2.5 1.1
-16 -1 -1 3.6 1.5
-16 -1 -1 6.1 1.5
-16 -1 -1 2.2 1.3
-16 -1 -1 4.7 1.9
16 -1 1 2 1.4
-16 -1 -1 3.3 1.4
-16 1 -1 4.7 1.4
-16 1 -1 2.1 1.4
16 1 1 3 1.2
16 1 1 5.3 1.2
-16 1 -1 3 1.3
-16 1 -1 1.8 1.2
16 1 1 3.6 1.5
-16 1 -1 4 1.1
-16 1 -1 3.6 1.8
17 -1 1 4.4 1
17 -1 1 4.6 1.5
-17 -1 -1 4.7 1.3
-17 -1 -1 1.9 1.9
-17 -1 -1 3.8 1.3
-17 -1 -1 5.3 1.6
17 -1 1 3.8 1.1
-17 -1 -1 1.8 1.3
-17 -1 -1 5.1 1.5
-17 1 -1 4.1 1.2
17 1 1 6.8 1.7
17 1 1 8.3 1.4
17 1 1 5.9 1.3
-17 1 -1 5.2 1.6
-17 1 -1 2.8 1.4
-17 1 -1 3.3 1.3
-17 1 -1 -0.5 1.3
-17 1 -1 3 1.9
-18 -1 -1 1.3 1.5
-18 -1 -1 2 1.5
18 -1 1 1.4 1.5
-18 -1 -1 2.3 1.3
-18 -1 -1 2.5 1.9
-18 -1 -1 0.2 1.3
18 1 1 -0.8 1.6
-18 1 -1 0.1 1.3
18 1 1 2.7 1.2
18 1 1 3.4 1.1
-18 1 -1 1.8 1.5
-18 1 -1 2.6 1.2
-18 1 -1 -0.3 1.9
-18 1 -1 1.4 1.5
-19 -1 -1 5.4 1.9
-19 -1 -1 4.5 1.4
19 -1 1 4.6 1.7
-19 -1 -1 4.1 1.5
-19 -1 -1 1.9 1.6
-19 -1 -1 4.3 2.2
-19 1 -1 2.3 2.2
-19 1 -1 5 1.7
-19 1 -1 3.5 1.5
-19 1 -1 2.9 1.3
19 1 1 -0.8 1.6
19 1 1 1.8 1.2
-19 1 -1 4 1.5
-20 -1 -1 0.2 1.4
-20 -1 -1 1.1 1.6
-20 -1 -1 1.4 1.6
-20 -1 -1 1.8 1.4
20 -1 1 0.9 1.7
-20 -1 -1 -2.2 2
-20 1 -1 1 1.4
20 1 1 3.1 1.2
-20 1 -1 1.1 1.7
-20 1 -1 0.4 1.3
-20 1 -1 0.1 1.5
20 1 1 1.9 1.8
-20 1 -1 1.1 2.1
-20 -2 1 -1.5 2
-20 -2 1 -1.6 1.3
-20 -2 1 -0.3 1.4
-20 -2 1 0.3 1.6
-20 -2 1 0.2 1.6
20 -2 -1 7.6 1.9
-20 2 1 3.4 1.7
-20 2 1 -0.3 1.8
-20 2 1 1.4 2.1
-20 2 1 -2.6 1.3
-20 2 1 1.8 1.3
20 2 -1 0.6 1.9
20 2 -1 0.6 1.4
-19 -2 1 4.2 1.7
-19 -2 1 4.5 1.6
-19 -2 1 7.4 2.2
-19 -2 1 3.2 1.6
19 -2 -1 4.9 1.7
19 2 -1 5.1 1.5
-19 2 1 3.9 1.3
-19 2 1 6.5 1.8
-19 2 1 3.4 2.1
-19 2 1 5.5 1.6
-19 2 1 6.9 1.6
-18 -2 1 -1.5 1.2
-18 -2 1 1 1.4
-18 -2 1 -1.9 1.9
18 -2 -1 -1.6 1.4
-18 -2 1 0 1.3
-18 -2 1 -3.8 1.3
18 2 -1 -2.3 1.5
-18 2 1 -0.4 1.5
-18 2 1 0.2 1.1
-18 2 1 0.7 1.9
18 2 -1 -2.1 1.2
-18 2 1 -0.9 1.4
-18 2 1 -0.9 1.2
-17 -2 1 27.1 2.6
17 -2 -1 29.1 2.5
17 -2 -1 25.2 2
-17 -2 1 25.1 2.9
-17 -2 1 26.4 2.3
17 -2 -1 31.9 2
-17 -2 1 23.2 2.5
-17 -2 1 24.2 2.3
-17 2 1 25.6 2.1
-17 2 1 23.1 2.8
-17 2 1 28.4 2.3
17 2 -1 33.8 2.3
-17 2 1 27.9 2.5
17 2 -1 28.5 2.4
-17 2 1 27.1 2.5
17 2 -1 29.3 2.7
-16 -2 1 5.5 1.9
-16 -2 1 2.6 1.4
-16 -2 1 2.2 1.3
16 -2 -1 5.1 1.5
16 -2 -1 3.3 1.1
-16 -2 1 3.6 1.2
16 -2 -1 5.2 1.1
-16 -2 1 1.9 1.3
-16 -2 1 5.6 1.4
-16 2 1 2.2 1.4
-16 2 1 3.1 1.4
16 2 -1 4.8 1.3
16 2 -1 2.6 1.6
-16 2 1 4.3 1.3
-16 2 1 5.3 1.8
-16 2 1 5.1 1.1
-16 2 1 3.8 1.3
15 -2 -1 11.9 1.8
15 -2 -1 11.3 1.4
-15 -2 1 8.4 1.9
-15 -2 1 3.2 1.5
-15 -2 1 11.6 1.7
-15 -2 1 7.2 1.4
-15 -2 1 8.5 1.5
15 -2 -1 12.9 1.4
-15 -2 1 8 1.4
-15 2 1 6.3 1.5
-15 2 1 6.6 1.5
15 2 -1 8.9 1.5
-15 2 1 8.4 1.3
15 2 -1 8.3 1.5
-15 2 1 6.7 1.4
-15 2 1 7.3 1.9
-15 2 1 8.7 1.3
15 2 -1 13.9 2.1
-14 -2 1 0.9 1.3
-14 -2 1 1.5 1.2
-14 -2 1 2.8 1.2
-14 -2 1 2 1.1
-14 -2 1 2.8 1.1
14 -2 -1 -0.1 0.9
14 -2 -1 -0.4 0.9
-14 -2 1 2.1 1.5
14 -2 -1 -0.2 1.2
-14 2 1 3.2 1.1
-14 2 1 0.1 1.2
-14 2 1 1 1.1
-14 2 1 1.1 1.5
14 2 -1 1.7 1.1
14 2 -1 1.5 1.2
14 2 -1 2.4 1.4
-14 2 1 -0.2 1
-14 2 1 2.5 0.9
13 -2 -1 73.89 4.1
-13 -2 1 71.29 4.3
13 -2 -1 74.69 4.2
-13 -2 1 74.29 4.2
-13 -2 1 76.39 4.3
-13 -2 1 76.49 4.3
13 -2 -1 69.39 4
-13 -2 1 76.29 4.1
-13 -2 1 75.09 4.5
13 -2 -1 65.39 4.2
13 2 -1 77.89 4.4
13 2 -1 66.49 4.2
-13 2 1 72.39 4.3
-13 2 1 80.59 4.3
13 2 -1 75.59 4.3
-13 2 1 73.79 4
-13 2 1 75.59 4.2
-13 2 1 75.29 4.4
-13 2 1 75.19 4.1
-12 -2 1 47.5 2.8
12 -2 -1 42.2 2.6
-12 -2 1 46.8 2.9
12 -2 -1 45.5 2.7
-12 -2 1 44.5 2.7
-12 -2 1 45.1 2.9
12 -2 -1 40.8 2.8
-12 -2 1 45.9 2.7
-12 -2 1 45.7 3.2
12 -2 -1 44.2 2.8
-12 -2 1 42.8 3.1
-12 2 1 45.6 2.7
12 2 -1 36.9 2.9
12 2 -1 44.7 2.9
-12 2 1 46.7 2.8
-12 2 1 43.8 2.9
-12 2 1 47.1 3
12 2 -1 44 2.8
-12 2 1 49.7 2.9
-12 2 1 42.9 2.6
12 2 -1 50.49 3
-12 2 1 36.9 3.1
12 2 -1 43.7 2.8
-11 -2 1 109.49 5.7
-11 -2 1 106.49 5.7
11 -2 -1 105.59 5.6
-11 -2 1 108.29 5.8
-11 -2 1 93.39 5.8
-11 -2 1 109.49 5.6
11 -2 -1 110.39 5.6
-11 -2 1 104.99 5.6
-11 -2 1 101.29 5.6
11 -2 -1 117.99 5.6
11 -2 -1 109.49 5.5
11 2 -1 99.39 5.7
11 2 -1 105.99 5.7
-11 2 1 102.39 5.5
-11 2 1 105.79 5.7
-11 2 1 103.59 5.7
-11 2 1 101.69 5.7
11 2 -1 112.69 5.6
11 2 -1 103.29 5.7
-11 2 1 105.69 5.6
-11 2 1 101.69 5.5
-11 2 1 102.29 5.7
-11 2 1 101.39 5.9
11 2 -1 114.99 5.8
-10 -2 1 39.2 2.3
-10 -2 1 37.1 2.5
-10 -2 1 38 2.4
10 -2 -1 37.2 2.3
10 -2 -1 37.3 2.2
-10 -2 1 37.4 2.3
-10 -2 1 37.4 2.3
10 -2 -1 37.2 2.3
-10 -2 1 39.9 2.5
10 -2 -1 39.2 2.3
-10 -2 1 38.4 2.6
-10 2 1 40.1 2.3
10 2 -1 33.7 2.4
10 2 -1 38.8 2.5
-10 2 1 37.8 2.5
10 2 -1 37.3 2.4
10 2 -1 35.2 2.3
-10 2 1 39.7 2.2
10 2 -1 35.9 2.3
-10 2 1 37.9 2.4
-10 2 1 38.5 2.4
-10 2 1 38.6 2.4
-10 2 1 35.9 2.1
9 -2 -1 6.3 0.8
-9 -2 1 6.1 1
9 -2 -1 5.7 1
-9 -2 1 5.8 1.2
9 -2 -1 6.3 1
9 -2 -1 6.3 0.9
-9 -2 1 5.1 0.9
-9 -2 1 3.7 1
9 -2 -1 6.8 1.2
-9 -2 1 5.3 1.1
-9 -2 1 5.1 0.9
-9 -2 1 6.1 0.9
-9 2 1 5.8 0.8
9 2 -1 6.2 1.1
9 2 -1 7.2 1.1
-9 2 1 6.3 1
9 2 -1 6.9 1
-9 2 1 6.4 0.9
9 2 -1 7.3 1
-9 2 1 6.3 1
9 2 -1 7.4 1.1
-9 2 1 5.5 1
-9 2 1 7.3 1.1
-9 2 1 5 0.8
-8 -2 1 18.7 1.3
8 -2 -1 15.6 1.3
8 -2 -1 17.6 1.3
-8 -2 1 17.7 1.5
-8 -2 1 18.1 1.3
8 -2 -1 16.9 1.5
8 -2 -1 17.1 1.3
-8 -2 1 17.8 1.5
-8 -2 1 15.5 1.7
8 -2 -1 16.1 1.2
-8 -2 1 18.3 1.3
-8 -2 1 18 1.4
-8 2 1 17.8 1.3
8 2 -1 16.6 1.5
-8 2 1 17.7 1.2
8 2 -1 15.6 1.4
-8 2 1 17.6 1.4
-8 2 1 16.4 1.1
8 2 -1 16.2 1.4
-8 2 1 18.4 1.4
8 2 -1 17.3 1.4
-8 2 1 17.9 1.3
8 2 -1 16.9 1.3
-8 2 1 18.4 1.4
8 2 -1 17.7 1.4
7 -2 -1 184.28 9.1
-7 -2 1 177.38 9.1
-7 -2 1 182.98 9.1
-7 -2 1 185.58 9.2
7 -2 -1 180.18 9
-7 -2 1 170.48 9.2
7 -2 -1 180.98 9.1
-7 -2 1 181.08 9.1
-7 -2 1 178.28 9.1
7 -2 -1 183.88 9.1
-7 -2 1 178.98 9.1
7 -2 -1 186.68 9.2
7 2 -1 183.68 9.2
-7 2 1 181.48 9.1
7 2 -1 186.08 9.1
-7 2 1 177.48 9.1
7 2 -1 183.18 9.2
-7 2 1 170.68 9.1
-7 2 1 185.78 9.1
7 2 -1 170.58 9.1
-7 2 1 175.88 9
7 2 -1 183.98 9.2
-7 2 1 183.88 9
-7 2 1 182.98 9.2
7 2 -1 182.28 9.1
-6 -2 1 32.6 1.8
-6 -2 1 31.4 1.8
-6 -2 1 32.3 2
-6 -2 1 32.2 1.9
6 -2 -1 33.7 2
-6 -2 1 31.4 1.9
6 -2 -1 32 1.8
6 -2 -1 32.1 1.8
6 -2 -1 30.2 1.8
6 -2 -1 32.3 1.7
-6 -2 1 31 1.9
-6 -2 1 27.8 2
6 2 -1 32 1.8
6 2 -1 31.6 2
-6 2 1 32.2 1.9
-6 2 1 32.5 1.9
-6 2 1 31.1 1.9
6 2 -1 29.9 1.9
6 2 -1 32.6 1.9
-6 2 1 29.9 1.7
6 2 -1 33.1 2
-6 2 1 33.2 1.8
-6 2 1 29.7 1.8
-6 2 1 32.7 1.8
6 2 -1 32.4 1.9
-5 -2 1 344.77 17.6
-5 -2 1 368.46 17.5
5 -2 -1 357.56 17.4
-5 -2 1 349.27 17.5
-5 -2 1 359.66 17.5
-5 -2 1 354.56 17.5
5 -2 -1 356.06 17.4
-5 -2 1 356.16 17.5
5 -2 -1 338.07 17.4
5 -2 -1 353.66 17.5
5 -2 -1 345.17 17.4
-5 -2 1 349.27 17.5
-5 2 1 345.37 17.5
-5 2 1 357.46 17.4
5 2 -1 353.26 17.5
5 2 -1 361.66 17.5
-5 2 1 352.66 17.4
-5 2 1 354.66 17.5
-5 2 1 346.77 17.4
-5 2 1 354.66 17.5
5 2 -1 358.06 17.5
5 2 -1 347.17 17.5
-5 2 1 341.47 17.5
5 2 -1 365.06 17.5
5 2 -1 347.27 17.5
-4 -2 1 42 2.2
4 -2 -1 41.3 2.2
4 -2 -1 39.4 2.2
-4 -2 1 41.7 2.2
-4 -2 1 41.4 2.4
4 -2 -1 41.3 2.1
-4 -2 1 43 2.2
4 -2 -1 40.8 2.3
-4 -2 1 43.4 2.2
-4 -2 1 41.3 2.3
4 -2 -1 40.5 2.2
-4 2 1 42.4 2.2
4 2 -1 40.1 2.3
4 2 -1 40.7 2.3
4 2 -1 41.7 2.3
4 2 -1 42.4 2.2
-4 2 1 41.2 2.1
-4 2 1 41.1 2.2
-4 2 1 41.4 2.2
4 2 -1 42.1 2.4
-4 2 1 40.3 2.1
4 2 -1 43.7 2.3
4 2 -1 41.6 2.3
-4 2 1 39.4 2.2
-4 2 1 38.9 2.3
4 2 -1 44.2 2.2
3 -2 -1 647.04 31.5
-3 -2 1 648.04 31.5
-3 -2 1 647.94 31.5
-3 -2 1 655.63 31.5
3 -2 -1 641.64 31.5
3 -2 -1 657.53 31.5
3 -2 -1 626.84 31.5
-3 -2 1 650.83 31.5
-3 -2 1 624.34 31.6
-3 -2 1 625.04 31.5
-3 -2 1 652.43 31.5
3 2 -1 642.74 31.5
-3 2 1 656.83 31.5
-3 2 1 653.13 31.5
3 2 -1 642.04 31.5
3 2 -1 617.34 31.6
-3 2 1 615.64 31.5
3 2 -1 642.14 31.5
3 2 -1 632.94 31.5
3 2 -1 650.53 31.5
-3 2 1 632.54 31.5
3 2 -1 617.84 31.5
-2 -2 1 423.16 20.5
-2 -2 1 420.46 20.6
-2 -2 1 404.46 20.6
2 -2 -1 418.86 20.6
-2 -2 1 418.96 20.6
-2 -2 1 409.26 20.6
2 -2 -1 404.36 20.5
2 -2 -1 431.86 20.5
-2 -2 1 423.66 20.6
2 -2 -1 399.16 20.5
-2 -2 1 424.56 20.5
2 -2 -1 429.26 20.5
-2 2 1 405.96 20.5
2 2 -1 425.96 20.5
2 2 -1 405.76 20.6
-2 2 1 425.16 20.5
-2 2 1 434.66 20.5
2 2 -1 423.06 20.6
2 2 -1 416.76 20.5
-2 2 1 405.76 20.5
2 2 -1 415.46 20.6
2 2 -1 405.16 20.6
2 2 -1 416.26 20.6
-2 2 1 427.06 20.6
1 -2 -1 1161.58 57.39
-1 -2 1 1174.18 57.49
1 -2 -1 1173.18 57.49
-1 -2 1 1208.68 57.49
-1 -2 1 1161.68 57.49
-1 2 1 1124.79 57.49
1 2 -1 1206.78 57.49
1 2 -1 1155.38 57.49
-1 2 1 1165.08 57.49
0 -2 -1 251.87 12.4
0 -2 1 258.27 12.3
0 -2 1 249.88 12.4
0 -2 -1 248.58 12.4
0 -2 1 245.18 12.4
0 -2 1 260.57 12.4
0 -2 -1 245.28 12.4
0 -2 -1 246.98 12.4
0 -2 1 240.18 12.3
0 -2 1 258.17 12.3
0 2 -1 242.18 12.4
0 2 -1 248.18 12.3
0 2 -1 264.17 12.3
0 2 -1 248.28 12.3
0 2 1 245.68 12.4
0 2 1 245.88 12.4
0 2 -1 261.57 12.3
0 2 -1 248.88 12.4
0 2 1 256.57 12.4
0 2 1 248.28 12.4
0 2 -1 261.77 12.4
0 2 1 245.58 12.4
-1 -2 -1 131.29 6.3
-1 -2 -1 134.79 6.3
-1 -2 -1 126.49 6.3
-1 -2 -1 127.89 6.3
-1 -2 -1 125.99 6.3
1 2 1 122.39 6.3
1 2 1 120.89 6.3
1 2 1 123.59 6.2
1 2 1 121.79 6.3
-1 2 -1 129.29 6.2
1 2 1 118.39 6.3
-2 -2 -1 11.3 0.9
-2 -2 -1 12.4 0.9
-2 -2 -1 11.4 0.8
-2 -2 -1 10.4 0.9
-2 -2 -1 12.1 0.8
-2 -2 -1 11.2 0.9
2 2 1 12.9 0.9
-2 2 -1 11.2 0.8
2 2 1 12.3 0.9
2 2 1 13.4 0.8
2 2 1 13.1 0.9
-2 2 -1 12.4 0.7
2 2 1 12.8 0.9
-3 -2 -1 32.9 2
-3 -2 -1 32.6 1.9
-3 -2 -1 32.9 1.9
-3 -2 -1 34.6 1.9
-3 -2 -1 32.8 1.9
3 -2 1 36.4 1.8
3 -2 1 36.7 1.8
3 2 1 37.1 1.9
-3 2 -1 31.4 1.8
3 2 1 37.8 1.9
3 2 1 37 1.9
-3 2 -1 33.2 1.8
-3 2 -1 32.5 1.8
3 2 1 36.5 1.9
3 2 1 38.5 2
-3 2 -1 32.5 1.9
-3 2 -1 32.7 1.8
-4 -2 -1 351.36 17.6
-4 -2 -1 365.66 17.6
4 -2 1 350.96 17.5
-4 -2 -1 363.66 17.6
-4 -2 -1 352.26 17.6
4 -2 1 355.26 17.6
-4 -2 -1 355.56 17.6
-4 -2 -1 349.17 17.6
-4 2 -1 346.27 17.5
-4 2 -1 351.66 17.5
4 2 1 354.96 17.6
4 2 1 357.06 17.6
4 2 1 366.46 17.6
-4 2 -1 354.56 17.5
4 2 1 351.06 17.6
-4 2 -1 364.56 17.6
4 2 1 351.26 17.6
-4 2 -1 354.46 17.6
-5 -2 -1 582.54 29.2
5 -2 1 590.84 29.2
-5 -2 -1 580.74 29.3
5 -2 1 604.54 29.2
-5 -2 -1 600.24 29.3
5 -2 1 595.84 29.2
-5 -2 -1 595.94 29.2
-5 -2 -1 602.64 29.3
-5 -2 -1 612.84 29.3
5 -2 1 576.04 29.2
-5 2 -1 594.44 29.2
5 2 1 599.14 29.3
-5 2 -1 594.14 29.2
-5 2 -1 594.24 29.3
-5 2 -1 589.24 29.2
5 2 1 600.74 29.3
-5 2 -1 582.44 29.2
5 2 1 585.34 29.3
5 2 1 593.74 29.3
5 2 1 588.24 29.2
-5 2 -1 585.94 29.2
-6 -2 -1 5.1 0.7
-6 -2 -1 5.1 0.8
6 -2 1 4.7 0.6
6 -2 1 3.9 0.6
-6 -2 -1 6 0.8
-6 -2 -1 4.7 0.9
6 -2 1 4.9 0.7
-6 -2 -1 5.8 0.9
-6 -2 -1 4.4 0.7
6 -2 1 4.4 0.6
-6 -2 -1 5.5 0.9
6 2 1 4.1 0.9
6 2 1 5.1 0.7
6 2 1 4.5 0.8
-6 2 -1 5.8 0.7
6 2 1 5.5 0.7
-6 2 -1 4.2 0.6
6 2 1 4.1 0.8
-6 2 -1 5.2 0.7
-6 2 -1 4.2 0.7
-6 2 -1 4.6 0.8
6 2 1 3.5 0.7
-6 2 -1 5.9 0.8
7 -2 1 167.68 8.5
-7 -2 -1 164.38 8.6
7 -2 1 167.18 8.4
-7 -2 -1 172.78 8.6
-7 -2 -1 168.98 8.6
-7 -2 -1 165.48 8.5
7 -2 1 168.08 8.4
-7 -2 -1 167.98 8.5
7 -2 1 167.18 8.4
-7 -2 -1 169.08 8.5
-7 -2 -1 175.58 8.5
-7 2 -1 169.68 8.4
-7 2 -1 166.38 8.5
7 2 1 169.48 8.5
-7 2 -1 168.78 8.5
7 2 1 168.38 8.5
7 2 1 161.98 8.5
-7 2 -1 169.18 8.4
7 2 1 167.08 8.5
7 2 1 166.58 8.5
-7 2 -1 169.38 8.5
-7 2 -1 166.28 8.5
8 -2 1 109.09 5.6
8 -2 1 112.79 5.7
-8 -2 -1 110.79 5.9
-8 -2 -1 112.89 5.8
-8 -2 -1 111.89 5.7
-8 -2 -1 109.89 5.7
-8 -2 -1 111.69 5.7
-8 -2 -1 113.49 5.8
-8 -2 -1 106.39 5.9
8 -2 1 109.79 5.6
8 -2 1 110.79 5.7
-8 2 -1 109.79 5.8
8 2 1 110.89 5.8
-8 2 -1 110.99 5.7
-8 2 -1 110.69 5.7
8 2 1 112.49 5.8
-8 2 -1 108.49 5.6
-8 2 -1 114.19 5.7
8 2 1 109.89 5.8
-8 2 -1 114.49 5.7
-8 2 -1 114.69 5.8
8 2 1 109.89 5.7
8 2 1 106.99 5.8
9 -2 1 12 1
-9 -2 -1 12.5 1.6
-9 -2 -1 14.3 1.3
-9 -2 -1 12.4 1.5
9 -2 1 12.3 1.2
9 -2 1 13.8 1.1
-9 -2 -1 13.1 1.2
-9 -2 -1 15.2 1.3
-9 -2 -1 14.4 1.2
9 -2 1 13.2 1.2
-9 -2 -1 11.8 1.3
9 2 1 13 1.3
9 2 1 14.1 1.3
9 2 1 13.5 1.3
9 2 1 13.7 1.2
-9 2 -1 12.6 1.4
-9 2 -1 15 1.4
-9 2 -1 12.2 1.1
9 2 1 12.6 1.3
-9 2 -1 15.9 1.1
-9 2 -1 13.2 1.2
-9 2 -1 12.9 1.3
-10 -2 -1 99.79 5.2
10 -2 1 103.89 5
-10 -2 -1 100.69 5.3
10 -2 1 98.89 5.1
10 -2 1 95.79 5
-10 -2 -1 97.79 5.1
-10 -2 -1 98.79 5.1
-10 -2 -1 93.09 5.1
-10 -2 -1 94.09 5.3
-10 -2 -1 98.29 5.1
10 -2 1 96.79 5.1
10 2 1 91.79 5.1
-10 2 -1 95.99 5.3
-10 2 -1 85.59 5
10 2 1 91.19 5.2
10 2 1 97.69 5.2
10 2 1 102.39 5.2
-10 2 -1 98.89 5.2
-10 2 -1 94.89 5.1
-10 2 -1 97.09 5.2
-10 2 -1 93.79 5
10 2 1 95.79 5.2
-10 2 -1 98.79 5
-11 -2 -1 197.28 10.3
11 -2 1 210.58 10.2
11 -2 1 202.48 10.3
11 -2 1 196.58 10.2
-11 -2 -1 208.68 10.2
11 -2 1 196.18 10.1
-11 -2 -1 192.98 10.5
11 -2 1 208.08 10.1
-11 -2 -1 198.58 10.2
-11 -2 -1 201.78 10.2
-11 -2 -1 192.68 10.4
-11 -2 -1 196.88 10.3
-11 2 -1 191.48 10.4
11 2 1 200.38 10.3
11 2 1 203.48 10.3
11 2 1 212.08 10.3
-11 2 -1 198.98 10.3
-11 2 -1 205.58 10.2
-11 2 -1 203.98 10.2
-11 2 -1 194.78 10.1
11 2 1 211.28 10.3
-11 2 -1 200.68 10.1
-11 2 -1 197.58 10.3
11 2 1 196.08 10.3
12 -2 1 24.1 2
-12 -2 -1 26.1 2.1
-12 -2 -1 23 2.3
-12 -2 -1 27.5 2
-12 -2 -1 24.5 1.9
12 -2 1 23.2 1.7
12 -2 1 26.3 1.8
12 -2 1 21.9 2
-12 -2 -1 28 2.4
-12 -2 -1 28.1 1.9
-12 -2 -1 28.3 2.1
12 2 1 26 2
12 2 1 34.8 2.2
12 2 1 16.7 2.1
12 2 1 21.7 2
12 2 1 24 2
-12 2 -1 27.4 1.8
-12 2 -1 30.2 2.1
-12 2 -1 26.2 2
-12 2 -1 25.2 2.4
-12 2 -1 28.2 2.2
-12 2 -1 25.1 2
-12 2 -1 23.4 1.8
-13 -2 -1 68.69 4
13 -2 1 65.69 3.9
13 -2 1 61.29 3.9
13 -2 1 63.59 3.7
-13 -2 -1 72.19 4.1
-13 -2 -1 71.69 3.9
13 -2 1 65.69 3.7
-13 -2 -1 71.79 3.9
-13 -2 -1 67.59 4.3
-13 -2 -1 66.89 4
-13 2 -1 73.59 3.8
13 2 1 67.59 4
13 2 1 74.89 4.1
-13 2 -1 69.39 3.8
13 2 1 61.09 3.9
-13 2 -1 65.89 4
-13 2 -1 71.69 4.1
-13 2 -1 75.39 4
-13 2 -1 67.49 5.2
-13 2 -1 71.59 4.2
-14 -2 -1 10.4 1.6
-14 -2 -1 2.7 1.3
14 -2 1 3.8 1
-14 -2 -1 5.1 1.3
14 -2 1 3.2 1.3
14 -2 1 4.2 1
-14 -2 -1 7.1 1.2
-14 -2 -1 4.4 1.7
-14 -2 -1 6.3 1.3
-14 2 -1 11.3 1.6
-14 2 -1 3.4 1.2
14 2 1 2.6 1.2
-14 2 -1 3.1 1.1
14 2 1 5.7 1.3
-14 2 -1 6 1.1
-14 2 -1 6.5 1.6
-14 2 -1 5.4 1.2
14 2 1 6.8 1.5
-15 -2 -1 17.1 1.9
-15 -2 -1 17.6 1.9
-15 -2 -1 17.2 2.3
15 -2 1 12.6 1.4
-15 -2 -1 16.3 1.7
-15 -2 -1 14.9 1.9
15 -2 1 13.9 1.4
15 -2 1 15.7 1.9
-15 -2 -1 15.3 1.7
-15 2 -1 15.7 1.9
-15 2 -1 15.7 1.9
-15 2 -1 14.2 1.7
15 2 1 13.4 1.8
-15 2 -1 17.1 1.5
-15 2 -1 14.7 2.2
-15 2 -1 12 1.7
15 2 1 14.1 1.8
-16 -2 -1 0.4 1.1
16 -2 1 0.5 1.3
-16 -2 -1 1.6 1.3
-16 -2 -1 0.3 1.2
-16 -2 -1 2.2 1.8
-16 -2 -1 1.2 1.2
-16 -2 -1 0.1 1.3
-16 2 -1 -0.1 1.7
-16 2 -1 -0.7 1.2
16 2 1 2 1.3
-16 2 -1 2.4 1.3
-16 2 -1 -0.3 1.2
-16 2 -1 1.7 1
16 2 1 1 1.1
-16 2 -1 0.2 1.1
-17 -2 -1 27.8 2.5
-17 -2 -1 24.2 2.3
-17 -2 -1 22.9 2.4
-17 -2 -1 27.6 2.2
-17 -2 -1 21.3 2.8
17 -2 1 22.3 2.3
-17 -2 -1 25.2 2.3
-17 2 -1 23.2 2.3
-17 2 -1 15.7 2.2
-17 2 -1 25 2.4
-17 2 -1 24.5 2.2
-17 2 -1 26.6 2.9
17 2 1 25.6 2.3
17 2 1 29.9 2.2
-17 2 -1 26.4 2
-18 -2 -1 6.5 1.7
-18 -2 -1 9.1 2.4
-18 -2 -1 5.5 1.7
-18 -2 -1 5.5 1.4
18 -2 1 4.7 1.6
-18 -2 -1 4.4 1.5
-18 2 -1 6 1.5
-18 2 -1 8.4 2.2
-18 2 -1 4.6 1.3
18 2 1 4.7 1.4
-18 2 -1 5.2 1.6
18 2 1 2 1.7
-18 2 -1 3.4 1.7
-19 -2 -1 8.3 1.9
-19 -2 -1 6.2 1.8
-19 -2 -1 6.7 1.6
-19 -2 -1 10.9 1.9
-19 -2 -1 9.3 2.5
-19 2 -1 6.8 1.7
-19 2 -1 7 1.6
19 2 1 8.4 2
-19 2 -1 6.2 1.7
19 2 1 8.1 1.6
-19 2 -1 10.2 1.6
-19 2 -1 10.9 2.4
-20 -2 -1 1.6 1.6
20 -2 1 1.8 1.7
-20 -2 -1 1.1 1.6
-20 -2 -1 2 1.5
-20 -2 -1 0.1 2.2
-20 -2 -1 0.8 1.4
-20 2 -1 0.8 1.2
-20 2 -1 2.3 2.2
20 2 1 0.9 1.3
-20 2 -1 2.7 1.5
-20 2 -1 4.1 1.5
-20 2 -1 2.4 1.7
20 2 1 3.1 1.9
20 -3 -1 2.5 1.6
-20 -3 1 -1.2 1.6
-20 -3 1 3.5 2.3
-20 -3 1 1.2 1.4
-20 -3 1 0.6 1.6
-20 -3 1 0.5 1.5
-20 3 1 2.3 1.2
20 3 -1 0 1.4
-20 3 1 2 2.2
-20 3 1 0 1.5
-20 3 1 3.6 1.5
20 3 -1 1.5 1.9
-20 3 1 0.1 1.8
19 -3 -1 9 1.9
-19 -3 1 8.2 1.8
-19 -3 1 8.4 1.8
-19 -3 1 8.8 1.7
-19 -3 1 8.8 1.7
-19 -3 1 10.1 2.5
19 3 -1 16.4 2.1
-19 3 1 8 1.8
-19 3 1 8.9 2.4
-19 3 1 11.9 1.6
-19 3 1 9.2 2.1
-19 3 1 8.4 1.6
19 3 -1 9.9 2.1
-18 -3 1 0.4 1.9
-18 -3 1 -2 1.2
-18 -3 1 -0.5 1.4
-18 -3 1 0.8 1.5
-18 -3 1 1.8 1.4
18 -3 -1 0.1 1.5
-18 3 1 0.2 1.5
-18 3 1 2.2 1.3
18 3 -1 0.4 1.4
18 3 -1 -0.7 1.7
-18 3 1 1.1 1.6
-18 3 1 -0.6 1
-18 3 1 1.1 1.9
-17 -3 1 7.8 1.5
17 -3 -1 12 2
-17 -3 1 12.3 2.1
-17 -3 1 12.1 2
-17 -3 1 8 1.5
-17 -3 1 11 2.2
-17 3 1 10.8 1.7
17 3 -1 12.7 2
-17 3 1 12.5 1.9
-17 3 1 11.3 1.9
-17 3 1 9.9 1.4
-17 3 1 10.7 2.2
17 3 -1 10.1 2
-16 -3 1 1.7 1.4
-16 -3 1 5.8 1.3
16 -3 -1 6.1 1.5
-16 -3 1 6 1.9
-16 -3 1 7.9 2
-16 -3 1 5.3 1.4
-16 -3 1 3.4 1.3
-16 3 1 3.3 1.3
16 3 -1 4.9 1.3
-16 3 1 3.6 1.8
-16 3 1 4.8 1
-16 3 1 3.4 1.2
-16 3 1 2.6 1.4
16 3 -1 7.7 1.8
16 3 -1 6.5 1.5
-16 3 1 5.2 1.4
-15 -3 1 47.3 2.9
15 -3 -1 48.9 3
-15 -3 1 38.1 3
15 -3 -1 46.2 2.7
-15 -3 1 42.4 3.4
-15 -3 1 42.5 3
-15 -3 1 42.9 2.9
-15 -3 1 37.3 3
15 -3 -1 48.5 2.7
-15 3 1 44.5 3
15 3 -1 52.89 3.1
-15 3 1 42.9 2.6
-15 3 1 38.7 3
-15 3 1 44.1 2.8
15 3 -1 48 3
-15 3 1 42.4 3.3
-15 3 1 41.4 3
15 3 -1 47.8 3.3
-14 -3 1 26.3 2.1
14 -3 -1 23.1 1.7
-14 -3 1 24.8 2
14 -3 -1 21.4 1.7
-14 -3 1 22.3 2.2
14 -3 -1 24.1 2.1
-14 -3 1 21.6 2
-14 -3 1 19.8 2.4
-14 -3 1 21.4 2.1
14 3 -1 18.8 2.1
14 3 -1 25.4 2.4
-14 3 1 20.4 2
-14 3 1 25.6 2.1
14 3 -1 25.3 2.2
-14 3 1 24 1.9
-14 3 1 22.5 2.3
-14 3 1 23.3 1.7
-14 3 1 23.8 2.2
13 -3 -1 47.7 3.2
-13 -3 1 55.69 3.6
13 -3 -1 55.99 3.3
-13 -3 1 50.29 3.3
-13 -3 1 57.29 3.3
-13 -3 1 54.49 3.2
13 -3 -1 53.29 3.1
13 -3 -1 46 3
-13 -3 1 58.79 3.2
-13 -3 1 51.39 3.4
-13 3 1 53.79 3.3
-13 3 1 60.79 3
13 3 -1 56.19 3.5
-13 3 1 50.79 3.4
13 3 -1 50.99 3.4
-13 3 1 54.59 3.3
-13 3 1 56.79 3.1
13 3 -1 49.3 3.3
-13 3 1 57.59 3.5
12 -3 -1 13.5 1.3
12 -3 -1 11.9 1.5
-12 -3 1 15.9 1.6
12 -3 -1 10.7 1.2
12 -3 -1 10.5 1.5
-12 -3 1 12.7 1.9
-12 -3 1 11.9 1.9
-12 -3 1 15.9 1.5
-12 -3 1 11.2 1.6
-12 -3 1 8.9 1.4
-12 -3 1 12.2 1.7
-12 3 1 16.6 1.5
12 3 -1 12.5 1.9
12 3 -1 14.3 1.6
-12 3 1 11 1.5
-12 3 1 13.7 1.3
12 3 -1 11 1.7
12 3 -1 8.5 1.5
12 3 -1 10.4 1.6
-12 3 1 15.9 1.8
-12 3 1 10.2 1.6
-12 3 1 12.9 1.7
-12 3 1 12.3 1.2
11 -3 -1 4 1
-11 -3 1 5.1 1.2
-11 -3 1 3.8 1.1
-11 -3 1 5.7 1.1
11 -3 -1 4.4 1
-11 -3 1 0.5 1.2
11 -3 -1 3.8 0.8
11 -3 -1 2.4 0.7
-11 -3 1 4.4 1.3
-11 -3 1 6.8 1.2
-11 -3 1 5.1 0.9
-11 3 1 3.5 0.8
-11 3 1 7.8 1.2
-11 3 1 5.8 1.2
-11 3 1 5.5 1.2
-11 3 1 3.5 0.9
-11 3 1 3.9 0.8
-11 3 1 5.1 1.1
11 3 -1 3.4 1.1
11 3 -1 3.8 1.1
11 3 -1 3 1
11 3 -1 4.6 1.1
11 3 -1 3.1 1.1
10 -3 -1 2.2 0.8
10 -3 -1 3.1 0.7
-10 -3 1 2.1 0.9
-10 -3 1 2.7 1.1
10 -3 -1 3.1 0.9
10 -3 -1 3.1 0.7
-10 -3 1 2.8 0.8
10 -3 -1 2.7 0.9
-10 -3 1 1.8 0.8
-10 -3 1 2.9 0.8
-10 -3 1 3.4 1.2
-10 -3 1 2.6 1
-10 3 1 2.9 0.7
10 3 -1 3.4 1
10 3 -1 2.3 0.9
-10 3 1 3.5 0.6
-10 3 1 4.6 0.8
10 3 -1 1.9 0.9
10 3 -1 0.8 0.8
-10 3 1 3.7 1
10 3 -1 2.1 0.8
-10 3 1 4.9 0.9
-10 3 1 3.3 1
-10 3 1 2.1 0.8
-9 -3 1 112.69 5.7
9 -3 -1 114.19 5.7
9 -3 -1 106.79 5.7
9 -3 -1 111.49 5.6
9 -3 -1 106.89 5.9
-9 -3 1 107.89 5.8
9 -3 -1 104.89 5.6
-9 -3 1 107.99 5.9
-9 -3 1 115.09 5.7
-9 -3 1 113.09 5.8
-9 -3 1 110.49 5.9
-9 -3 1 110.49 5.8
-9 3 1 107.49 5.6
-9 3 1 110.39 5.8
9 3 -1 110.99 5.8
-9 3 1 115.79 5.6
-9 3 1 114.79 5.8
9 3 -1 105.19 5.8
-9 3 1 110.59 5.7
-9 3 1 109.49 5.8
-9 3 1 114.49 5.7
9 3 -1 105.09 5.7
9 3 -1 113.29 5.9
9 3 -1 103.99 5.8
-8 -3 1 53.49 3.3
-8 -3 1 56.59 3.3
8 -3 -1 56.29 3
8 -3 -1 56.49 3
-8 -3 1 59.09 3.1
8 -3 -1 55.89 3
-8 -3 1 56.59 3.2
-8 -3 1 56.99 3.1
-8 -3 1 55.89 3.1
-8 -3 1 58.79 3.2
8 -3 -1 53.09 3.2
8 -3 -1 53.39 3.1
8 3 -1 52.79 3.1
-8 3 1 56.19 3.2
8 3 -1 56.39 3.1
-8 3 1 58.49 3.1
8 3 -1 55.79 3.2
-8 3 1 55.59 3.1
8 3 -1 54.99 3.2
-8 3 1 52.29 2.9
-8 3 1 59.89 3
8 3 -1 58.79 3.2
-8 3 1 58.79 3.1
-8 3 1 56.89 3.2
7 -3 -1 38.2 1.9
-7 -3 1 29.9 2.2
7 -3 -1 39.1 2.2
7 -3 -1 39.4 2
-7 -3 1 30.1 2.1
7 -3 -1 36.2 2
-7 -3 1 32.9 2
7 -3 -1 37.5 1.9
-7 -3 1 32.5 2
-7 -3 1 31.4 2
-7 -3 1 29.5 2.2
-7 -3 1 32.8 2.1
-7 3 1 32.2 2
7 3 -1 37.6 2.2
-7 3 1 33.2 2.1
7 3 -1 37.7 2.1
-7 3 1 31 1.8
7 3 -1 40 2.1
7 3 -1 35.4 2.1
7 3 -1 38.4 2.2
-7 3 1 33.2 1.9
-7 3 1 32.3 2
7 3 -1 40.3 2.1
-7 3 1 33.5 2
-7 3 1 28.9 2.1
-6 -3 1 47.9 2.5
6 -3 -1 45.2 2.4
-6 -3 1 46.7 2.6
-6 -3 1 45.6 2.5
-6 -3 1 43.6 2.6
-6 -3 1 46.8 2.5
6 -3 -1 42.3 2.6
6 -3 -1 45.2 2.4
6 -3 -1 43.4 2.5
6 -3 -1 47.1 2.5
-6 -3 1 45.3 2.6
-6 -3 1 46.7 2.7
-6 3 1 46 2.5
6 3 -1 44.6 2.7
-6 3 1 47.1 2.5
-6 3 1 49.8 2.6
6 3 -1 48.7 2.6
-6 3 1 46.5 2.6
-6 3 1 48.3 2.4
-6 3 1 44.1 2.4
6 3 -1 44.6 2.6
6 3 -1 45.5 2.6
6 3 -1 46 2.5
6 3 -1 45.1 2.6
-6 3 1 47.5 2.5
6 3 -1 47.6 2.6
-5 -3 1 54.19 3.1
5 -3 -1 54.39 2.9
-5 -3 1 56.19 2.9
-5 -3 1 55.59 2.9
5 -3 -1 57.89 3
5 -3 -1 51.29 2.9
-5 -3 1 54.09 3
-5 -3 1 56.19 3
-5 -3 1 56.19 2.9
5 -3 -1 56.09 2.8
-5 -3 1 57.49 3
5 -3 -1 56.39 2.9
5 3 -1 53.99 2.9
5 3 -1 56.09 2.9
-5 3 1 54.29 2.8
5 3 -1 56.39 3
5 3 -1 58.29 3
-5 3 1 54.89 3
-5 3 1 56.99 2.8
-5 3 1 55.89 2.9
-5 3 1 55.09 2.9
5 3 -1 53.99 3
-5 3 1 56.79 2.9
5 3 -1 55.09 3
5 3 -1 53.59 3.1
-5 3 1 57.49 3
5 3 -1 53.89 3
-4 -3 1 193.08 9.6
-4 -3 1 193.58 9.6
4 -3 -1 199.98 9.5
-4 -3 1 189.18 9.7
-4 -3 1 196.38 9.6
-4 -3 1 199.08 9.6
4 -3 -1 199.18 9.7
4 -3 -1 165.68 9.6
-4 -3 1 192.28 9.7
4 -3 -1 196.88 9.6
4 -3 -1 192.08 9.6
4 3 -1 201.98 9.7
4 3 -1 197.48 9.7
4 3 -1 198.38 9.6
4 3 -1 192.78 9.7
-4 3 1 186.48 9.6
-4 3 1 190.68 9.6
-4 3 1 193.38 9.6
4 3 -1 198.88 9.6
-4 3 1 193.38 9.6
-4 3 1 178.18 9.6
4 3 -1 193.68 9.7
4 3 -1 199.88 9.6
-3 -3 1 162.38 8.1
-3 -3 1 161.18 8
3 -3 -1 169.38 7.9
3 -3 -1 164.48 8
-3 -3 1 164.28 8
3 -3 -1 163.98 8
3 -3 -1 154.48 7.9
-3 -3 1 153.48 8.1
-3 -3 1 163.88 8
-3 -3 1 157.38 8.1
3 -3 -1 152.28 8
-3 -3 1 162.88 8
3 3 -1 168.08 8
-3 3 1 162.08 8
3 3 -1 155.58 8.1
-3 3 1 157.48 8
-3 3 1 153.38 8
3 3 -1 160.78 8
3 3 -1 160.18 8.1
-3 3 1 156.38 8
3 3 -1 163.48 8
3 3 -1 161.58 8
3 3 -1 162.38 8
-3 3 1 161.18 7.9
-2 -3 1 117.09 5.6
-2 -3 1 116.09 5.6
-2 -3 1 109.69 5.7
2 -3 -1 110.39 5.6
2 -3 -1 113.99 5.6
2 -3 -1 105.59 5.6
-2 -3 1 111.09 5.7
-2 -3 1 106.29 5.7
-2 -3 1 114.59 5.6
-2 -3 1 114.09 5.6
2 -3 -1 106.59 5.6
2 -3 -1 116.29 5.6
-2 3 1 117.19 5.6
2 3 -1 110.09 5.7
-2 3 1 107.39 5.6
2 3 -1 116.59 5.6
-2 3 1 113.59 5.6
2 3 -1 111.79 5.7
2 3 -1 113.49 5.7
-2 3 1 109.19 5.6
2 3 -1 116.19 5.6
-2 3 1 113.49 5.6
2 3 -1 114.89 5.6
-1 -3 1 1024.4 49.9
1 -3 -1 1035.6 49.9
-1 -3 1 1043.7 49.9
1 -3 -1 990.2 49.9
-1 -3 1 1016.1 49.9
1 -3 -1 1036.7 49.9
-1 -3 1 984.4 49.9
1 3 -1 1020.9 49.9
-1 3 1 995.5 49.9
1 3 -1 1005.7 49.9
1 3 -1 990.7 49.9
-1 3 1 1014.4 49.9
-1 3 1 1000.6 49.9
-1 3 1 1045.1 49.9
1 3 -1 1026.5 49.9
0 -3 1 1 0.3
0 -3 -1 0.4 0.2
0 -3 -1 0.7 0.3
0 -3 1 0.4 0.4
0 -3 1 0.6 0.2
0 -3 -1 0.7 0.4
0 -3 -1 0.3 0.4
0 -3 1 0.6 0.2
0 -3 1 0.2 0.4
0 -3 1 0.7 0.2
0 -3 -1 0.9 0.4
0 3 -1 0.9 0.2
0 3 -1 0.8 0.2
0 3 -1 0.5 0.3
0 3 1 0.8 0.3
0 3 1 -0.1 0.4
0 3 -1 0.3 0.4
0 3 -1 0.4 0.4
0 3 1 0.1 0.2
0 3 -1 0.1 0.3
0 3 1 0.2 0.3
0 3 -1 0.5 0.2
0 3 1 0.4 0.4
-1 -3 -1 93.29 4.6
-1 -3 -1 91.69 4.6
1 -3 1 88.99 4.5
-1 -3 -1 95.09 4.6
-1 -3 -1 99.49 4.6
-1 -3 -1 92.19 4.6
1 3 1 86.19 4.6
1 3 1 83.19 4.6
1 3 1 86.29 4.6
-1 3 -1 97.09 4.5
1 3 1 88.49 4.6
1 3 1 87.09 4.6
-1 3 -1 93.99 4.6
-1 3 -1 98.89 4.5
1 3 1 84.39 4.6
-2 -3 -1 3699.13 191.08
2 -3 1 3421.36 180.88
2 3 1 3651.73 190.48
-2 3 -1 3798.62 180.58
-3 -3 -1 1025.6 51.09
-3 -3 -1 1020.3 50.99
-3 -3 -1 997.8 51.09
-3 -3 -1 1046.1 50.99
-3 -3 -1 1044.7 51.09
3 3 1 1050.29 50.99
3 3 1 1029.6 51.09
3 3 1 1041.3 51.09
-3 3 -1 1060.59 50.99
-3 3 -1 1069.49 50.99
3 3 1 1026.2 51.09
3 3 1 1027.3 50.99
-3 3 -1 1049.7 50.89
-4 -3 -1 316.77 15.9
-4 -3 -1 322.17 15.9
-4 -3 -1 311.77 15.9
-4 -3 -1 313.37 15.9
-4 -3 -1 319.37 15.9
-4 -3 -1 322.67 15.9
4 -3 1 324.87 15.8
-4 3 -1 321.77 15.8
-4 3 -1 324.67 15.9
4 3 1 328.47 15.9
4 3 1 323.37 15.9
-4 3 -1 311.47 15.8
4 3 1 324.07 15.9
4 3 1 320.47 15.9
4 3 1 325.87 15.9
-4 3 -1 321.97 15.8
-4 3 -1 310.67 15.8
5 -3 1 119.19 5.9
-5 -3 -1 117.39 6.1
-5 -3 -1 119.29 6
5 -3 1 120.79 5.9
-5 -3 -1 116.69 6
-5 -3 -1 114.19 6
-5 -3 -1 113.29 6.1
-5 -3 -1 117.49 6
-5 -3 -1 116.09 6
-5 3 -1 114.29 5.9
5 3 1 121.49 6
5 3 1 122.09 6
5 3 1 123.39 6.1
5 3 1 121.59 6
-5 3 -1 119.69 6
-5 3 -1 116.09 5.9
5 3 1 121.69 6.1
-5 3 -1 112.19 5.9
-5 3 -1 118.19 6
-6 -3 -1 195.48 9.6
-6 -3 -1 188.08 9.5
6 -3 1 189.98 9.5
-6 -3 -1 183.78 9.6
6 -3 1 188.88 9.5
-6 -3 -1 197.18 9.6
-6 -3 -1 192.48 9.5
-6 -3 -1 192.78 9.6
-6 -3 -1 188.38 9.7
6 3 1 189.48 9.5
-6 3 -1 190.68 9.6
6 3 1 188.18 9.6
6 3 1 185.68 9.6
-6 3 -1 183.58 9.5
6 3 1 186.58 9.5
-6 3 -1 189.98 9.5
-6 3 -1 193.28 9.5
-6 3 -1 190.28 9.4
-6 3 -1 191.18 9.4
6 3 1 188.48 9.7
-7 -3 -1 51.89 3
-7 -3 -1 54.49 2.9
7 -3 1 48.9 2.7
-7 -3 -1 52.39 2.9
-7 -3 -1 51.19 2.8
7 -3 1 49.9 2.7
-7 -3 -1 50.59 2.8
-7 -3 -1 52.89 2.9
-7 -3 -1 53.39 3
7 3 1 51.59 2.9
-7 3 -1 50.09 2.7
7 3 1 50.49 3.1
7 3 1 50.09 2.8
-7 3 -1 51.59 2.7
-7 3 -1 52.69 2.8
7 3 1 48.4 2.9
-7 3 -1 50.39 2.8
7 3 1 47.7 2.9
-7 3 -1 54.09 2.9
7 3 1 49.1 2.9
-7 3 -1 53.59 2.9
-8 -3 -1 47.8 2.6
8 -3 1 43.7 2.5
-8 -3 -1 43.8 2.8
-8 -3 -1 47.1 2.6
-8 -3 -1 46.7 2.6
-8 -3 -1 45.9 2.6
-8 -3 -1 44.7 2.8
-8 -3 -1 47.5 2.7
8 -3 1 43.5 2.5
-8 3 -1 43.9 2.4
-8 3 -1 44.8 2.6
8 3 1 46.5 2.7
-8 3 -1 44 2.5
-8 3 -1 44 2.5
8 3 1 43.9 2.7
-8 3 -1 47.6 2.6
8 3 1 44.2 2.6
8 3 1 45.5 2.7
-8 3 -1 44 2.6
-8 3 -1 42.7 2.4
8 3 1 43 2.6
-9 -3 -1 165.78 8.1
-9 -3 -1 165.08 8.1
-9 -3 -1 166.68 8.1
9 -3 1 146.29 8
-9 -3 -1 165.48 8.2
-9 -3 -1 161.58 8.1
-9 -3 -1 157.78 8.3
9 -3 1 145.29 8
-9 -3 -1 162.98 8.1
-9 3 -1 159.38 8.1
9 3 1 148.09 8.1
9 3 1 155.78 8.1
-9 3 -1 160.38 8.1
-9 3 -1 165.58 8
-9 3 -1 161.68 8.1
9 3 1 143.39 8.1
9 3 1 147.39 8.1
9 3 1 152.98 8.1
-9 3 -1 169.38 8
-9 3 -1 159.38 8
-9 3 -1 159.28 8.1
-10 -3 -1 44.4 2.8
-10 -3 -1 42.4 2.7
-10 -3 -1 46.9 2.8
-10 -3 -1 45.9 2.8
-10 -3 -1 49.8 2.8
10 -3 1 45.1 2.7
10 -3 1 47.6 2.7
-10 -3 -1 45.9 3
-10 -3 -1 44.7 3
10 3 1 48.3 2.8
-10 3 -1 48 2.8
10 3 1 46 2.8
-10 3 -1 46.9 2.6
-10 3 -1 45.6 2.6
10 3 1 43.2 2.8
-10 3 -1 50.09 2.9
10 3 1 46.4 2.8
10 3 1 47.9 2.8
-10 3 -1 45.7 2.7
-10 3 -1 47.1 2.8
-10 3 -1 46.4 2.8
-11 -3 -1 121.09 6.5
-11 -3 -1 123.79 6.4
-11 -3 -1 130.39 6.5
-11 -3 -1 127.39 6.5
11 -3 1 120.89 6.4
11 -3 1 127.19 6.4
-11 -3 -1 118.79 6.7
-11 -3 -1 113.99 6.6
-11 -3 -1 122.19 6.5
-11 3 -1 118.99 6.6
-11 3 -1 123.99 6.5
-11 3 -1 115.79 6.5
-11 3 -1 126.39 6.3
11 3 1 132.29 6.5
11 3 1 118.89 6.5
11 3 1 126.49 6.5
11 3 1 125.19 6.5
11 3 1 115.49 6.5
-11 3 -1 129.89 6.4
-11 3 -1 119.29 6.3
-12 -3 -1 42.7 2.7
-12 -3 -1 33.9 2.5
12 -3 1 40.5 2.5
12 -3 1 34 2.5
-12 -3 -1 40.4 2.5
-12 -3 -1 36.8 2.8
-12 -3 -1 35.2 2.9
-12 -3 -1 35.8 2.6
-12 -3 -1 37.3 2.6
-12 3 -1 37.7 2.3
-12 3 -1 38.9 2.5
-12 3 -1 37.5 2.9
12 3 1 32.8 2.5
-12 3 -1 41.3 2.4
12 3 1 34.8 2.7
-12 3 -1 40.4 2.6
-12 3 -1 45.5 2.8
12 3 1 35.4 2.6
12 3 1 44.8 2.7
-12 3 -1 40.5 2.6
12 3 1 40.2 2.6
13 -3 1 5.7 1.2
-13 -3 -1 4 1.1
-13 -3 -1 7.7 1.3
-13 -3 -1 6.2 1.3
13 -3 1 4.2 1.1
-13 -3 -1 4.4 1.3
-13 -3 -1 9.5 1.6
-13 -3 -1 7.6 1.7
-13 3 -1 6.5 1.2
-13 3 -1 4.5 1
-13 3 -1 10.4 1.5
13 3 1 3.6 1.3
-13 3 -1 7.2 1.1
-13 3 -1 5.6 1.3
13 3 1 3.1 1.2
13 3 1 4.9 1.2
-13 3 -1 6.7 1.5
-14 -3 -1 11.4 1.6
14 -3 1 14.6 1.7
-14 -3 -1 15.8 1.8
-14 -3 -1 16.3 1.9
-14 -3 -1 12 2
-14 -3 -1 12.7 1.8
-14 -3 -1 15.9 1.7
-14 3 -1 13.2 1.5
-14 3 -1 12.2 1.7
14 3 1 14.2 2
14 3 1 15 1.8
14 3 1 13.6 1.7
-14 3 -1 18.6 2.1
-14 3 -1 16.2 1.8
-14 3 -1 12.8 1.7
-14 3 -1 12.7 1.4
-15 -3 -1 33 2.7
-15 -3 -1 28.4 2.6
15 -3 1 37.1 2.6
-15 -3 -1 39.6 2.7
-15 -3 -1 29.9 3
-15 -3 -1 35.4 2.5
-15 -3 -1 33.4 2.5
-15 3 -1 36.5 2.4
-15 3 -1 34 2.3
15 3 1 37.8 2.7
-15 3 -1 36.7 2.7
15 3 1 39.9 2.6
-15 3 -1 31.2 2.9
15 3 1 38.9 2.8
-15 3 -1 36.9 2.6
-16 -3 -1 0.7 1.2
-16 -3 -1 -0.3 1.2
-16 -3 -1 -1.1 1.3
-16 -3 -1 1.8 1.8
16 -3 1 1.1 1.2
-16 -3 -1 -1.1 1.1
-16 -3 -1 1.4 1.3
-16 3 -1 -0.1 1
-16 3 -1 -1.9 1
-16 3 -1 -0.3 1.6
16 3 1 1.3 1.1
-16 3 -1 1.7 1.3
16 3 1 -1.1 1.2
-16 3 -1 -1 1.1
-16 3 -1 -0.2 1.1
-17 -3 -1 5.4 2.1
-17 -3 -1 5 1.4
-17 -3 -1 4.9 1.4
-17 -3 -1 3.8 1.6
-17 -3 -1 3.7 1.4
-17 -3 -1 6.1 1.7
17 -3 1 2.9 1.3
-17 3 -1 5.4 1.6
-17 3 -1 3.3 1.4
-17 3 -1 4.2 1.3
-17 3 -1 0.6 1.4
-17 3 -1 6.1 2.1
-17 3 -1 3.8 1.1
17 3 1 2.9 1.3
-18 -3 -1 6.1 1.7
-18 -3 -1 6.1 1.5
-18 -3 -1 8.5 1.6
-18 -3 -1 17.6 2.6
18 -3 1 8.1 1.6
-18 -3 -1 8.4 1.8
18 3 1 9 1.6
-18 3 -1 6.6 1.5
-18 3 -1 7.1 1.8
-18 3 -1 8.3 1.5
-18 3 -1 4.9 1.5
-18 3 -1 3.5 2.1
18 3 1 8.9 2
-19 -3 -1 3.9 2.2
-19 -3 -1 1.3 1.8
-19 -3 -1 2.4 1.4
19 -3 1 2.5 1.5
-19 -3 -1 2.6 1.6
-19 -3 -1 3.9 1.5
19 3 1 7.9 1.9
-19 3 -1 5.4 2.2
-19 3 -1 4.7 1.7
-19 3 -1 4.4 1.2
-19 3 -1 4.8 1.5
-19 3 -1 3.9 1.5
19 3 1 4.2 1.5
-20 -3 -1 0.8 2.2
-20 -3 -1 0.5 1.5
-20 -3 -1 -2.4 1.3
-20 -3 -1 -0.1 1.5
20 -3 1 0 1.4
-20 -3 -1 0.8 1.7
-20 3 -1 -0.1 1.1
20 3 1 0.8 1.4
-20 3 -1 -1 1.3
-20 3 -1 -0.1 1.6
20 3 1 -2.6 1.7
-20 -4 1 2.1 1.7
-20 -4 1 2.6 1.5
-20 -4 1 0 2.1
-20 -4 1 1.2 1.5
20 -4 -1 0.5 1.5
-20 -4 1 0.8 1.7
-20 4 1 -0.5 2
-20 4 1 0.8 1.9
-20 4 1 0.4 1.4
20 4 -1 -1.1 1.5
-20 4 1 0.5 1
-20 4 1 -0.6 1.5
20 4 -1 0.7 2
-19 -4 1 -0.7 1.4
-19 -4 1 -0.9 2
19 -4 -1 -2.2 1.3
-19 -4 1 0.4 1.6
-19 -4 1 -0.7 1.6
-19 -4 1 0.9 1.4
-19 4 1 -0.8 1.3
19 4 -1 1 1.5
-19 4 1 0.1 2
19 4 -1 1.2 1.9
-19 4 1 0.1 1.5
-19 4 1 4.7 1.8
-18 -4 1 -2 1.9
18 -4 -1 3.8 1.5
-18 -4 1 -0.8 1.3
-18 -4 1 1.2 1.6
-18 -4 1 0.8 1.6
-18 -4 1 -0.1 1.3
-18 4 1 1 1.6
18 4 -1 0.4 1.8
-18 4 1 2 1.9
18 4 -1 0.3 1.5
-18 4 1 -1.6 1.2
-18 4 1 1.6 1
-18 4 1 1.2 1.7
-17 -4 1 6 1.5
-17 -4 1 9 2.2
-17 -4 1 7.5 1.7
17 -4 -1 3.9 1.4
-17 -4 1 6.9 1.6
-17 -4 1 5.3 1.4
-17 4 1 6.5 2.1
-17 4 1 5.6 1.1
-17 4 1 7.3 1.4
17 4 -1 7.9 1.6
-17 4 1 7.4 1.8
17 4 -1 7.3 1.9
-17 4 1 5.3 1.6
-16 -4 1 -1.4 1.3
-16 -4 1 1.5 1.7
-16 -4 1 -0.5 1.1
-16 -4 1 -1.9 1.1
16 -4 -1 3.7 1.3
-16 -4 1 0.5 1.3
16 4 -1 -1 1.3
-16 4 1 0.9 1.3
-16 4 1 -0.4 1.6
16 4 -1 0 1.5
-16 4 1 0.7 1.2
-16 4 1 0.5 0.9
-16 4 1 0.4 1.1
-15 -4 1 4.7 1.2
-15 -4 1 2.1 1.4
-15 -4 1 4.5 1.2
15 -4 -1 1.3 1.2
-15 -4 1 2.6 1.4
-15 -4 1 4 1.3
-15 -4 1 4.7 1.7
-15 4 1 0.8 1.1
-15 4 1 3.3 0.9
-15 4 1 3.4 1.6
-15 4 1 -0.5 1.3
15 4 -1 4.7 1.6
-15 4 1 3.9 1.1
15 4 -1 3.9 1.2
-15 4 1 4.4 1.3
15 4 -1 2.7 1.3
-14 -4 1 24.9 2.6
14 -4 -1 26.8 2.1
-14 -4 1 23.5 2.1
-14 -4 1 24.6 2.1
-14 -4 1 27.3 2.2
-14 -4 1 21.8 2.2
-14 -4 1 22.3 2.3
-14 4 1 24.7 1.9
-14 4 1 25.7 2.1
14 4 -1 27 2.5
-14 4 1 26.4 2.4
-14 4 1 28.3 2.2
-14 4 1 24.9 2.3
14 4 -1 26 2.2
-14 4 1 24.2 1.7
14 4 -1 26.5 2.3
13 -4 -1 18.8 1.7
-13 -4 1 14.1 1.9
-13 -4 1 13.7 1.8
-13 -4 1 16.7 1.7
-13 -4 1 18.4 2.2
-13 -4 1 14.4 1.6
13 -4 -1 15.8 1.7
-13 -4 1 16.6 1.6
-13 4 1 14.2 1.9
-13 4 1 15 1.7
-13 4 1 16 1.7
13 4 -1 13.4 1.8
-13 4 1 14.4 1.6
13 4 -1 19.2 1.9
-13 4 1 13.4 1.3
-13 4 1 15 1.5
13 4 -1 21.2 2.1
-13 4 1 13.6 1.9
-12 -4 1 37.5 2.8
-12 -4 1 35.4 2.5
-12 -4 1 39.8 2.7
12 -4 -1 40.5 2.2
12 -4 -1 41.1 2.5
-12 -4 1 37.4 2.9
-12 -4 1 41.5 2.5
-12 -4 1 41.4 2.6
12 -4 -1 34.3 2.5
-12 -4 1 36.3 2.6
12 4 -1 34.6 2.6
-12 4 1 41.3 2.6
12 4 -1 39.7 2.7
-12 4 1 35.3 2.6
12 4 -1 29.5 2.7
-12 4 1 37.8 2.7
12 4 -1 46.1 2.8
-12 4 1 42.1 2.7
-12 4 1 38.8 2.5
-12 4 1 37 2.2
-12 4 1 37.2 2.3
12 4 -1 34.2 2.6
-11 -4 1 217.98 10.9
-11 -4 1 220.88 10.9
-11 -4 1 205.08 11.1
11 -4 -1 214.88 10.7
-11 -4 1 221.08 11
-11 -4 1 218.08 10.9
-11 -4 1 220.68 10.9
11 -4 -1 209.68 10.7
11 -4 -1 207.98 10.8
-11 -4 1 200.58 11.1
11 -4 -1 215.08 10.8
11 4 -1 192.88 10.9
-11 4 1 218.58 10.9
-11 4 1 225.88 11
11 4 -1 223.38 11
-11 4 1 215.48 11
11 4 -1 196.38 11
-11 4 1 218.38 10.9
11 4 -1 216.28 11
11 4 -1 207.48 10.9
-11 4 1 213.98 10.9
-11 4 1 228.08 10.8
-11 4 1 209.58 10.7
-10 -4 1 70.89 4
10 -4 -1 69.29 3.8
-10 -4 1 78.59 4
-10 -4 1 69.09 4.2
-10 -4 1 76.19 4.1
10 -4 -1 71.99 4.2
-10 -4 1 71.09 4.3
10 -4 -1 74.69 3.8
10 -4 -1 70.19 3.9
-10 -4 1 71.39 4.1
-10 -4 1 71.99 4
10 -4 -1 74.29 4
-10 4 1 72.99 4
10 4 -1 78.89 4.2
10 4 -1 68.99 4
10 4 -1 64.39 4.1
-10 4 1 71.69 3.8
-10 4 1 74.39 4
-10 4 1 73.99 4.1
-10 4 1 76.29 4
-10 4 1 78.39 3.9
10 4 -1 71.29 4.1
10 4 -1 71.99 4.1
-10 4 1 76.79 4.1
-9 -4 1 30.9 2.2
-9 -4 1 34.5 2.4
9 -4 -1 35.7 1.9
9 -4 -1 34.1 1.9
-9 -4 1 32.8 2.1
-9 -4 1 32.1 2
-9 -4 1 32.5 2.1
-9 -4 1 32.7 2.2
9 -4 -1 34 2
9 -4 -1 36 2.3
-9 -4 1 30.7 2.3
9 -4 -1 35.2 2
-9 4 1 33.3 2
9 4 -1 34.4 2.2
9 4 -1 34.3 2.2
9 4 -1 33 2.1
9 4 -1 36.5 2.3
-9 4 1 30.3 2.1
-9 4 1 30.1 1.8
-9 4 1 32.9 1.9
9 4 -1 33.2 2.2
-9 4 1 31.7 2
-9 4 1 31.3 2.2
-9 4 1 32.8 2.2
-8 -4 1 32.5 1.9
8 -4 -1 31.2 2.1
-8 -4 1 32.5 2
-8 -4 1 31.5 2
-8 -4 1 32 2.1
8 -4 -1 31.4 1.9
-8 -4 1 30.1 2.1
-8 -4 1 31.2 2
8 -4 -1 31.3 1.9
8 -4 -1 28.9 1.7
-8 -4 1 30.4 2.2
8 -4 -1 31.4 1.8
8 4 -1 29.9 2
8 4 -1 28 2.1
8 4 -1 30.8 2
-8 4 1 30.6 1.7
-8 4 1 31.2 1.9
-8 4 1 30.6 2
-8 4 1 32.7 2
-8 4 1 33.1 1.9
-8 4 1 32.5 2.1
8 4 -1 32.5 2.1
8 4 -1 32.9 2.1
-8 4 1 33 1.8
-7 -4 1 503.35 24.9
-7 -4 1 500.85 24.9
-7 -4 1 482.35 25
7 -4 -1 520.75 24.8
-7 -4 1 495.05 24.8
-7 -4 1 505.15 24.9
7 -4 -1 505.25 24.7
-7 -4 1 485.25 24.9
7 -4 -1 513.15 24.9
7 -4 -1 504.95 24.8
-7 -4 1 500.55 24.8
-7 4 1 500.85 24.9
7 4 -1 510.25 24.9
-7 4 1 469.25 24.7
7 4 -1 506.45 24.9
-7 4 1 500.55 24.8
-7 4 1 505.25 24.7
-7 4 1 499.15 24.9
7 4 -1 530.25 24.9
-7 4 1 479.95 24.8
7 4 -1 515.65 25
7 4 -1 498.35 24.9
-7 4 1 491.35 24.9
7 4 -1 515.65 24.9
-6 -4 1 2.2 0.8
-6 -4 1 2.5 0.6
6 -4 -1 2.7 0.5
-6 -4 1 3.6 0.9
-6 -4 1 3.2 0.8
-6 -4 1 2.7 0.6
-6 -4 1 2.8 0.6
6 -4 -1 3.5 0.6
6 -4 -1 2.6 0.8
-6 -4 1 2.2 0.6
6 -4 -1 2 0.4
6 4 -1 3.2 0.8
-6 4 1 3.5 0.8
-6 4 1 2.3 0.5
6 4 -1 3.2 0.8
6 4 -1 2.1 0.7
-6 4 1 2.8 0.5
6 4 -1 2 0.9
6 4 -1 3.5 0.7
-6 4 1 2.4 0.4
6 4 -1 3.5 0.7
-6 4 1 3.4 0.6
6 4 -1 3.1 0.7
-5 -4 1 168.88 8.8
-5 -4 1 177.78 8.8
5 -4 -1 176.68 8.7
-5 -4 1 185.68 8.7
-5 -4 1 171.48 8.8
-5 -4 1 177.18 8.7
-5 -4 1 178.38 8.7
-5 -4 1 178.68 8.7
5 -4 -1 146.29 8.6
5 -4 -1 174.18 8.6
-5 4 1 176.18 8.7
5 4 -1 176.28 8.7
5 4 -1 172.98 8.7
5 4 -1 172.08 8.8
5 4 -1 173.48 8.7
-5 4 1 173.48 8.6
-5 4 1 170.18 8.6
-5 4 1 170.68 8.6
-5 4 1 174.68 8.7
5 4 -1 172.48 8.7
5 4 -1 172.08 8.7
-4 -4 1 61.59 3.3
-4 -4 1 63.29 3.2
-4 -4 1 64.79 3.3
-4 -4 1 62.39 3.3
-4 -4 1 62.29 3.2
4 -4 -1 58.99 3.2
4 -4 -1 65.89 3.3
-4 -4 1 61.79 3.3
-4 -4 1 58.89 3.4
4 -4 -1 63.09 3.2
4 4 -1 61.69 3.3
-4 4 1 63.79 3.2
4 4 -1 63.89 3.3
4 4 -1 58.29 3.3
4 4 -1 63.09 3.3
-4 4 1 65.19 3.3
4 4 -1 61.29 3.3
4 4 -1 60.29 3.4
-4 4 1 63.19 3.2
-4 4 1 62.59 3.2
-4 4 1 62.69 3.2
4 4 -1 62.69 3.3
-3 -4 1 122.79 5.9
-3 -4 1 116.19 6
-3 -4 1 120.69 6
-3 -4 1 121.59 5.9
3 -4 -1 119.79 5.9
-3 -4 1 123.89 6
-3 -4 1 118.49 6
3 -4 -1 110.29 5.9
-3 4 1 112.89 5.9
-3 4 1 119.79 5.9
3 4 -1 119.89 6
-3 4 1 117.69 6
3 4 -1 119.99 6
3 4 -1 117.09 6
3 4 -1 117.29 6
3 4 -1 118.89 5.9
-3 4 1 113.99 5.9
-3 4 1 118.79 5.9
3 4 -1 118.69 6.1
3 4 -1 117.39 6
-2 -4 1 120.89 5.9
-2 -4 1 119.39 5.9
-2 -4 1 115.59 6
-2 -4 1 122.59 5.9
-2 -4 1 113.19 6
2 -4 -1 120.69 5.9
-2 -4 1 108.49 5.9
2 -4 -1 111.19 5.9
2 -4 -1 124.19 5.9
-2 -4 1 118.59 5.9
-2 -4 1 116.49 6
2 4 -1 119.69 6
2 4 -1 123.19 5.9
-2 4 1 112.29 5.9
-2 4 1 118.79 5.9
2 4 -1 115.69 6
2 4 -1 118.79 6
2 4 -1 125.39 5.9
2 4 -1 123.29 5.9
2 4 -1 122.89 5.9
-2 4 1 109.59 5.9
-2 4 1 116.09 5.9
1 -4 -1 95.29 4.5
-1 -4 1 88.89 4.6
-1 -4 1 95.69 4.5
1 -4 -1 87.99 4.5
1 -4 -1 90.79 4.5
-1 -4 1 83.59 4.5
1 -4 -1 92.79 4.5
-1 -4 1 87.19 4.6
-1 -4 1 93.19 4.5
-1 -4 1 88.99 4.6
-1 -4 1 93.99 4.5
1 -4 -1 87.59 4.5
1 4 -1 94.29 4.5
1 4 -1 84.19 4.5
-1 4 1 84.19 4.5
1 4 -1 88.69 4.6
-1 4 1 91.69 4.5
-1 4 1 88.89 4.6
1 4 -1 93.19 4.5
-1 4 1 89.79 4.5
1 4 -1 88.79 4.5
1 4 -1 88.49 4.5
-1 4 1 90.29 4.6
1 4 -1 87.39 4.6
0 -4 -1 1040.8 51.99
0 -4 -1 1106.99 51.99
0 -4 -1 1074.19 51.89
0 -4 1 1066.39 51.99
0 -4 -1 1029.7 51.99
0 -4 -1 1044.8 51.99
0 -4 1 1055.09 51.99
0 4 1 1138.49 51.99
0 4 -1 1078.49 51.99
0 4 1 1047.2 51.99
0 4 1 1029.2 51.99
0 4 -1 1047.6 51.99
0 4 -1 1052.99 51.99
0 4 1 1029.5 51.99
0 4 1 1061.79 51.99
0 4 -1 1032.1 51.99
0 4 -1 1049.59 51.99
-1 -4 -1 1122.99 54.49
1 -4 1 1113.49 54.49
-1 -4 -1 1133.19 54.49
-1 -4 -1 1088.69 54.49
-1 -4 -1 1112.79 54.49
1 4 1 1104.49 54.49
-1 4 -1 1107.69 54.49
1 4 1 1092.69 54.49
1 4 1 1104.59 54.49
1 4 1 1106.79 54.49
1 4 1 1112.39 54.49
-1 4 -1 1098.89 54.39
-1 4 -1 1131.49 54.39
1 4 1 1084.99 54.49
-2 -4 -1 326.77 15.8
-2 -4 -1 316.77 15.9
-2 -4 -1 321.67 15.8
-2 -4 -1 332.27 15.8
2 -4 1 317.97 15.8
-2 -4 -1 303.87 15.9
-2 -4 -1 304.97 15.9
-2 -4 -1 316.17 15.9
-2 4 -1 317.27 15.7
2 4 1 320.07 15.9
2 4 1 318.27 15.9
2 4 1 322.07 15.9
-2 4 -1 326.27 15.8
-2 4 -1 321.17 15.8
2 4 1 324.97 15.9
2 4 1 327.47 15.8
2 4 1 318.87 15.9
-3 -4 -1 35.7 1.9
-3 -4 -1 35.2 2
-3 -4 -1 33.8 2
-3 -4 -1 37.1 1.9
-3 -4 -1 33.7 2
-3 -4 -1 34.8 2
3 4 1 31.9 2
3 4 1 32.2 2
3 4 1 33.2 2
-3 4 -1 36.3 1.9
3 4 1 33.9 2
-3 4 -1 33.4 1.8
3 4 1 34.7 1.9
-4 -4 -1 258.17 13
-4 -4 -1 269.07 13
-4 -4 -1 273.47 13
-4 -4 -1 256.27 13
-4 -4 -1 254.57 13
-4 -4 -1 257.57 13
-4 -4 -1 267.17 13
4 -4 1 251.27 12.8
-4 -4 -1 255.67 13
4 4 1 263.27 13
4 4 1 259.57 13
-4 4 -1 261.17 12.9
-4 4 -1 261.07 12.8
4 4 1 264.97 13
4 4 1 262.67 13
4 4 1 256.47 13
-4 4 -1 255.97 12.9
-5 -4 -1 106.89 5.7
-5 -4 -1 108.29 5.7
-5 -4 -1 115.09 5.6
-5 -4 -1 113.39 5.6
-5 -4 -1 112.09 5.6
-5 -4 -1 115.39 5.6
-5 -4 -1 106.49 5.6
5 -4 1 105.99 5.5
-5 4 -1 109.49 5.6
-5 4 -1 109.29 5.5
-5 4 -1 108.19 5.5
5 4 1 106.89 5.7
5 4 1 104.99 5.7
5 4 1 108.19 5.6
-5 4 -1 109.99 5.5
5 4 1 108.39 5.6
5 4 1 111.09 5.7
-5 4 -1 113.19 5.6
-6 -4 -1 34.7 2.1
-6 -4 -1 33.9 2.1
-6 -4 -1 37.6 2.1
-6 -4 -1 33.6 2.1
6 -4 1 35 1.9
-6 -4 -1 33 2.2
-6 -4 -1 34.6 2
-6 -4 -1 33.9 2.2
6 4 1 37 2.1
-6 4 -1 35.6 2
-6 4 -1 33.7 2.1
-6 4 -1 33.2 1.8
-6 4 -1 34.3 1.9
6 4 1 37.4 2.1
-6 4 -1 31.6 1.9
6 4 1 36.9 2.1
6 4 1 33.2 2.1
6 4 1 37.4 2.3
7 -4 1 360.06 17.6
-7 -4 -1 361.56 17.8
-7 -4 -1 353.96 17.7
-7 -4 -1 355.96 17.8
-7 -4 -1 361.96 17.8
-7 -4 -1 340.87 17.9
-7 -4 -1 364.76 17.7
7 -4 1 349.77 17.6
-7 -4 -1 355.06 17.7
-7 4 -1 351.46 17.7
7 4 1 354.16 17.8
-7 4 -1 365.56 17.7
7 4 1 361.26 17.8
-7 4 -1 357.76 17.6
-7 4 -1 354.46 17.8
7 4 1 365.16 17.9
7 4 1 354.16 17.8
-7 4 -1 352.46 17.6
7 4 1 352.06 17.8
-7 4 -1 354.06 17.6
8 -4 1 119.59 6.4
-8 -4 -1 126.29 6.5
-8 -4 -1 126.79 6.6
-8 -4 -1 128.89 6.5
-8 -4 -1 130.59 6.5
-8 -4 -1 122.89 6.6
8 -4 1 123.89 6.4
-8 -4 -1 124.79 6.5
-8 -4 -1 117.49 6.5
-8 4 -1 120.79 6.3
8 4 1 122.09 6.5
8 4 1 121.39 6.5
-8 4 -1 127.59 6.3
8 4 1 129.39 6.6
-8 4 -1 126.29 6.5
-8 4 -1 121.99 6.5
-8 4 -1 126.19 6.4
8 4 1 131.19 6.7
8 4 1 132.69 6.5
-8 4 -1 129.09 6.5
8 4 1 124.59 6.5
-8 4 -1 129.09 6.4
-9 -4 -1 21.6 1.7
-9 -4 -1 23.6 1.7
-9 -4 -1 21.3 1.6
-9 -4 -1 22 1.6
-9 -4 -1 20.9 1.7
-9 -4 -1 21.4 1.9
9 -4 1 20.5 1.5
9 -4 1 20.3 1.5
-9 -4 -1 22.6 1.8
-9 4 -1 20.8 1.5
-9 4 -1 20.7 1.4
-9 4 -1 22.9 1.7
-9 4 -1 22.3 1.7
9 4 1 19.9 1.7
-9 4 -1 21.1 1.5
9 4 1 20.2 1.7
-9 4 -1 20.4 1.3
9 4 1 21.7 1.7
-9 4 -1 23.3 1.7
9 4 1 22.1 1.7
9 4 1 19.5 1.6
10 -4 1 0.1 0.7
-10 -4 -1 -0.7 1
-10 -4 -1 0.2 0.8
-10 -4 -1 0.1 1.1
-10 -4 -1 1.4 0.9
-10 -4 -1 -0.2 0.7
-10 -4 -1 1.8 0.9
10 -4 1 0.1 0.7
-10 -4 -1 -0.1 0.9
-10 4 -1 1.6 0.8
-10 4 -1 -0.3 0.7
10 4 1 -1.3 0.9
-10 4 -1 0.8 0.6
10 4 1 1.4 1
10 4 1 -0.1 0.8
10 4 1 -0.5 0.9
-10 4 -1 1 0.8
-10 4 -1 2.1 0.9
-10 4 -1 0.5 0.6
10 4 1 -0.3 0.8
-10 4 -1 2.1 1
-11 -4 -1 113.59 5.9
-11 -4 -1 107.99 5.8
-11 -4 -1 108.19 5.8
-11 -4 -1 111.89 5.8
-11 -4 -1 104.79 6
11 -4 1 107.39 5.7
-11 -4 -1 104.89 6.1
-11 -4 -1 111.89 5.8
11 -4 1 102.99 5.7
11 4 1 102.69 5.8
11 4 1 103.69 5.8
11 4 1 111.79 5.9
-11 4 -1 115.59 5.7
-11 4 -1 107.79 5.8
11 4 1 116.79 5.9
-11 4 -1 118.09 5.9
-11 4 -1 101.59 5.8
-11 4 -1 112.79 5.9
11 4 1 105.59 5.9
-11 4 -1 111.19 5.6
-11 4 -1 103.79 5.6
-12 -4 -1 1.3 1.3
-12 -4 -1 1.4 1
-12 -4 -1 -1.3 0.9
-12 -4 -1 0.9 1.1
-12 -4 -1 0.5 1.1
12 -4 1 0.2 0.9
-12 -4 -1 1.2 1.4
12 -4 1 0.2 0.9
-12 -4 -1 0.7 1
12 4 1 -1.5 1.1
-12 4 -1 1.7 1
-12 4 -1 -1.3 0.7
12 4 1 -1.2 1
-12 4 -1 0.5 1.1
-12 4 -1 1.8 1.2
12 4 1 -0.9 1.1
-12 4 -1 -0.3 0.7
-12 4 -1 -0.3 0.9
12 4 1 0.3 1
12 4 1 0.9 1.1
-13 -4 -1 10.2 1.8
13 -4 1 9.9 1.3
-13 -4 -1 10 1.5
-13 -4 -1 10.9 1.6
-13 -4 -1 8.9 1.4
-13 -4 -1 8.5 1.5
13 -4 1 8.8 1.4
-13 -4 -1 11.7 1.5
-13 4 -1 10.2 1.6
-13 4 -1 10 1.3
-13 4 -1 8.8 1.1
-13 4 -1 11.2 1.6
-13 4 -1 11.9 1.7
13 4 1 9.5 1.6
13 4 1 10.2 1.4
-13 4 -1 6.1 1.2
13 4 1 9.5 1.5
-14 -4 -1 1 1.2
-14 -4 -1 0.3 1.2
-14 -4 -1 -1.2 1
-14 -4 -1 -1.7 1.1
-14 -4 -1 -0.1 1
14 -4 1 0 1
-14 -4 -1 0.3 1.6
-14 4 -1 -0.4 0.9
-14 4 -1 -0.6 1
14 4 1 -1 1.2
14 4 1 0.3 1.1
14 4 1 0.1 1.3
-14 4 -1 -0.5 1.2
-14 4 -1 2.5 1.5
-14 4 -1 0.4 0.8
-14 4 -1 0.3 1.1
-15 -4 -1 2.6 1.4
-15 -4 -1 5.5 1.3
-15 -4 -1 6.2 1.4
-15 -4 -1 3.4 1.3
-15 -4 -1 3.4 1.8
-15 -4 -1 4 1.2
15 -4 1 3.5 1.2
-15 4 -1 4.7 1.7
-15 4 -1 4.3 1.3
15 4 1 4.8 1.4
15 4 1 5.3 1.5
15 4 1 3.8 1.3
-15 4 -1 5 1.1
-15 4 -1 5.6 1
-15 4 -1 4.5 1.2
-15 4 -1 5.9 1.4
16 -4 1 -1.1 1.1
-16 -4 -1 2.3 1.8
-16 -4 -1 -1.2 1.1
-16 -4 -1 -0.7 1.3
-16 -4 -1 0.1 1.3
-16 -4 -1 0 1.2
-16 -4 -1 2.1 1.3
16 4 1 0.7 1.4
-16 4 -1 -1.6 1.1
-16 4 -1 -0.4 0.9
-16 4 -1 -0.6 1.7
16 4 1 1.7 1.3
-16 4 -1 0 1.2
-16 4 -1 1.4 1.4
16 4 1 1.5 1.4
-16 4 -1 -0.4 1
17 -4 1 29 2.3
-17 -4 -1 27.1 2.5
-17 -4 -1 26.7 2.4
-17 -4 -1 20.9 2.9
-17 -4 -1 29.8 2.4
-17 -4 -1 25.7 2.6
-17 4 -1 24.8 2.4
-17 4 -1 29.6 2.3
17 4 1 29.9 2.5
-17 4 -1 29.2 2
-17 4 -1 29.6 2.9
-17 4 -1 20.1 2.3
-17 4 -1 25.9 2.5
18 -4 1 2.1 1.4
-18 -4 -1 4.1 1.4
-18 -4 -1 1.2 1.4
-18 -4 -1 0.5 1.9
-18 -4 -1 1.1 1.5
-18 -4 -1 -0.2 1.5
-18 4 -1 2.8 1.3
18 4 1 4 1.6
-18 4 -1 3.6 1.1
-18 4 -1 -1.2 1.3
-18 4 -1 3.3 2.1
-18 4 -1 2.6 1.6
-19 -4 -1 6.4 1.8
-19 -4 -1 5.8 1.6
-19 -4 -1 0.7 2.1
-19 -4 -1 4.4 1.7
19 -4 1 6.7 1.5
-19 -4 -1 4.3 1.6
-19 4 -1 8.3 2.5
-19 4 -1 5.2 1.7
19 4 1 4.9 1.6
19 4 1 8.2 2.1
-19 4 -1 7.9 1.4
-19 4 -1 5.5 1.5
-20 -4 -1 3.7 2.3
-20 -4 -1 1.4 1.5
20 -4 1 2 1.5
-20 -4 -1 9.3 1.7
-20 -4 -1 1.6 1.7
-20 -4 -1 2.2 1.7
-20 4 -1 1.4 2.2
20 4 1 2.9 2
20 4 1 -0.2 1.4
-20 4 -1 1.9 1.1
-20 4 -1 0.8 1.7
-20 4 -1 1.7 1.4
-20 4 -1 0.9 1.9
-20 -5 1 2.9 1.6
20 -5 -1 2 1.4
-20 -5 1 3 2.3
-20 -5 1 2.2 1.7
-20 -5 1 0.5 1.7
-20 -5 1 3.1 1.6
-20 5 1 3.4 1.5
20 5 -1 3.7 1.6
20 5 -1 0.8 1.9
-20 5 1 2.8 2.1
-20 5 1 2.7 1.9
-20 5 1 0.9 1.6
-19 -5 1 19.2 2.3
-19 -5 1 19.6 2.6
-19 -5 1 15.7 2.8
-19 -5 1 20 2.4
-19 -5 1 21.4 2.3
19 -5 -1 16.8 2.2
-19 5 1 21.1 1.8
19 5 -1 24.3 2.6
-19 5 1 22.1 2.2
-19 5 1 18.1 2.7
-19 5 1 19.2 2.9
-19 5 1 16.5 2.4
19 5 -1 18.8 2.9
-18 -5 1 -0.3 1.9
-18 -5 1 -1 1.4
18 -5 -1 -0.2 1.4
-18 -5 1 0.7 1.7
-18 -5 1 1.1 1.4
-18 -5 1 0.7 1.4
18 5 -1 -0.5 1.4
-18 5 1 -0.9 1.8
-18 5 1 -0.1 0.9
-18 5 1 -1 1.2
-18 5 1 0.9 1.6
-18 5 1 -1 1.5
18 5 -1 0 1.8
-17 -5 1 0.2 1.2
17 -5 -1 0.7 1.3
-17 -5 1 1.6 1.4
-17 -5 1 2 1.5
-17 -5 1 2.3 1.4
-17 -5 1 3.3 2
-17 5 1 0.7 1.8
17 5 -1 -0.7 1.4
-17 5 1 1 1.3
17 5 -1 1.3 1.7
-17 5 1 2.9 0.9
-17 5 1 1.1 1.1
-17 5 1 3.3 1.7
-16 -5 1 1.6 1.4
-16 -5 1 3.9 1.4
-16 -5 1 4.4 1.3
16 -5 -1 10 1.7
-16 -5 1 4.2 1.4
-16 -5 1 4.9 1.9
-16 5 1 5.8 1.7
-16 5 1 1.1 1.7
-16 5 1 4.3 1.2
16 5 -1 5.5 1.6
16 5 -1 5.7 1.7
-16 5 1 4.9 1.5
-16 5 1 4.9 1
15 -5 -1 27.3 2.1
-15 -5 1 24.8 2.2
-15 -5 1 19.2 2.6
-15 -5 1 22.1 2.3
-15 -5 1 20.7 2.1
-15 -5 1 23 2.2
-15 -5 1 23.6 2.1
-15 5 1 19.3 2.4
-15 5 1 22.1 2.3
-15 5 1 23.5 2.2
15 5 -1 28.2 2.4
-15 5 1 21 2.3
-15 5 1 24.6 1.9
15 5 -1 29.1 2.6
-15 5 1 22.9 1.6
14 -5 -1 19.6 1.7
-14 -5 1 14.7 1.8
-14 -5 1 11.7 1.7
-14 -5 1 17.4 1.8
-14 -5 1 16.5 2.2
-14 -5 1 11.4 1.9
-14 -5 1 15.5 1.9
-14 5 1 15.3 1.5
14 5 -1 13.8 2
-14 5 1 17.3 1.8
-14 5 1 14.8 1.3
-14 5 1 14.4 1.7
14 5 -1 17.8 2.2
-14 5 1 16 2
-14 5 1 15 2
14 5 -1 16.7 1.9
-14 5 1 13.4 2
13 -5 -1 26.5 1.9
-13 -5 1 20.1 1.9
-13 -5 1 19.8 2.1
-13 -5 1 21.2 1.9
-13 -5 1 22.2 2.2
-13 -5 1 21 2.4
13 -5 -1 27.4 1.9
-13 -5 1 24.9 2
-13 5 1 23 2
13 5 -1 27.5 2.2
-13 5 1 23 1.8
-13 5 1 23.3 2.2
13 5 -1 30.8 2.4
-13 5 1 20.1 2.1
-13 5 1 21.7 2
-13 5 1 19.5 1.5
13 5 -1 28.9 2.3
-12 -5 1 1 1
-12 -5 1 2 1.7
12 -5 -1 0.2 0.9
12 -5 -1 -0.1 0.9
-12 -5 1 -0.4 1.3
-12 -5 1 -1.1 0.9
-12 -5 1 0.5 1
-12 -5 1 1.7 1.1
-12 -5 1 0.7 1.1
-12 5 1 -0.2 0.6
-12 5 1 1.4 1.2
-12 5 1 -0.5 0.9
-12 5 1 1 1
-12 5 1 1.1 0.8
-12 5 1 1.1 1.3
12 5 -1 1 1.1
12 5 -1 1.1 1.2
12 5 -1 1.7 1.1
12 5 -1 0.4 1
12 5 -1 0 1.2
-11 -5 1 86.29 4.5
-11 -5 1 83.39 4.6
11 -5 -1 80.29 4.4
11 -5 -1 81.09 4.4
-11 -5 1 79.39 4.7
-11 -5 1 78.89 4.6
-11 -5 1 77.89 4.8
-11 -5 1 85.19 4.5
-11 -5 1 82.79 4.5
-11 5 1 83.99 4.6
-11 5 1 83.19 4.3
11 5 -1 84.09 4.7
11 5 -1 78.29 4.6
11 5 -1 77.19 4.6
11 5 -1 83.89 4.6
-11 5 1 78.49 4.2
11 5 -1 85.99 4.7
-11 5 1 79.49 4.6
-11 5 1 83.39 4.5
-11 5 1 84.09 4.5
-10 -5 1 4 0.9
10 -5 -1 4.9 1.1
-10 -5 1 3.7 1.3
-10 -5 1 3.9 1.1
-10 -5 1 4.2 1.3
-10 -5 1 2.9 0.9
-10 -5 1 2.7 0.9
-10 -5 1 2.4 1
10 -5 -1 2.3 0.8
10 -5 -1 4 0.8
-10 5 1 6 1
10 5 -1 3.3 1
-10 5 1 4.5 0.7
-10 5 1 5.3 1.1
-10 5 1 3.4 0.6
-10 5 1 4.6 0.9
-10 5 1 4.8 1.1
10 5 -1 4.1 1.2
10 5 -1 1.9 1.1
10 5 -1 3.1 1.1
10 5 -1 3.6 1.1
-9 -5 1 214.28 10.5
9 -5 -1 201.18 10.4
9 -5 -1 201.98 10.6
-9 -5 1 195.78 10.5
9 -5 -1 203.08 10.4
-9 -5 1 192.88 10.6
-9 -5 1 212.88 10.5
-9 -5 1 213.78 10.6
-9 -5 1 214.68 10.5
-9 -5 1 202.78 10.7
-9 5 1 201.38 10.3
9 5 -1 197.38 10.5
-9 5 1 208.08 10.6
9 5 -1 200.48 10.5
-9 5 1 212.88 10.5
9 5 -1 210.48 10.6
9 5 -1 207.28 10.6
-9 5 1 212.98 10.5
-9 5 1 218.28 10.6
9 5 -1 200.18 10.6
-9 5 1 219.18 10.5
-9 5 1 214.48 10.4
-8 -5 1 17.4 1.5
-8 -5 1 18 1.4
-8 -5 1 17.4 1.4
8 -5 -1 20.3 1.4
8 -5 -1 18.6 1.6
-8 -5 1 18.3 1.4
-8 -5 1 20 1.8
8 -5 -1 20.4 1.3
-8 -5 1 19.3 1.6
-8 -5 1 18.8 1.7
8 5 -1 20.8 1.6
-8 5 1 18.1 1.2
8 5 -1 20.7 1.5
-8 5 1 17.1 1.6
8 5 -1 15.1 1.6
8 5 -1 22.4 1.9
-8 5 1 19.2 1.4
8 5 -1 20.4 1.6
8 5 -1 17.9 1.7
-8 5 1 17.8 1.5
-8 5 1 17.9 1.5
-8 5 1 17.4 1.3
-7 -5 1 127.99 6.2
7 -5 -1 109.59 6.1
7 -5 -1 116.39 6.1
-7 -5 1 125.09 6.3
-7 -5 1 126.79 6.2
-7 -5 1 129.89 6.3
7 -5 -1 117.09 6.3
-7 -5 1 116.39 6.4
-7 -5 1 119.79 6.3
-7 -5 1 126.59 6.2
-7 5 1 124.59 6.3
-7 5 1 125.29 6.1
7 5 -1 112.79 6.3
-7 5 1 121.79 6.2
7 5 -1 118.09 6.2
7 5 -1 117.89 6.4
-7 5 1 127.19 6.2
7 5 -1 118.09 6.3
7 5 -1 120.29 6.3
-7 5 1 119.99 6.2
7 5 -1 119.19 6.3
6 -5 -1 116.89 5.9
-6 -5 1 107.59 6
-6 -5 1 116.39 5.8
-6 -5 1 112.29 5.8
6 -5 -1 112.09 5.7
6 -5 -1 106.69 5.7
-6 -5 1 118.09 5.9
-6 -5 1 115.49 5.9
-6 -5 1 106.19 5.9
-6 -5 1 118.59 5.8
-6 5 1 117.49 5.8
-6 5 1 109.29 5.7
-6 5 1 117.19 5.9
6 5 -1 111.49 5.9
6 5 -1 112.09 5.9
-6 5 1 117.39 5.8
6 5 -1 115.49 6
6 5 -1 110.59 5.9
-6 5 1 115.79 5.7
6 5 -1 112.29 5.8
5 -5 -1 2.7 0.6
5 -5 -1 3.5 0.5
-5 -5 1 2 0.8
-5 -5 1 2.9 0.7
-5 -5 1 2.7 0.5
-5 -5 1 2.5 0.8
-5 -5 1 3.7 0.7
-5 -5 1 2.4 0.6
5 -5 -1 3 0.7
-5 -5 1 2.3 0.9
-5 5 1 3.2 0.7
-5 5 1 2.1 0.4
-5 5 1 2 0.5
-5 5 1 2 0.5
5 5 -1 3.1 0.7
-5 5 1 3.2 0.6
5 5 -1 3.4 0.6
5 5 -1 2.8 0.7
5 5 -1 2.5 0.7
5 5 -1 2.8 0.9
4 -5 -1 231.98 12
-4 -5 1 242.68 12.1
4 -5 -1 246.58 12
-4 -5 1 238.68 12.1
4 -5 -1 248.08 12.1
-4 -5 1 242.98 12.2
-4 -5 1 244.18 12
-4 -5 1 245.98 12.1
-4 -5 1 241.68 12
-4 -5 1 244.18 12.1
-4 5 1 237.28 12
4 5 -1 246.98 12.1
4 5 -1 244.58 12.1
4 5 -1 246.38 12.1
-4 5 1 243.88 12
-4 5 1 229.78 12
-4 5 1 240.68 12.1
4 5 -1 246.18 12.2
4 5 -1 244.38 12.1
-4 5 1 234.28 12
4 5 -1 245.28 12.1
-3 -5 1 10.8 1
-3 -5 1 9.7 1
-3 -5 1 11.2 0.8
-3 -5 1 10.7 0.7
-3 -5 1 8.8 0.9
-3 -5 1 10.1 0.9
-3 -5 1 10.1 0.8
-3 -5 1 9.6 1
-3 5 1 10.5 0.7
-3 5 1 9.5 0.7
-3 5 1 10.6 0.8
-3 5 1 9.9 0.9
-3 5 1 9.5 0.7
-2 -5 1 352.16 17.1
2 -5 -1 353.06 17.1
-2 -5 1 343.27 17.2
-2 -5 1 367.76 17.1
2 -5 -1 371.56 17
-2 -5 1 354.96 17
-2 -5 1 329.77 17.1
-2 -5 1 335.17 17.2
-2 -5 1 339.07 17.2
-2 -5 1 357.26 17.1
2 -5 -1 354.06 17.1
2 -5 -1 332.47 17.1
2 5 -1 353.56 17.1
-2 5 1 342.17 17.2
2 5 -1 342.67 17.2
2 5 -1 331.97 17.2
-2 5 1 357.76 17.1
-2 5 1 329.07 17.1
2 5 -1 344.37 17.1
-2 5 1 349.17 17.1
-2 5 1 334.57 17.1
2 5 -1 349.96 17.1
2 5 -1 335.17 17.1
2 5 -1 345.77 17.1
-1 -5 1 39.1 2.3
1 -5 -1 48.3 2.3
1 -5 -1 47.7 2.5
1 -5 -1 42.2 2.4
-1 -5 1 43.7 2.3
1 -5 -1 45.6 2.4
-1 -5 1 40.5 2.5
-1 -5 1 42.4 2.4
1 -5 -1 49.99 2.3
-1 -5 1 41.6 2.4
1 -5 -1 51.09 2.3
-1 -5 1 43.1 2.3
-1 -5 1 40.1 2.5
1 5 -1 46.2 2.4
1 5 -1 50.09 2.4
-1 5 1 41.9 2.3
1 5 -1 46.4 2.4
1 5 -1 48.8 2.3
1 5 -1 46.9 2.5
1 5 -1 48.3 2.5
1 5 -1 48.3 2.4
-1 5 1 40.3 2.5
-1 5 1 39.9 2.4
-1 5 1 40 2.3
-1 5 1 42.2 2.4
0 -5 -1 101.39 5.1
0 -5 -1 96.29 5
0 -5 1 105.09 4.9
0 -5 1 96.49 5.1
0 -5 -1 101.09 4.9
0 -5 -1 96.49 5
0 -5 1 100.89 5
0 -5 1 100.69 5
0 -5 -1 106.29 5
0 -5 -1 102.69 5
0 -5 1 104.39 5
0 5 -1 98.79 4.9
0 5 -1 96.19 5
0 5 1 98.39 5
0 5 -1 97.19 5.1
0 5 1 97.79 5.1
0 5 -1 91.39 5
0 5 -1 96.59 5.1
0 5 1 97.79 5
0 5 1 98.29 5
0 5 -1 103.39 5
0 5 -1 93.49 5
-1 -5 -1 96.89 5
-1 -5 -1 104.19 4.9
-1 -5 -1 96.19 5
-1 -5 -1 102.79 4.9
1 -5 1 95.29 4.9
1 -5 1 95.79 4.9
-1 -5 -1 98.29 5
1 -5 1 93.69 5
1 5 1 93.29 5
-1 5 -1 97.09 4.9
1 5 1 93.69 5
1 5 1 93.39 5
1 5 1 91.69 5
-1 5 -1 101.89 4.9
1 5 1 93.39 4.9
-1 5 -1 104.29 4.8
-1 5 -1 98.89 5
-1 5 -1 100.59 4.9
-2 -5 -1 121.79 5.9
-2 -5 -1 117.09 5.9
2 -5 1 115.99 5.8
-2 -5 -1 118.49 5.9
-2 -5 -1 111.79 5.9
-2 -5 -1 110.89 5.9
-2 -5 -1 113.29 5.9
2 5 1 113.49 5.9
2 5 1 114.79 6
-2 5 -1 108.39 5.8
2 5 1 121.29 5.9
2 5 1 115.99 5.9
2 5 1 121.89 5.9
-2 5 -1 115.49 5.9
2 5 1 117.09 5.9
-2 5 -1 118.89 5.8
-2 5 -1 119.09 5.8
-2 5 -1 115.69 5.8
-3 -5 -1 52.49 2.9
-3 -5 -1 58.59 3
-3 -5 -1 57.29 2.9
-3 -5 -1 56.29 3
-3 -5 -1 56.99 3
-3 -5 -1 61.49 2.9
-3 -5 -1 57.19 2.9
3 5 1 45.4 2.9
-3 5 -1 57.79 2.7
3 5 1 44.9 2.9
3 5 1 47.8 2.9
-3 5 -1 59.09 2.8
3 5 1 46.5 2.9
3 5 1 46.8 3
-3 5 -1 59.49 2.8
-4 -5 -1 92.39 5
-4 -5 -1 94.99 4.9
-4 -5 -1 97.59 4.9
-4 -5 -1 94.09 4.9
-4 -5 -1 91.09 4.9
-4 -5 -1 94.09 4.9
-4 -5 -1 97.89 4.9
-4 -5 -1 95.89 4.8
4 5 1 97.79 4.9
4 5 1 96.49 4.9
4 5 1 98.49 5
4 5 1 94.59 4.9
-4 5 -1 92.09 4.8
-4 5 -1 89.09 4.7
4 5 1 94.59 4.9
-4 5 -1 92.09 4.8
-5 -5 -1 138.19 6.8
-5 -5 -1 131.39 6.9
-5 -5 -1 140.89 6.8
-5 -5 -1 135.79 6.9
-5 -5 -1 139.79 6.8
-5 -5 -1 139.09 6.9
-5 -5 -1 140.89 6.8
-5 -5 -1 141.59 6.8
5 5 1 121.79 6.9
-5 5 -1 139.59 6.8
-5 5 -1 145.29 6.7
5 5 1 119.29 6.8
5 5 1 119.49 6.8
5 5 1 119.89 6.8
5 5 1 125.29 6.8
-6 -5 -1 75.19 3.9
-6 -5 -1 72.59 4
-6 -5 -1 73.29 3.9
-6 -5 -1 71.39 3.9
6 -5 1 73.19 3.7
-6 -5 -1 71.49 3.9
-6 -5 -1 74.19 3.9
-6 -5 -1 71.49 4
6 -5 1 69.59 3.9
6 5 1 74.39 3.9
-6 5 -1 73.59 3.7
-6 5 -1 71.89 3.7
6 5 1 73.29 3.9
6 5 1 74.09 3.9
6 5 1 70.49 3.9
-6 5 -1 72.29 3.9
6 5 1 74.39 4.1
-6 5 -1 70.69 3.7
-6 5 -1 75.99 3.8
-7 -5 -1 45.7 3
-7 -5 -1 48.8 2.9
-7 -5 -1 48.3 2.8
-7 -5 -1 48.3 3
7 -5 1 54.19 2.7
-7 -5 -1 47.5 2.9
-7 -5 -1 48.6 2.9
-7 -5 -1 52.99 2.9
-7 5 -1 50.69 2.7
7 5 1 52.79 3
7 5 1 55.79 2.9
-7 5 -1 50.09 2.8
7 5 1 53.19 2.9
-7 5 -1 49.4 2.7
-7 5 -1 49.8 2.6
-7 5 -1 50.19 2.9
7 5 1 56.39 2.9
-8 -5 -1 17.3 1.5
-8 -5 -1 17.9 1.4
8 -5 1 14.4 1.2
-8 -5 -1 17.8 1.5
-8 -5 -1 16.5 1.4
-8 -5 -1 18 1.6
-8 -5 -1 17.8 1.4
-8 -5 -1 16.3 1.7
8 -5 1 17.5 1.2
8 5 1 21.1 1.8
8 5 1 16.6 1.4
-8 5 -1 16.2 1.2
-8 5 -1 15.5 1.4
-8 5 -1 18.3 1.4
-8 5 -1 15.8 1.2
8 5 1 18.8 1.5
-8 5 -1 15.8 1.1
-8 5 -1 16.3 1.4
8 5 1 17.3 1.5
-8 5 -1 16.3 1.1
8 5 1 19.2 1.5
9 -5 1 260.07 12.8
-9 -5 -1 250.47 13.1
9 -5 1 252.37 12.8
-9 -5 -1 266.27 13
-9 -5 -1 284.37 13
-9 -5 -1 264.47 13
-9 -5 -1 256.47 13
-9 -5 -1 222.48 12.9
-9 5 -1 256.57 12.9
9 5 1 267.37 13
-9 5 -1 253.07 12.8
-9 5 -1 243.78 12.7
9 5 1 242.98 13
-9 5 -1 259.07 13
-9 5 -1 259.17 12.8
-9 5 -1 264.27 12.9
9 5 1 263.07 13
-9 5 -1 259.77 12.8
9 5 1 246.08 13
9 5 1 255.07 13
9 5 1 264.87 13.2
-10 -5 -1 6 1.1
-10 -5 -1 7.6 1.2
-10 -5 -1 6.9 1.4
-10 -5 -1 6.2 1.3
10 -5 1 6.5 1
-10 -5 -1 7.9 1.1
10 -5 1 7.3 1
-10 -5 -1 6.1 1.1
-10 -5 -1 8.8 1.4
10 5 1 7.6 1.2
-10 5 -1 5.9 0.8
10 5 1 6.8 1.3
-10 5 -1 7.3 1.2
10 5 1 6.6 1.2
-10 5 -1 6.9 1.1
10 5 1 5.9 1.1
-10 5 -1 7 1
-10 5 -1 7.4 1.2
10 5 1 4.9 1.2
-10 5 -1 6.4 0.9
-10 5 -1 6.3 1
-11 -5 -1 254.37 12.6
-11 -5 -1 238.18 12.8
-11 -5 -1 255.67 12.6
-11 -5 -1 254.17 12.6
11 -5 1 251.37 12.4
11 -5 1 238.58 12.4
-11 -5 -1 245.18 12.6
-11 -5 -1 247.88 12.6
-11 -5 -1 244.88 12.7
11 5 1 255.27 12.7
-11 5 -1 252.87 12.4
11 5 1 227.98 12.6
-11 5 -1 251.67 12.6
-11 5 -1 235.78 12.3
-11 5 -1 254.07 12.4
11 5 1 235.58 12.6
-11 5 -1 252.67 12.6
11 5 1 243.38 12.6
11 5 1 270.97 12.6
-11 5 -1 245.58 12.6
-11 5 -1 241.38 12.5
-12 -5 -1 23.1 1.9
12 -5 1 23.3 1.7
-12 -5 -1 22.1 2
-12 -5 -1 17.3 2.2
-12 -5 -1 18.4 2.2
-12 -5 -1 22.3 1.9
12 -5 1 22 1.7
-12 -5 -1 20.9 2
-12 -5 -1 23.2 2
-12 5 -1 21.8 2
-12 5 -1 24.3 2
-12 5 -1 21.4 2
-12 5 -1 22.4 1.6
12 5 1 19.9 1.9
12 5 1 24.3 2.2
-12 5 -1 24.6 1.5
12 5 1 23.7 2.1
12 5 1 20.9 2
-12 5 -1 17.3 1.8
-12 5 -1 22.7 1.8
-13 -5 -1 34.5 2.5
-13 -5 -1 36.3 2.6
-13 -5 -1 38.9 2.6
13 -5 1 39.6 2.4
13 -5 1 36 2.4
-13 -5 -1 35.1 2.6
-13 -5 -1 37.4 2.7
-13 -5 -1 33.8 2.9
13 5 1 37.3 2.7
-13 5 -1 35.7 2.6
-13 5 -1 36.7 2.2
-13 5 -1 39.8 2.6
-13 5 -1 38.6 2.8
13 5 1 35.3 2.6
-13 5 -1 33.3 2.3
13 5 1 39.8 2.8
-13 5 -1 36.4 2.4
14 -5 1 5.2 1.2
-14 -5 -1 6.4 1.4
-14 -5 -1 4.5 1.3
-14 -5 -1 12.4 1.6
-14 -5 -1 3.8 1.4
-14 -5 -1 5.7 1.2
-14 -5 -1 4.9 1.8
-14 5 -1 6.3 1
-14 5 -1 7.3 1.7
14 5 1 4.1 1.3
14 5 1 5.7 1.5
-14 5 -1 9.5 1.6
-14 5 -1 4.3 1.2
-14 5 -1 5.8 1.4
14 5 1 4.8 1.4
-14 5 -1 4.6 1
-15 -5 -1 17.4 2
-15 -5 -1 15.3 2
-15 -5 -1 16.5 2.3
15 -5 1 13 1.7
-15 -5 -1 16.9 1.9
-15 -5 -1 17 2
-15 -5 -1 18.5 1.8
15 5 1 11.5 2
-15 5 -1 15 2.2
-15 5 -1 16.7 1.6
-15 5 -1 15.4 1.7
-15 5 -1 14.5 1.9
-15 5 -1 14.8 1.3
15 5 1 14.3 2.1
-15 5 -1 13.8 1.9
-16 -5 -1 0.7 1.3
-16 -5 -1 0.9 1.8
-16 -5 -1 -0.3 1.4
16 -5 1 0.1 1.1
-16 -5 -1 0.7 1.2
-16 -5 -1 0.5 1.3
-16 -5 -1 1.5 1.3
-16 5 -1 -1.5 1.2
16 5 1 0.7 1.5
-16 5 -1 0.7 1.1
16 5 1 0.5 1.4
-16 5 -1 -0.9 1.2
-16 5 -1 1.4 1.1
-16 5 -1 0.2 1.6
-16 5 -1 0.9 0.8
17 -5 1 -0.2 1.1
-17 -5 -1 0.4 1.3
-17 -5 -1 -0.2 1.9
-17 -5 -1 -0.4 1.3
-17 -5 -1 -0.7 1.3
-17 -5 -1 1.3 1.4
17 5 1 2.3 1.4
-17 5 -1 1.7 1.3
17 5 1 -0.1 1.5
-17 5 -1 -1 1.7
-17 5 -1 -2.9 1.2
-17 5 -1 -0.2 1.1
-17 5 -1 1.1 0.8
-18 -5 -1 5.1 2.1
-18 -5 -1 3.2 1.7
18 -5 1 1.4 1.3
-18 -5 -1 3.8 1.4
-18 -5 -1 0.9 1.5
-18 -5 -1 3.4 1.5
-18 5 -1 3 1.7
-18 5 -1 1.9 1.4
18 5 1 1.1 1.5
-18 5 -1 0.8 2
-18 5 -1 -0.4 1.2
-18 5 -1 2.1 1
-19 -5 -1 5.5 1.9
-19 -5 -1 5.7 1.6
-19 -5 -1 4.3 1.8
-19 -5 -1 6.7 2.3
19 -5 1 8.1 1.6
-19 -5 -1 4.9 1.6
-19 5 -1 6.1 1.8
-19 5 -1 5.4 2.3
19 5 1 5.3 1.7
-19 5 -1 9.6 1.4
-19 5 -1 5.8 1.5
-20 -5 -1 1.2 1.6
-20 -5 -1 -2.1 1.5
-20 -5 -1 3.4 2.3
-20 -5 -1 2.6 1.6
-20 -5 -1 0.1 1.5
-20 5 -1 1.1 1.4
-20 5 -1 0.2 1.7
-20 5 -1 2.9 1.9
-20 5 -1 1.2 1
20 5 1 4.1 2.1
-20 5 -1 1.7 2.2
20 5 1 2.4 1.5
-20 -6 1 0.5 1.7
-20 -6 1 2.2 1.7
-20 -6 1 3.4 1.7
-20 -6 1 1.8 1.5
-20 -6 1 3.2 2.3
-20 6 1 2.4 1.4
-20 6 1 2.1 1.8
-20 6 1 3 2
-20 6 1 0.5 2
20 6 -1 5.4 1.8
20 6 -1 2 2
-19 -6 1 2 1.5
-19 -6 1 -0.4 1.6
-19 -6 1 2.3 1.5
-19 -6 1 4.2 2.3
-19 -6 1 2.4 1.6
19 -6 -1 6.1 1.4
19 6 -1 4.9 1.7
-19 6 1 4.2 2
-19 6 1 3 1.7
19 6 -1 3.4 2
-19 6 1 2.5 1.4
19 6 -1 1.9 2
-19 6 1 2.8 1.9
18 -6 -1 0.5 1.3
-18 -6 1 -0.1 1.4
-18 -6 1 2.3 1.4
-18 -6 1 -0.9 1.7
-18 -6 1 1.8 1.5
-18 -6 1 1.4 2
-18 6 1 0.7 1.9
-18 6 1 0.7 1.4
-18 6 1 2.3 0.9
18 6 -1 6.1 2
-18 6 1 1.5 1.7
18 6 -1 2.7 1.6
-18 6 1 0 1.3
-17 -6 1 6.3 2.1
-17 -6 1 5.3 1.5
17 -6 -1 5 1.4
-17 -6 1 5.2 1.7
-17 -6 1 7.2 1.5
-17 -6 1 8.4 1.7
-17 6 1 6.5 1.3
-17 6 1 6.2 1.6
-17 6 1 8 2.1
-17 6 1 7.2 1.9
-17 6 1 7 1.1
17 6 -1 6 1.7
17 6 -1 6.1 1.8
-16 -6 1 0.7 1.1
-16 -6 1 1.1 1.4
-16 -6 1 2.1 1.9
-16 -6 1 -2 1.2
16 -6 -1 -1 1.1
-16 -6 1 -1.2 1.2
-16 6 1 0.4 1.3
-16 6 1 -2 1.4
16 6 -1 1.6 1.7
-16 6 1 -0.5 1.1
16 6 -1 -1.2 1.4
-16 6 1 -0.8 1.5
-16 6 1 0.7 0.8
-15 -6 1 2.2 1.3
15 -6 -1 3.4 1.2
-15 -6 1 4.5 1.4
-15 -6 1 6 1.4
-15 -6 1 5.2 1.8
-15 -6 1 5 1.3
-15 6 1 7.3 1.7
-15 6 1 3.8 1.6
-15 6 1 4 1.5
-15 6 1 3.9 0.8
15 6 -1 5.9 1.7
-15 6 1 3.7 1.1
15 6 -1 3 1.5
-15 6 1 4.5 1.3
14 -6 -1 0.1 1
-14 -6 1 3.9 1.4
-14 -6 1 0.5 1.1
-14 -6 1 0.6 1.6
-14 -6 1 -0.7 1.3
-14 -6 1 1.1 1.1
-14 -6 1 -1.9 1.1
-14 6 1 1.5 0.7
14 6 -1 -0.9 1.2
-14 6 1 0.6 1.3
14 6 -1 -0.2 1.3
-14 6 1 0.2 1.4
-14 6 1 0.7 1.1
-14 6 1 1 1.3
-14 6 1 1 0.9
-14 6 1 0 1
-13 -6 1 55.39 3.3
-13 -6 1 59.19 3.3
-13 -6 1 48.8 3.4
-13 -6 1 53.79 3.3
13 -6 -1 47.8 3.1
-13 -6 1 48.3 3.6
-13 -6 1 53.79 3.4
13 -6 -1 48.5 3.2
-13 6 1 53.09 2.9
13 6 -1 52.49 3.4
-13 6 1 56.49 3.1
13 6 -1 50.29 3.5
-13 6 1 57.89 3.5
13 6 -1 53.69 3.6
-13 6 1 56.49 3.3
-13 6 1 57.49 3.5
-13 6 1 55.79 3.5
-13 6 1 54.89 3.3
-12 -6 1 44.8 3
12 -6 -1 46.5 2.7
-12 -6 1 44.5 2.8
12 -6 -1 41.1 2.7
-12 -6 1 45.9 2.9
-12 -6 1 43.8 3
-12 -6 1 44 3.2
-12 -6 1 46.9 2.9
-12 6 1 46.7 2.8
-12 6 1 41.8 2.4
-12 6 1 46.2 3
12 6 -1 44.5 3
-12 6 1 48.6 3
-12 6 1 47.6 2.6
12 6 -1 45.3 3.2
-12 6 1 47.7 2.9
12 6 -1 44.6 3
-12 6 1 45.6 3
11 -6 -1 49.7 2.6
-11 -6 1 38.6 2.7
-11 -6 1 35.5 2.9
-11 -6 1 37.7 3
-11 -6 1 38.5 2.6
-11 -6 1 41.7 2.6
-11 -6 1 36.9 2.8
11 6 -1 50.09 2.9
-11 6 1 38.9 2.7
-11 6 1 41.1 2.8
-11 6 1 37.9 2.6
-11 6 1 39.2 2.7
11 6 -1 48.5 2.8
11 6 -1 49 2.8
11 6 -1 53.39 3
-11 6 1 41.6 2.8
-11 6 1 43 2.5
-10 -6 1 1 1.2
10 -6 -1 1.2 0.7
-10 -6 1 0.3 1
10 -6 -1 1.5 0.7
-10 -6 1 1 1
-10 -6 1 0.6 1.1
-10 -6 1 0.9 0.8
-10 -6 1 0 0.8
-10 -6 1 1.7 0.9
10 6 -1 1.4 1.1
-10 6 1 1.4 0.6
-10 6 1 0.5 1
10 6 -1 -0.3 0.9
10 6 -1 0.4 1
-10 6 1 0.3 1
-10 6 1 1.9 0.8
10 6 -1 -0.1 1
-10 6 1 0.1 0.9
10 6 -1 0.5 0.9
-10 6 1 1.3 0.9
-9 -6 1 13.1 1.5
-9 -6 1 13.1 1.4
-9 -6 1 14.1 1.3
9 -6 -1 13.8 1.5
-9 -6 1 12 1.6
9 -6 -1 12.9 1.2
-9 -6 1 13.2 1.3
-9 -6 1 11.5 1.6
-9 -6 1 14.7 1.3
9 -6 -1 11.6 1.1
9 6 -1 12.6 1.5
9 6 -1 11.8 1.4
9 6 -1 14.3 1.6
9 6 -1 13.8 1.8
-9 6 1 12 1
-9 6 1 13.5 1.3
-9 6 1 14.3 1.4
-9 6 1 12 1.5
9 6 -1 10.1 1.4
9 6 -1 10.9 1.3
-9 6 1 11.5 1.3
-9 6 1 11.8 1.2
8 -6 -1 1.1 0.6
-8 -6 1 0.6 0.7
-8 -6 1 2.7 0.9
8 -6 -1 1.1 0.8
8 -6 -1 1.2 0.6
-8 -6 1 0.5 0.8
-8 -6 1 1.9 1.1
-8 -6 1 2.2 0.8
-8 -6 1 2.8 1
-8 -6 1 2.4 0.7
-8 6 1 1.6 0.6
-8 6 1 1.9 0.7
8 6 -1 1.2 0.9
8 6 -1 0.5 0.7
8 6 -1 0.2 0.9
8 6 -1 1.6 0.9
8 6 -1 1.1 1
-8 6 1 1.7 0.9
-8 6 1 1.6 0.8
8 6 -1 3.6 0.9
-8 6 1 1.6 0.5
-8 6 1 1.9 0.9
-7 -6 1 136.49 7.3
-7 -6 1 137.39 7.2
-7 -6 1 129.49 7.3
-7 -6 1 139.49 7.2
-7 -6 1 138.19 7.1
-7 -6 1 132.29 7.2
7 -6 -1 144.29 7
7 -6 -1 146.09 7.2
7 -6 -1 142.79 7.1
-7 -6 1 135.89 7.1
7 6 -1 147.89 7.3
-7 6 1 133.89 7.1
7 6 -1 142.39 7.2
7 6 -1 148.69 7.2
-7 6 1 138.19 7.1
-7 6 1 140.29 7
7 6 -1 145.59 7.3
-7 6 1 137.39 7.2
-7 6 1 137.89 7.1
6 -6 -1 40.4 2.4
-6 -6 1 39.8 2.4
-6 -6 1 38.4 2.4
-6 -6 1 39.9 2.3
6 -6 -1 41.4 2.1
-6 -6 1 39.3 2.2
-6 -6 1 40.4 2.3
6 -6 -1 38.9 2.2
-6 -6 1 38.9 2.5
-6 -6 1 39.3 2.4
-6 6 1 36.4 2.1
6 6 -1 42.3 2.4
6 6 -1 42.8 2.6
6 6 -1 42.1 2.4
-6 6 1 38.1 2.2
-6 6 1 38.6 2.3
-6 6 1 37.4 2.2
6 6 -1 43.5 2.5
-6 6 1 34.1 2.2
6 6 -1 42.1 2.3
-5 -6 1 712.13 36.1
-5 -6 1 768.42 36.1
5 -6 -1 736.83 35.9
-5 -6 1 733.23 36
5 -6 -1 699.53 36
5 -6 -1 740.53 36.1
-5 -6 1 744.03 36.1
-5 -6 1 737.73 36.1
-5 -6 1 755.42 36
-5 -6 1 766.32 36.1
-5 -6 1 713.53 36.1
-5 6 1 731.63 35.9
-5 6 1 745.63 36
-5 6 1 724.03 36
5 6 -1 718.13 36.1
5 6 -1 713.83 36
5 6 -1 725.23 36.1
5 6 -1 717.53 36.2
5 6 -1 699.93 36.1
-5 6 1 739.43 36.1
-5 6 1 723.03 36
5 6 -1 719.13 36.1
-4 -6 1 67.39 3.6
-4 -6 1 66.49 3.5
-4 -6 1 64.89 3.3
-4 -6 1 66.29 3.4
-4 -6 1 68.69 3.5
4 -6 -1 59.29 3.4
-4 -6 1 62.69 3.6
4 -6 -1 66.09 3.4
-4 -6 1 66.29 3.6
-4 -6 1 64.39 3.5
-4 6 1 61.19 3.4
4 6 -1 62.39 3.5
-4 6 1 65.09 3.4
-4 6 1 67.09 3.4
4 6 -1 64.09 3.5
4 6 -1 66.49 3.6
-4 6 1 70.19 3.5
-4 6 1 64.99 3.3
4 6 -1 65.99 3.5
4 6 -1 66.09 3.5
4 6 -1 65.29 3.6
-3 -6 1 11.6 1
3 -6 -1 15.3 0.9
-3 -6 1 11.7 0.9
-3 -6 1 11.5 0.8
-3 -6 1 10.6 1.2
-3 -6 1 12.7 1.1
-3 -6 1 10.6 1
3 -6 -1 16.4 1
-3 -6 1 13.2 1
3 -6 -1 14.1 0.9
-3 -6 1 11 1.2
-3 6 1 12.1 1
3 6 -1 15.6 1.1
3 6 -1 14.9 1.1
-3 6 1 12.3 0.9
3 6 -1 17 1
3 6 -1 15.3 1.3
-3 6 1 12.3 0.9
3 6 -1 14.5 1
3 6 -1 16.8 1.2
-3 6 1 11 0.9
2 -6 -1 5.5 0.7
-2 -6 1 7.1 0.7
-2 -6 1 7.3 0.6
-2 -6 1 6.5 1
-2 -6 1 7.1 0.8
-2 -6 1 7.1 0.7
-2 -6 1 7.8 1
-2 -6 1 7.4 0.8
2 -6 -1 6.7 0.7
2 -6 -1 6.8 0.6
2 -6 -1 6.9 0.5
-2 6 1 7.1 0.7
2 6 -1 7.1 0.8
-2 6 1 5.6 0.6
2 6 -1 6.9 0.8
-2 6 1 7.1 0.6
-2 6 1 6.9 0.8
2 6 -1 6.4 1
2 6 -1 7.8 0.8
2 6 -1 6.3 0.7
2 6 -1 6.8 0.7
-2 6 1 7.5 1
2 6 -1 7.7 1
1 -6 -1 286.37 13.6
1 -6 -1 276.87 13.7
-1 -6 1 267.67 13.7
1 -6 -1 272.77 13.7
1 -6 -1 274.57 13.8
-1 -6 1 289.47 13.7
-1 -6 1 277.57 13.8
-1 -6 1 284.27 13.7
1 -6 -1 282.57 13.6
-1 -6 1 290.67 13.7
-1 -6 1 269.17 13.7
-1 -6 1 263.17 13.8
1 -6 -1 277.77 13.6
-1 6 1 275.87 13.8
1 6 -1 263.97 13.7
-1 6 1 264.67 13.7
1 6 -1 269.47 13.7
1 6 -1 270.67 13.8
-1 6 1 278.07 13.7
1 6 -1 283.47 13.7
1 6 -1 274.97 13.8
1 6 -1 278.67 13.7
-1 6 1 278.67 13.7
1 6 -1 277.57 13.7
-1 6 1 280.07 13.6
0 -6 -1 208.58 9.8
0 -6 -1 195.18 9.8
0 -6 -1 195.88 9.9
0 -6 1 178.98 9.8
0 -6 1 198.78 9.9
0 -6 -1 195.98 9.8
0 -6 1 202.18 9.8
0 -6 1 198.48 9.8
0 -6 -1 201.78 9.8
0 -6 1 205.58 9.7
0 6 -1 195.38 9.9
0 6 1 194.68 9.9
0 6 -1 199.68 9.8
0 6 -1 195.98 9.8
0 6 -1 194.08 9.9
0 6 1 197.08 9.8
0 6 -1 193.38 9.8
0 6 -1 203.38 9.8
0 6 1 193.58 9.9
0 6 -1 195.78 9.8
0 6 1 197.88 9.9
1 -6 1 76.29 4
-1 -6 -1 90.39 4.1
-1 -6 -1 83.99 4.1
1 -6 1 74.99 4
-1 -6 -1 83.69 4.1
1 -6 1 72.49 4.1
-1 -6 -1 85.69 4.1
-1 -6 -1 81.89 4.2
1 6 1 72.69 4.1
1 6 1 71.29 4.2
1 6 1 72.89 4.1
1 6 1 69.59 4.1
1 6 1 72.59 4.1
-1 6 -1 84.69 4.1
-1 6 -1 86.79 4
-1 6 -1 83.69 4
-1 6 -1 85.59 4
-1 6 -1 83.49 4.2
-2 -6 -1 47.1 2.7
-2 -6 -1 47.2 2.7
2 -6 1 49.9 2.5
-2 -6 -1 50.39 2.6
-2 -6 -1 48.6 2.7
-2 -6 -1 50.59 2.6
-2 -6 -1 51.19 2.7
2 -6 1 48.6 2.6
-2 6 -1 47.6 2.7
2 6 1 47 2.7
-2 6 -1 46.4 2.5
2 6 1 49.1 2.7
-2 6 -1 49.2 2.5
-2 6 -1 50.19 2.6
2 6 1 48.3 2.8
2 6 1 47.2 2.7
2 6 1 48.9 2.6
-2 6 -1 48.7 2.5
2 6 1 48.3 2.7
-3 -6 -1 82.49 4.1
-3 -6 -1 82.89 4.1
-3 -6 -1 79.69 4.2
-3 -6 -1 78.89 4.2
-3 -6 -1 81.39 4.2
-3 -6 -1 78.99 4.2
3 -6 1 76.49 4
-3 -6 -1 82.69 4.2
-3 6 -1 79.79 3.9
3 6 1 76.79 4.2
3 6 1 75.69 4.1
-3 6 -1 82.09 4.1
3 6 1 77.29 4.2
-3 6 -1 80.39 4
3 6 1 75.39 4.2
3 6 1 77.19 4.2
3 6 1 75.49 4.1
-4 -6 -1 84.49 4.5
-4 -6 -1 91.29 4.5
-4 -6 -1 90.49 4.6
-4 -6 -1 86.89 4.6
-4 -6 -1 89.99 4.6
-4 -6 -1 82.59 4.6
-4 -6 -1 89.59 4.6
-4 -6 -1 75.49 4.6
4 6 1 91.09 4.6
4 6 1 87.39 4.6
4 6 1 88.79 4.7
-4 6 -1 86.39 4.4
4 6 1 77.19 4.5
-4 6 -1 97.19 4.5
4 6 1 87.79 4.6
-4 6 -1 95.09 4.5
-5 -6 -1 118.29 6.1
-5 -6 -1 109.69 6.2
-5 -6 -1 117.49 6.1
-5 -6 -1 116.69 6.1
-5 -6 -1 114.09 6.2
-5 -6 -1 115.99 6.2
-5 -6 -1 109.99 6.2
-5 -6 -1 121.89 6.2
-5 6 -1 114.09 6.1
5 6 1 127.29 6.2
5 6 1 128.99 6.3
5 6 1 128.59 6.2
-5 6 -1 116.29 6.1
-5 6 -1 115.59 5.9
5 6 1 125.39 6.2
5 6 1 126.49 6.1
-6 -6 -1 3.3 0.9
-6 -6 -1 5.2 1.1
-6 -6 -1 3.1 0.8
-6 -6 -1 4.7 0.8
-6 -6 -1 4.9 0.9
-6 -6 -1 4.5 0.8
-6 -6 -1 5.2 1
6 6 1 6.3 1
-6 6 -1 4.6 0.8
-6 6 -1 3 0.7
6 6 1 6.3 1
6 6 1 6.3 1.1
6 6 1 6.3 0.9
-6 6 -1 4.5 0.8
-6 6 -1 3.1 0.5
6 6 1 6.5 1
-7 -6 -1 193.48 9.7
-7 -6 -1 191.78 9.7
7 -6 1 195.58 9.6
-7 -6 -1 193.28 9.8
-7 -6 -1 190.58 9.9
-7 -6 -1 180.08 9.9
-7 -6 -1 189.38 9.8
7 -6 1 193.58 9.5
-7 -6 -1 195.38 9.8
-7 6 -1 189.08 9.7
7 6 1 192.88 9.8
-7 6 -1 188.18 9.5
7 6 1 201.08 9.8
-7 6 -1 191.68 9.7
7 6 1 195.08 9.8
7 6 1 190.78 9.8
-7 6 -1 180.18 9.6
7 6 1 208.48 9.9
-8 -6 -1 8.4 1.1
-8 -6 -1 6.2 1.1
8 -6 1 6.1 0.8
-8 -6 -1 7.3 1.1
-8 -6 -1 5.1 0.9
-8 -6 -1 7.1 1.2
-8 -6 -1 8 1.3
-8 -6 -1 7.6 1.3
-8 6 -1 6.3 0.6
-8 6 -1 5.6 0.7
8 6 1 6.7 1.1
-8 6 -1 7.8 1.1
8 6 1 7.4 1.2
-8 6 -1 6.7 1.1
8 6 1 7.6 1.2
8 6 1 7.2 1.1
8 6 1 7.2 1.3
-8 6 -1 6.3 0.8
-9 -6 -1 39.3 2.6
-9 -6 -1 40.2 2.8
-9 -6 -1 41.9 2.6
-9 -6 -1 41.7 2.5
9 -6 1 38.8 2.3
-9 -6 -1 40.7 2.5
-9 -6 -1 38.1 2.7
-9 -6 -1 41.8 2.5
9 6 1 38.5 2.5
-9 6 -1 46.5 2.5
-9 6 -1 38.7 2.2
-9 6 -1 41.7 2.5
-9 6 -1 40.9 2.3
-9 6 -1 42.6 2.6
9 6 1 40.7 2.6
9 6 1 37.6 2.6
9 6 1 41.4 2.9
-9 6 -1 40.5 2.2
9 6 1 42.7 2.7
10 -6 1 2.9 0.9
-10 -6 -1 0.9 1
-10 -6 -1 2.3 0.9
-10 -6 -1 1.7 0.9
-10 -6 -1 3.1 1.1
10 -6 1 2.3 0.7
-10 -6 -1 1.6 0.9
-10 -6 -1 1.6 1.2
-10 -6 -1 1.8 1.2
10 6 1 1.8 1
-10 6 -1 1.1 0.7
-10 6 -1 1.7 0.6
-10 6 -1 3 0.7
-10 6 -1 2.2 1
10 6 1 1.4 1
-10 6 -1 2.3 1
10 6 1 3 1
10 6 1 3.1 1.1
-10 6 -1 1.6 1
-10 6 -1 1.6 0.5
10 6 1 3.1 1.1
10 6 1 3.2 1.4
-11 -6 -1 5 1.2
11 -6 1 7.5 1.1
-11 -6 -1 4.3 1.1
-11 -6 -1 5.4 1.4
-11 -6 -1 4.2 1.4
11 -6 1 6.4 1.1
-11 -6 -1 3.7 1.2
-11 -6 -1 4.6 1
-11 -6 -1 3.6 1.2
-11 6 -1 4.5 0.9
-11 6 -1 5 1.1
11 6 1 8.2 1.3
-11 6 -1 5.6 1.2
11 6 1 7.2 1.3
-11 6 -1 4.3 0.8
11 6 1 9 1.4
11 6 1 5.8 1.3
-11 6 -1 5.7 1.3
-11 6 -1 4.6 0.8
11 6 1 7 1.2
-11 6 -1 5.5 1
-12 -6 -1 9.5 1.5
-12 -6 -1 8 1.7
-12 -6 -1 5.8 1.3
12 -6 1 8.1 1.2
-12 -6 -1 7 1.2
-12 -6 -1 7.1 1.3
12 -6 1 7.5 1.2
-12 -6 -1 10.9 1.6
12 6 1 6.1 1.4
-12 6 -1 9.4 1.5
-12 6 -1 6.6 0.9
12 6 1 6.9 1.4
-12 6 -1 9.7 1.5
-12 6 -1 7.8 1.2
-12 6 -1 7.3 1.1
12 6 1 6.7 1.5
-12 6 -1 8 1.1
-12 6 -1 8.4 1.3
-13 -6 -1 21.4 2
13 -6 1 24.8 1.7
-13 -6 -1 20.2 2.1
-13 -6 -1 20.1 1.9
-13 -6 -1 20.4 2
13 -6 1 23.2 1.7
-13 -6 -1 16 2
-13 -6 -1 20.2 2.3
-13 6 -1 20.8 2
-13 6 -1 20.2 1.6
-13 6 -1 18.2 1.4
-13 6 -1 21.3 2
-13 6 -1 17.9 1.9
13 6 1 26.5 2.2
13 6 1 27.2 2.3
-13 6 -1 20.7 2.1
13 6 1 24.2 2.1
-14 -6 -1 2.8 1.3
-14 -6 -1 1.6 1.2
14 -6 1 0.8 0.9
-14 -6 -1 0.9 1.2
-14 -6 -1 2.9 1.3
-14 -6 -1 0.5 1.1
14 -6 1 2.5 1
-14 -6 -1 0.5 1.6
-14 6 -1 1.1 0.7
-14 6 -1 -0.6 1.2
-14 6 -1 2.4 1.5
-14 6 -1 0.7 0.9
-14 6 -1 2.7 1.2
14 6 1 2 1.2
14 6 1 1.2 1.3
-15 -6 -1 -2 1.1
-15 -6 -1 0 1.2
-15 -6 -1 1.8 1.7
15 -6 1 1.9 1
-15 -6 -1 -0.4 1.2
-15 -6 -1 1.5 1.2
-15 -6 -1 -0.2 1.4
-15 6 -1 -1.6 1.2
-15 6 -1 0.2 1.2
15 6 1 -0.8 1.3
-15 6 -1 -1.3 1.5
-15 6 -1 0.6 0.7
-15 6 -1 0.2 0.9
15 6 1 0.9 1.4
-16 -6 -1 0.1 1.2
-16 -6 -1 -0.9 1.7
-16 -6 -1 0.7 1.3
-16 -6 -1 -0.3 1.3
-16 -6 -1 -0.2 1.2
-16 -6 -1 0.1 1.3
16 -6 1 0.5 1
-16 6 -1 1.3 1.7
-16 6 -1 0.7 1
16 6 1 0.4 1.4
16 6 1 0.6 1.5
-16 6 -1 0.9 1.5
-16 6 -1 0.5 0.8
-16 6 -1 2.3 1.2
-16 6 -1 -0.7 1.3
-17 -6 -1 4.5 2.1
17 -6 1 2.3 1.2
-17 -6 -1 6.1 1.6
-17 -6 -1 4.8 1.6
-17 -6 -1 1.8 1.3
-17 -6 -1 5.1 1.5
-17 6 -1 5.7 1.6
-17 6 -1 5.9 2
17 6 1 3.4 1.6
17 6 1 3.3 1.7
-17 6 -1 5.5 1
-17 6 -1 5.5 1.2
-18 -6 -1 1.1 1.7
-18 -6 -1 0.5 1.6
-18 -6 -1 -0.4 1.4
18 -6 1 0.3 1.1
-18 -6 -1 1.2 1.4
-18 -6 -1 -2.4 2
-18 6 -1 -0.6 1.9
-18 6 -1 0.1 1.5
18 6 1 -1.3 1.6
-18 6 -1 -0.2 0.8
-18 6 -1 0.6 1.7
18 6 1 1.7 1.6
-18 6 -1 1.5 1.2
-19 -6 -1 1 1.4
-19 -6 -1 4.8 2.2
-19 -6 -1 0.3 1.5
19 -6 1 3.8 1.2
-19 -6 -1 1.9 1.5
-19 -6 -1 1.5 1.7
-19 6 -1 2.9 1.8
-19 6 -1 3.7 2.1
19 6 1 -0.1 1.5
-19 6 -1 1.2 1.3
-19 6 -1 6.7 1.2
-19 6 -1 2.2 1.7
-20 -6 -1 2.1 2.2
-20 -6 -1 0.7 1.6
-20 -6 -1 2.3 1.5
-20 -6 -1 1.9 1.7
-20 -6 -1 -0.1 1.7
20 6 1 1.6 1.6
-20 6 -1 0.2 1.6
-20 6 -1 1 1.4
-20 6 -1 6.7 1.2
-20 6 -1 1.8 2.2
-20 6 -1 2 2
-19 -7 1 4.8 1.8
19 -7 -1 8.2 1.5
-19 -7 1 4.1 1.7
-19 -7 1 6.3 1.7
-19 -7 1 5.5 2.4
-19 -7 1 5.5 1.7
-19 7 1 8.4 2.2
19 7 -1 4.6 2
-19 7 1 5.9 1.8
-19 7 1 7.6 2.3
19 7 -1 9.8 2
-19 7 1 4.6 1.5
-18 -7 1 3.9 1.5
-18 -7 1 2.9 1.6
-18 -7 1 4.7 1.5
18 -7 -1 4.3 1.3
-18 -7 1 4.5 2.2
-18 -7 1 -0.2 1.7
-18 7 1 4.9 2.1
-18 7 1 4 1.6
-18 7 1 4.2 1.9
-18 7 1 4 1.3
18 7 -1 4.5 1.8
18 7 -1 4 2
-17 -7 1 2.4 1.4
-17 -7 1 1 2
17 -7 -1 2.2 1.2
-17 -7 1 0.5 1.4
-17 -7 1 1.9 1.5
-17 -7 1 2.1 1.4
-17 7 1 0.5 1.7
-17 7 1 2.5 1.2
17 7 -1 0.5 1.8
17 7 -1 -0.6 1.5
-17 7 1 -1.4 1.7
-17 7 1 0.9 1.5
-16 -7 1 0.1 1.4
16 -7 -1 -1.6 1
-16 -7 1 1.5 1.3
-16 -7 1 -0.1 1.2
-16 -7 1 1.5 1.3
-16 -7 1 1.9 1.9
-16 7 1 1.7 1.1
-16 7 1 1.5 1.3
-16 7 1 0.9 1.6
16 7 -1 0.8 1.5
-16 7 1 1.4 1.6
16 7 -1 0.4 1.6
-15 -7 1 1.5 1.3
-15 -7 1 1.4 1.7
-15 -7 1 0 1.2
15 -7 -1 0.5 1
-15 -7 1 0.2 1.4
-15 -7 1 2.1 1.2
15 7 -1 -0.1 1.4
-15 7 1 0.2 0.9
-15 7 1 1.2 1.5
-15 7 1 0.9 1.2
-15 7 1 2.2 1.5
-15 7 1 -0.2 1.4
15 7 -1 1.9 1.5
-14 -7 1 -0.7 1.2
-14 -7 1 1.7 1.3
-14 -7 1 3.2 1.7
-14 -7 1 1.5 1.2
-14 -7 1 1.6 1.2
14 -7 -1 1.7 1
-14 -7 1 1.9 1.1
14 7 -1 0.1 1.3
-14 7 1 1.6 0.9
14 7 -1 1.7 1.5
-14 7 1 -0.2 1.3
-14 7 1 2.6 1.5
-14 7 1 1 1.3
-14 7 1 2.5 1.2
-14 7 1 0.6 1.1
-13 -7 1 4.1 1.7
-13 -7 1 4.5 1.3
-13 -7 1 4.5 1.3
13 -7 -1 3.7 1
13 -7 -1 4 1
-13 -7 1 5.4 1.4
-13 -7 1 3.7 1.1
-13 -7 1 4.6 1.3
13 7 -1 5.5 1.6
-13 7 1 4.3 1.4
-13 7 1 5.4 1.5
-13 7 1 4.4 0.9
-13 7 1 3.5 1.1
13 7 -1 3.4 1.4
-13 7 1 5.5 1.4
-13 7 1 4 1.2
12 -7 -1 11.9 1.4
-12 -7 1 9.6 1.8
12 -7 -1 9.6 1.3
-12 -7 1 9.1 1.6
-12 -7 1 11.4 1.5
-12 -7 1 9.3 1.5
-12 -7 1 9.3 1.6
-12 -7 1 10.4 1.5
12 7 -1 10.8 1.6
-12 7 1 13.4 1.8
-12 7 1 9.9 1.6
-12 7 1 13.1 1.2
12 7 -1 9.4 1.7
-12 7 1 13.3 1.5
-12 7 1 8.9 1.4
12 7 -1 10.7 1.8
-12 7 1 7.2 1.5
-11 -7 1 31 2.1
-11 -7 1 30.4 2.1
11 -7 -1 28.8 2
-11 -7 1 28.7 2.4
-11 -7 1 26.4 2.5
-11 -7 1 28.6 2.3
11 -7 -1 30 2
-11 -7 1 30.5 2.2
-11 -7 1 27.1 2.5
11 7 -1 27.4 2.4
11 7 -1 28.1 2.2
-11 7 1 31.1 2.1
11 7 -1 28.2 2.2
11 7 -1 32.4 2.4
11 7 -1 32.6 2.5
-11 7 1 28.5 2.3
-11 7 1 30.1 2.3
-11 7 1 31.2 1.9
-11 7 1 28 2
-11 7 1 30.8 2.4
-10 -7 1 3.1 1.1
-10 -7 1 2.4 0.9
-10 -7 1 2.9 1.3
-10 -7 1 4 0.9
-10 -7 1 1.5 0.9
10 -7 -1 1.9 0.8
-10 -7 1 3.2 1.3
-10 -7 1 3.4 1.1
10 -7 -1 4.1 0.8
-10 7 1 2.2 1.1
10 7 -1 1.7 1.2
-10 7 1 4.3 1
-10 7 1 3.5 1.1
-10 7 1 2.8 1.1
10 7 -1 2.8 1.4
10 7 -1 2.4 1
10 7 -1 0.1 1
10 7 -1 2 1.2
-10 7 1 3.6 0.9
10 7 -1 0.8 0.9
-10 7 1 2.4 0.7
9 -7 -1 58.59 3.3
9 -7 -1 60.09 3
-9 -7 1 49.4 3.3
9 -7 -1 59.49 2.9
-9 -7 1 44.3 3.3
-9 -7 1 50.89 3
-9 -7 1 50.49 3.1
-9 -7 1 47.9 3.2
-9 -7 1 52.69 3.2
-9 -7 1 49.9 3.1
-9 7 1 49.2 3.1
9 7 -1 59.89 3.2
-9 7 1 50.19 3.2
9 7 -1 61.89 3.3
-9 7 1 51.29 3
-9 7 1 47.9 3.2
-9 7 1 51.39 2.9
-9 7 1 46.8 3
9 7 -1 63.39 3.5
9 7 -1 58.29 3.2
9 7 -1 61.19 3.3
9 7 -1 59.49 3.3
-8 -7 1 44.9 2.7
-8 -7 1 43.4 2.5
-8 -7 1 42.7 2.8
8 -7 -1 45 2.5
-8 -7 1 44.8 2.6
8 -7 -1 41.8 2.7
-8 -7 1 43.2 2.6
-8 -7 1 40.8 2.7
8 -7 -1 43.2 2.4
-8 -7 1 39.7 2.8
8 7 -1 41.9 2.6
-8 7 1 46 2.4
8 7 -1 43.9 2.7
-8 7 1 45.9 2.6
-8 7 1 42.5 2.5
-8 7 1 45.9 2.6
-8 7 1 44 2.7
8 7 -1 44.7 2.9
8 7 -1 44.7 2.8
8 7 -1 45.8 2.8
-7 -7 1 255.47 12.7
-7 -7 1 255.57 12.9
-7 -7 1 252.07 12.9
7 -7 -1 251.87 12.8
-7 -7 1 254.47 12.9
7 -7 -1 258.87 12.9
-7 -7 1 260.67 12.8
-7 -7 1 255.37 12.8
7 -7 -1 250.87 12.6
-7 -7 1 260.07 12.7
-7 7 1 249.08 12.6
7 7 -1 247.78 12.8
7 7 -1 243.88 12.8
-7 7 1 258.27 12.7
-7 7 1 265.17 12.8
7 7 -1 251.17 12.9
7 7 -1 254.87 12.9
7 7 -1 243.58 12.8
-7 7 1 254.47 12.6
-7 7 1 251.87 12.6
-6 -7 1 21.7 1.4
-6 -7 1 18.7 1.7
-6 -7 1 20 1.6
-6 -7 1 20.1 1.7
-6 -7 1 21.5 1.5
-6 -7 1 21.4 1.3
6 -7 -1 20.9 1.5
-6 -7 1 17.6 1.6
-6 -7 1 17.5 1.6
6 -7 -1 21.1 1.2
-6 7 1 21.2 1.5
-6 7 1 21.1 1.3
6 7 -1 21 1.6
6 7 -1 20.8 1.8
6 7 -1 18.8 1.7
-6 7 1 20.5 1.2
-6 7 1 21.3 1.4
6 7 -1 18.6 1.5
6 7 -1 20.2 1.6
-6 7 1 19.4 1.3
-5 -7 1 166.28 8.3
-5 -7 1 170.58 8.4
5 -7 -1 168.78 8.4
-5 -7 1 163.88 8.5
-5 -7 1 168.18 8.4
-5 -7 1 163.28 8.5
5 -7 -1 166.68 8.2
-5 -7 1 164.78 8.5
-5 -7 1 158.68 8.4
-5 -7 1 169.28 8.4
-5 7 1 167.48 8.2
-5 7 1 157.28 8.3
-5 7 1 168.58 8.3
5 7 -1 157.78 8.4
5 7 -1 169.88 8.4
-5 7 1 154.68 8.3
5 7 -1 169.68 8.5
5 7 -1 174.78 8.6
-5 7 1 168.28 8.4
5 7 -1 166.88 8.4
-4 -7 1 18.7 1.3
-4 -7 1 21.8 1.2
-4 -7 1 19 1.6
-4 -7 1 21.3 1.6
-4 -7 1 19 1.4
-4 -7 1 19.9 1.5
-4 -7 1 20.3 1.4
4 -7 -1 20.6 1.4
-4 -7 1 20.2 1.6
4 7 -1 17.8 1.5
4 7 -1 20.4 1.7
4 7 -1 18.1 1.5
4 7 -1 19.3 1.6
4 7 -1 16.9 1.4
-4 7 1 20.8 1.3
-4 7 1 20.2 1.2
-4 7 1 21.3 1.3
4 7 -1 18.3 1.4
-4 7 1 21.9 1.2
-4 7 1 23.1 1.5
-3 -7 1 311.77 15.7
3 -7 -1 315.07 15.5
3 -7 -1 304.47 15.5
3 -7 -1 313.47 15.6
-3 -7 1 325.67 15.6
-3 -7 1 323.07 15.6
-3 -7 1 303.67 15.6
-3 -7 1 306.87 15.6
-3 -7 1 312.47 15.5
-3 -7 1 328.67 15.7
-3 -7 1 322.37 15.5
3 7 -1 305.47 15.6
-3 7 1 304.07 15.5
-3 7 1 319.87 15.5
-3 7 1 322.97 15.6
3 7 -1 307.97 15.7
3 7 -1 309.67 15.6
-3 7 1 321.77 15.7
-3 7 1 302.97 15.5
3 7 -1 304.27 15.6
3 7 -1 316.77 15.7
3 7 -1 314.87 15.6
2 -7 -1 13.6 0.9
-2 -7 1 12.8 1.2
-2 -7 1 12.8 1
2 -7 -1 14.6 1
-2 -7 1 11.6 1
2 -7 -1 13.5 0.8
2 -7 -1 13.9 1
-2 -7 1 12.3 1.1
-2 -7 1 12.6 1.2
-2 -7 1 12.3 1
-2 -7 1 12.1 0.9
-2 7 1 12.1 1.1
2 7 -1 13.8 1.3
2 7 -1 14.7 1
-2 7 1 10.4 0.9
2 7 -1 14 1
2 7 -1 16.6 1.1
2 7 -1 13.3 1.1
2 7 -1 16.3 1.3
-2 7 1 10.2 1.2
-2 7 1 11.9 0.8
-2 7 1 10.7 1
2 7 -1 13.4 1
1 -7 -1 349.47 17.8
-1 -7 1 371.66 17.7
-1 -7 1 354.86 17.7
1 -7 -1 357.76 17.6
-1 -7 1 358.56 17.8
1 -7 -1 350.76 17.7
-1 -7 1 374.46 17.6
-1 -7 1 378.66 17.7
1 -7 -1 358.06 17.6
1 -7 -1 361.06 17.7
1 -7 -1 353.26 17.7
1 7 -1 344.77 17.7
-1 7 1 363.56 17.7
1 7 -1 351.36 17.8
1 7 -1 354.56 17.7
1 7 -1 358.16 17.7
1 7 -1 351.46 17.8
-1 7 1 369.26 17.8
-1 7 1 367.36 17.6
1 7 -1 338.17 17.7
-1 7 1 360.86 17.8
1 7 -1 343.77 17.7
-1 7 1 354.96 17.7
0 -7 -1 34.5 1.9
0 -7 -1 33 1.9
0 -7 -1 32 2
0 -7 1 34.9 1.9
0 -7 1 35.8 1.8
0 -7 -1 35.2 1.9
0 -7 1 35.5 1.9
0 -7 1 33.7 2
0 -7 -1 35.9 1.8
0 -7 1 34.9 1.9
0 7 -1 35.3 1.8
0 7 1 31.3 2
0 7 1 30.6 2
0 7 -1 34.9 1.9
0 7 -1 34.7 2.1
0 7 1 32.6 2.1
0 7 1 34 1.9
0 7 -1 33.1 1.9
0 7 -1 35.8 1.9
0 7 -1 34.7 2.1
0 7 1 32.5 2
0 7 -1 33.6 1.9
-1 -7 -1 4.3 0.7
1 -7 1 3.3 0.5
1 -7 1 4 0.7
1 -7 1 3 0.5
-1 -7 -1 6.3 0.7
1 -7 1 3.4 0.6
-1 -7 -1 5.2 0.6
-1 -7 -1 6.5 0.8
-1 -7 -1 5.4 0.6
-1 7 -1 4.7 0.5
1 7 1 3.7 0.7
1 7 1 3.7 0.7
1 7 1 3.2 0.8
-1 7 -1 5 0.6
-1 7 -1 5.6 0.6
1 7 1 3.5 0.6
-1 7 -1 5.1 0.5
1 7 1 4.6 0.8
-1 7 -1 5.3 0.8
1 7 1 4.3 0.7
-2 -7 -1 91.49 5
2 -7 1 98.19 4.9
-2 -7 -1 102.09 4.9
-2 -7 -1 96.59 4.9
2 -7 1 95.89 4.8
-2 -7 -1 92.09 5
-2 -7 -1 93.99 4.9
-2 -7 -1 94.19 5
2 -7 1 97.29 4.8
2 7 1 97.69 5
-2 7 -1 95.39 5
2 7 1 97.29 5
2 7 1 97.59 4.9
-2 7 -1 95.19 4.8
-2 7 -1 87.49 4.8
-2 7 -1 95.09 4.9
2 7 1 98.49 5
-2 7 -1 95.29 4.8
2 7 1 96.39 5
-3 -7 -1 263.47 12.9
-3 -7 -1 272.57 12.9
-3 -7 -1 277.37 12.9
-3 -7 -1 271.77 12.9
-3 -7 -1 253.97 12.9
-3 -7 -1 241.78 13
3 -7 1 245.58 12.7
3 7 1 250.57 13
-3 7 -1 270.27 12.8
3 7 1 261.57 12.9
-3 7 -1 250.87 12.7
3 7 1 251.47 12.9
3 7 1 245.98 12.9
3 7 1 249.28 12.9
3 7 1 244.48 12.9
-3 7 -1 261.57 12.7
-3 7 -1 267.37 12.8
-3 7 -1 261.07 12.9
-4 -7 -1 46.2 2.8
-4 -7 -1 49 2.7
-4 -7 -1 46.8 2.7
-4 -7 -1 53.19 2.8
-4 -7 -1 47 2.6
-4 -7 -1 43.6 2.8
-4 -7 -1 50.09 2.6
-4 -7 -1 49 2.7
4 7 1 46.5 2.8
-4 7 -1 47.5 2.6
4 7 1 45.3 2.7
-4 7 -1 46.9 2.5
4 7 1 46.8 2.7
4 7 1 46 2.7
-4 7 -1 50.19 2.6
4 7 1 49.6 2.9
-5 -7 -1 15.5 1.2
-5 -7 -1 15.2 1.4
-5 -7 -1 15.8 1.2
-5 -7 -1 14.1 1.4
-5 -7 -1 18.4 1.3
-5 -7 -1 17.1 1.5
-5 -7 -1 16.5 1.4
-5 -7 -1 15.4 1.4
5 7 1 10.5 1.4
-5 7 -1 15.5 1
5 7 1 11.1 1.3
-5 7 -1 18.5 1.2
-5 7 -1 16.6 1.1
5 7 1 11.7 1.5
5 7 1 10.3 1.3
-6 -7 -1 1.8 0.9
-6 -7 -1 1.5 0.6
-6 -7 -1 1.7 0.9
-6 -7 -1 1.4 0.9
-6 -7 -1 2.4 0.9
-6 -7 -1 1.1 0.6
-6 -7 -1 2 0.8
-6 -7 -1 1.2 0.7
-6 7 -1 3.3 0.8
6 7 1 1.1 1
6 7 1 2 0.9
-6 7 -1 1.7 0.6
6 7 1 1.5 0.8
-6 7 -1 1.7 0.7
6 7 1 2.2 0.8
6 7 1 3.7 0.8
-7 -7 -1 114.39 5.9
-7 -7 -1 108.39 6
-7 -7 -1 112.69 6.1
-7 -7 -1 113.19 6
-7 -7 -1 106.99 6
-7 -7 -1 114.99 5.9
-7 -7 -1 112.99 5.9
-7 -7 -1 110.79 6
-7 7 -1 115.29 5.8
7 7 1 115.99 6.1
-7 7 -1 115.79 5.9
7 7 1 119.19 6
7 7 1 120.49 6
-7 7 -1 112.79 5.9
-7 7 -1 110.69 5.7
-7 7 -1 108.89 5.7
7 7 1 115.39 6
7 7 1 111.69 6
-8 -7 -1 124.99 7
-8 -7 -1 137.09 7
-8 -7 -1 134.89 6.9
-8 -7 -1 127.29 7
8 -7 1 129.39 6.6
-8 -7 -1 109.89 6.8
-8 -7 -1 141.89 6.8
-8 -7 -1 135.49 6.8
-8 -7 -1 130.79 6.9
8 7 1 119.79 6.9
-8 7 -1 138.99 6.8
8 7 1 123.49 6.8
8 7 1 130.09 6.9
-8 7 -1 130.99 6.8
-8 7 -1 137.69 6.8
8 7 1 126.59 6.9
8 7 1 139.49 7.1
-8 7 -1 132.29 6.6
-8 7 -1 134.49 6.6
9 -7 1 35.3 2.1
-9 -7 -1 38.9 2.5
-9 -7 -1 42.7 2.6
9 -7 1 35.7 2.1
-9 -7 -1 39.5 2.7
-9 -7 -1 41.3 2.4
-9 -7 -1 40.4 2.5
-9 -7 -1 37.9 2.7
-9 -7 -1 39.8 2.7
-9 -7 -1 41.3 2.4
9 7 1 37.6 2.6
9 7 1 38.4 2.5
-9 7 -1 40.2 2.4
9 7 1 39.9 2.8
9 7 1 37.5 2.5
9 7 1 36.6 2.5
-9 7 -1 38.3 2.1
-9 7 -1 36.4 2.4
-9 7 -1 41 2.5
-9 7 -1 37.8 2.2
-10 -7 -1 26.3 2
10 -7 1 23.8 1.7
-10 -7 -1 27.7 2
-10 -7 -1 26.7 2
-10 -7 -1 29.8 2.2
-10 -7 -1 24.2 2.3
10 -7 1 27.8 1.7
-10 -7 -1 27.4 2.1
-10 -7 -1 26.1 2.3
-10 7 -1 25.3 2.1
10 7 1 26.7 2.1
10 7 1 26 2.2
10 7 1 32.5 2.3
-10 7 -1 24.9 1.6
-10 7 -1 26.2 2.1
10 7 1 29.8 2.6
10 7 1 33.6 2.2
-10 7 -1 24.1 1.8
-10 7 -1 26 2
-10 7 -1 29.6 2
10 7 1 26.8 2.1
-11 -7 -1 47 3
-11 -7 -1 47.1 3.2
-11 -7 -1 47.9 2.9
-11 -7 -1 43.5 2.9
-11 -7 -1 47 2.8
-11 -7 -1 45 3
11 -7 1 43 2.6
-11 -7 -1 40.7 3.2
11 7 1 45.5 3.3
-11 7 -1 48.6 3
11 7 1 47.6 3
-11 7 -1 45.3 2.9
-11 7 -1 45.9 2.7
11 7 1 45.8 3.1
11 7 1 38.7 3
-11 7 -1 46.2 2.6
-11 7 -1 44.6 3
11 7 1 42.1 3
-11 7 -1 48 2.9
11 7 1 44.2 2.9
-12 -7 -1 60.09 3.4
12 -7 1 50.09 3.1
-12 -7 -1 51.99 3.5
-12 -7 -1 55.79 3.7
-12 -7 -1 61.09 3.5
-12 -7 -1 58.09 3.4
-12 -7 -1 57.89 3.4
-12 7 -1 53.19 3.4
-12 7 -1 48.7 3.2
-12 7 -1 54.19 3.5
-12 7 -1 54.89 3.4
12 7 1 50.59 3.4
-12 7 -1 54.29 3.1
12 7 1 64.19 3.6
12 7 1 60.49 3.6
-12 7 -1 55.89 3.4
-13 -7 -1 35.4 2.6
-13 -7 -1 37.4 2.5
-13 -7 -1 35.4 2.4
-13 -7 -1 31.8 2.9
-13 -7 -1 31.9 2.6
-13 -7 -1 32.8 2.5
13 -7 1 34.3 2.2
-13 7 -1 30.7 1.9
-13 7 -1 33.7 2.1
13 7 1 40.6 2.8
-13 7 -1 27 2.5
-13 7 -1 32.9 2.5
-13 7 -1 36.4 2.6
13 7 1 35.5 2.8
-13 7 -1 34 2.4
-13 7 -1 33.2 2.6
-14 -7 -1 5.4 1.3
-14 -7 -1 2.3 1.7
-14 -7 -1 6.7 1.4
-14 -7 -1 8.5 1.5
14 -7 1 7.2 1.2
-14 -7 -1 4.5 1.4
-14 -7 -1 5.6 1.5
-14 7 -1 6.4 1.3
-14 7 -1 5.4 1.4
-14 7 -1 5.8 1.4
14 7 1 5.1 1.6
-14 7 -1 11.4 1.8
-14 7 -1 4.7 1
-14 7 -1 6.4 1.6
14 7 1 7.4 1.6
-15 -7 -1 7.2 1.5
-15 -7 -1 8.5 1.4
-15 -7 -1 6 1.9
-15 -7 -1 8.2 1.5
15 -7 1 8 1.8
-15 -7 -1 6.2 1.4
-15 -7 -1 5.5 1.5
15 7 1 5.4 1.5
-15 7 -1 6.2 0.9
-15 7 -1 8.4 1.8
-15 7 -1 3.8 1.5
15 7 1 9.2 1.7
-15 7 -1 5.6 1.6
-15 7 -1 4.2 1.1
-16 -7 -1 6.6 1.4
-16 -7 -1 6.9 1.6
-16 -7 -1 7 1.5
-16 -7 -1 3.1 1.9
-16 -7 -1 4 1.6
-16 7 -1 4.5 1.5
-16 7 -1 4.4 1.5
-16 7 -1 5.8 1.1
-16 7 -1 3.5 1.7
16 7 1 5.2 1.6
16 7 1 4 1.7
-16 7 -1 6.1 1.8
-17 -7 -1 -1.7 1.9
-17 -7 -1 -1.5 1.3
-17 -7 -1 -0.6 1.3
-17 -7 -1 -1 1.4
-17 -7 -1 -1.4 1.5
-17 7 -1 -0.9 1.6
-17 7 -1 1.3 1.5
17 7 1 -1.1 1.5
-17 7 -1 1.5 1.1
17 7 1 0.8 1.6
-17 7 -1 -2.1 1.5
-18 -7 -1 0.4 1.6
-18 -7 -1 -1.2 1.5
-18 -7 -1 -0.1 1.4
-18 -7 -1 -0.8 1.4
-18 -7 -1 -0.5 2
-18 7 -1 -0.4 1.7
-18 7 -1 0.6 1.9
-18 7 -1 0.5 1.2
-18 7 -1 0.8 1.6
18 7 1 0.8 1.8
18 7 1 1.7 1.6
-19 -7 -1 2.7 1.6
-19 -7 -1 1.4 1.5
-19 -7 -1 3.8 1.7
-19 -7 -1 1.3 1.7
-19 -7 -1 2.4 2.2
19 7 1 1.5 1.7
19 7 1 3.3 1.9
-19 7 -1 0.7 2
-19 7 -1 2.3 1.3
-19 7 -1 5 1.8
-19 7 -1 2.2 1.8
-19 -8 1 4.7 1.8
-19 -8 1 3.5 1.5
-19 -8 1 5.1 2.3
-19 -8 1 3.1 1.7
-19 -8 1 2.9 1.7
19 8 -1 3.6 1.8
-19 8 1 4.9 1.4
-19 8 1 4.5 1.9
19 8 -1 5.9 2.2
-19 8 1 7.2 1.7
-18 -8 1 -2.1 1.7
-18 -8 1 1.4 2.1
-18 -8 1 0.7 1.6
-18 -8 1 2.5 1.6
-18 -8 1 2.5 1.6
-18 8 1 2.6 1.2
-18 8 1 5.2 1.9
-18 8 1 4.3 1.7
18 8 -1 1.7 1.9
18 8 -1 1.4 1.7
-18 8 1 2.2 2
-17 -8 1 16.1 2.4
-17 -8 1 15.3 2.1
-17 -8 1 17.3 2.7
-17 -8 1 16.9 2.1
-17 -8 1 17.5 2.2
17 -8 -1 14.7 1.9
-17 8 1 17.4 2.2
17 8 -1 18.4 2.6
17 8 -1 14.1 2.4
-17 8 1 15.7 2.4
-17 8 1 17.1 2.5
-17 8 1 14.4 1.9
-16 -8 1 5.8 1.5
16 -8 -1 4.8 1.2
-16 -8 1 3 1.3
-16 -8 1 2.6 1.5
-16 -8 1 6.8 2.1
-16 -8 1 4.5 1.5
-16 8 1 4.1 1.2
-16 8 1 5.4 1.8
-16 8 1 7.2 1.8
-16 8 1 6.2 1.6
16 8 -1 7.4 1.9
16 8 -1 5.6 1.8
-15 -8 1 -0.5 1.2
15 -8 -1 0.3 1
-15 -8 1 -0.6 1.7
-15 -8 1 -2 1.1
-15 -8 1 0.4 1.3
-15 -8 1 -0.9 1.1
-15 8 1 1.1 1.3
-15 8 1 -1.4 1.4
15 8 -1 1 1.4
-15 8 1 0.5 1
-15 8 1 -0.1 1.5
15 8 -1 -0.1 1.5
-14 -8 1 2.5 1.3
-14 -8 1 0.2 1.2
-14 -8 1 1.3 1.4
-14 -8 1 0.9 1.6
-14 -8 1 1.5 1.1
14 -8 -1 1.4 0.9
-14 8 1 2.3 1.3
14 8 -1 0 1.4
-14 8 1 1.4 1.3
-14 8 1 1.3 0.9
-14 8 1 1 1.1
-14 8 1 1.7 1.5
-14 8 1 2.3 1.4
14 8 -1 -0.1 1.3
-13 -8 1 3.3 1.3
-13 -8 1 3.2 1.4
13 -8 -1 5.6 1
-13 -8 1 3.1 1.2
-13 -8 1 5 1.7
-13 -8 1 3.9 1.3
-13 -8 1 4.8 1.2
13 -8 -1 5.5 1
-13 8 1 4.1 0.9
-13 8 1 4.6 1.4
-13 8 1 4.5 1.2
-13 8 1 2.6 1.3
13 8 -1 3.3 1.6
-13 8 1 4.5 1.2
-13 8 1 5.6 1.5
13 8 -1 4.3 1.5
-12 -8 1 13.7 2
-12 -8 1 10.7 1.5
12 -8 -1 11.9 1.3
-12 -8 1 10.2 1.5
-12 -8 1 13.3 1.6
12 -8 -1 11.1 1.3
-12 -8 1 10.8 1.7
-12 -8 1 10.7 1.8
12 8 -1 11.8 1.9
-12 8 1 11.6 1.5
-12 8 1 11.4 1.3
-12 8 1 11.6 1.9
-12 8 1 13.1 1.4
-12 8 1 12 1.7
12 8 -1 13.8 2
-12 8 1 11.1 1.8
-11 -8 1 118.79 6.2
-11 -8 1 117.19 6.5
-11 -8 1 113.29 7.4
11 -8 -1 109.89 6.1
-11 -8 1 113.89 6.4
-11 -8 1 118.99 6.3
-11 -8 1 118.99 6.2
11 -8 -1 117.09 6
-11 -8 1 118.69 6.1
-11 8 1 121.09 6.3
-11 8 1 110.69 6.1
11 8 -1 123.39 6.4
-11 8 1 114.09 6.2
-11 8 1 113.29 6
-11 8 1 119.59 6.3
11 8 -1 121.89 6.4
11 8 -1 117.09 6.6
11 8 -1 109.39 6.3
11 8 -1 113.79 6.4
11 8 -1 111.39 6.3
-11 8 1 120.09 6.2
-10 -8 1 17 1.9
-10 -8 1 21.5 2.1
10 -8 -1 15.9 1.4
-10 -8 1 20.2 1.6
-10 -8 1 24.7 1.8
-10 -8 1 18 2.1
-10 -8 1 22.9 1.6
-10 -8 1 17.7 1.8
-10 8 1 18.7 1.8
10 8 -1 16.9 1.8
10 8 -1 17.4 2
-10 8 1 17.8 1.5
-10 8 1 20.4 1.9
-10 8 1 20 1.4
-10 8 1 19.7 1.6
10 8 -1 13.8 1.7
10 8 -1 17.3 1.9
-10 8 1 18.2 1.7
10 8 -1 17.9 2
10 8 -1 17.7 2.3
-9 -8 1 8.4 1.3
-9 -8 1 11 1.6
9 -8 -1 9.4 1.4
-9 -8 1 10.7 1.6
-9 -8 1 9.3 1.6
-9 -8 1 12.4 1.2
-9 -8 1 10.7 1.3
-9 -8 1 10.9 1.7
9 -8 -1 9.7 1
-9 -8 1 12.2 1.5
9 8 -1 9.8 1.3
-9 8 1 11.1 1.2
-9 8 1 9.8 1.4
9 8 -1 10.2 1.4
-9 8 1 10.3 1
9 8 -1 9.4 1.5
-9 8 1 10 1.1
-9 8 1 9 1.3
9 8 -1 9.4 1.6
9 8 -1 10.5 1.6
8 -8 -1 86.79 4.6
-8 -8 1 90.59 4.8
-8 -8 1 90.49 4.8
-8 -8 1 91.79 4.7
-8 -8 1 87.49 4.9
-8 -8 1 87.89 4.9
8 -8 -1 87.19 4.9
-8 -8 1 87.99 4.7
-8 -8 1 88.79 5
-8 -8 1 91.29 5
8 8 -1 91.99 4.9
8 8 -1 91.29 5.1
-8 8 1 87.39 4.6
-8 8 1 86.89 4.7
8 8 -1 85.89 4.9
8 8 -1 94.49 5
-8 8 1 89.69 4.7
-8 8 1 93.49 4.8
-8 8 1 84.69 4.6
8 8 -1 86.99 4.8
-7 -8 1 211.88 10.9
-7 -8 1 210.38 10.9
-7 -8 1 202.98 10.9
-7 -8 1 216.58 10.8
7 -8 -1 208.08 10.8
-7 -8 1 217.88 10.7
-7 -8 1 210.98 10.9
7 -8 -1 209.88 10.6
-7 -8 1 220.38 10.8
-7 -8 1 210.88 10.7
-7 8 1 217.68 10.8
7 8 -1 211.68 10.8
-7 8 1 209.28 10.6
-7 8 1 211.88 10.6
7 8 -1 204.48 10.8
-7 8 1 214.68 10.7
7 8 -1 207.28 10.9
-7 8 1 209.88 10.6
7 8 -1 230.28 11
7 8 -1 217.48 10.9
-6 -8 1 3.1 0.8
6 -8 -1 1.6 0.8
-6 -8 1 3.3 0.6
6 -8 -1 2.4 0.5
-6 -8 1 3 0.8
-6 -8 1 3.6 0.7
-6 -8 1 4 1
-6 -8 1 3.2 1
-6 -8 1 3.9 1
-6 -8 1 3.9 0.9
-6 8 1 3.2 0.6
-6 8 1 3.3 0.5
-6 8 1 3.1 0.8
6 8 -1 1.6 0.8
6 8 -1 2.9 1
-6 8 1 3.6 0.6
-6 8 1 3.2 0.7
6 8 -1 1.9 1.1
6 8 -1 1.8 0.7
6 8 -1 1.8 0.8
-5 -8 1 158.28 8.1
5 -8 -1 162.68 8.1
5 -8 -1 165.58 8.2
-5 -8 1 161.28 8.4
-5 -8 1 164.38 8.4
-5 -8 1 158.88 8.4
-5 -8 1 165.38 8.3
-5 -8 1 156.88 8.3
-5 -8 1 164.48 8.3
-5 -8 1 164.08 8.2
-5 8 1 164.68 8.2
-5 8 1 161.18 8.1
-5 8 1 163.98 8.1
5 8 -1 160.68 8.3
5 8 -1 163.38 8.4
5 8 -1 165.08 8.3
5 8 -1 161.28 8.3
-5 8 1 153.68 8.1
5 8 -1 165.18 8.4
-5 8 1 168.98 8.3
4 -8 -1 32.7 1.8
-4 -8 1 28.1 1.6
-4 -8 1 26.9 2
-4 -8 1 26.7 2
-4 -8 1 26.6 1.8
-4 -8 1 25.8 1.9
4 -8 -1 29.6 1.8
-4 -8 1 27.2 1.8
-4 -8 1 26.6 1.8
-4 -8 1 27 1.7
-4 8 1 29 1.7
-4 8 1 27 1.7
4 8 -1 34.7 2.1
4 8 -1 33.8 2
-4 8 1 27.3 1.8
-4 8 1 27.6 2
4 8 -1 30 1.8
4 8 -1 30.7 1.8
-4 8 1 25.2 1.6
4 8 -1 35.7 1.9
4 8 -1 29.9 1.9
-3 -8 1 16.1 1.1
-3 -8 1 14 1.1
-3 -8 1 13.8 1.3
-3 -8 1 13.4 1.2
-3 -8 1 12.8 1
-3 -8 1 12.8 1.4
3 -8 -1 11.7 1.1
3 -8 -1 10.2 1
-3 -8 1 14.7 1.4
-3 -8 1 15.1 0.8
3 -8 -1 10.7 1
3 8 -1 12.2 1.2
3 8 -1 10.4 1.1
-3 8 1 12.8 1.1
3 8 -1 10.1 1
-3 8 1 13.5 1.3
3 8 -1 12.2 1.4
-3 8 1 12.7 1
3 8 -1 13.1 1.4
-3 8 1 12.1 1
-3 8 1 14.9 0.9
3 8 -1 9.6 1.2
-2 -8 1 251.47 11.9
-2 -8 1 232.68 12.1
-2 -8 1 235.38 12
2 -8 -1 244.68 11.8
-2 -8 1 248.78 11.9
2 -8 -1 244.68 11.9
-2 -8 1 243.98 11.9
2 -8 -1 207.78 11.9
2 -8 -1 242.28 11.8
-2 -8 1 237.08 11.9
2 8 -1 237.38 12.1
2 8 -1 240.58 12.1
2 8 -1 232.58 12
2 8 -1 229.58 11.9
-2 8 1 248.48 11.8
-2 8 1 234.38 11.9
-2 8 1 242.98 12.1
-2 8 1 239.18 11.9
2 8 -1 242.68 11.9
2 8 -1 237.98 11.9
-2 8 1 245.28 12
2 8 -1 235.28 12
1 -8 -1 79.69 3.7
1 -8 -1 79.99 3.7
1 -8 -1 70.99 4
1 -8 -1 76.69 3.8
1 -8 -1 78.49 3.9
-1 -8 1 72.69 3.8
-1 -8 1 69.09 4
1 -8 -1 79.69 3.8
-1 -8 1 69.89 3.8
-1 -8 1 67.29 3.8
-1 -8 1 72.99 3.8
-1 8 1 70.59 3.8
1 8 -1 74.59 3.8
-1 8 1 69.59 3.9
1 8 -1 79.59 4
-1 8 1 66.89 4
1 8 -1 77.49 4
1 8 -1 80.49 3.9
1 8 -1 72.99 3.9
-1 8 1 66.59 3.9
1 8 -1 76.49 3.9
-1 8 1 69.09 3.7
1 8 -1 76.29 3.9
0 -8 1 44.9 2.3
0 -8 -1 43.9 2.5
0 -8 -1 42.4 2.4
0 -8 1 40 2.5
0 -8 -1 44.3 2.3
0 -8 1 41.6 2.3
0 -8 1 42 2.3
0 -8 1 45 2.2
0 -8 -1 44 2.3
0 -8 -1 43 2.4
0 8 -1 44.2 2.6
0 8 1 40.9 2.6
0 8 1 41.5 2.4
0 8 -1 41.5 2.4
0 8 -1 45.3 2.5
0 8 1 40.2 2.4
0 8 -1 42.7 2.4
0 8 -1 42.5 2.4
0 8 -1 42.1 2.3
0 8 1 41.9 2.3
0 8 1 41.6 2.4
0 8 -1 43.9 2.3
1 -8 1 43.1 2.4
-1 -8 -1 49.8 2.5
-1 -8 -1 46.3 2.6
-1 -8 -1 48.8 2.7
1 -8 1 43.6 2.5
1 -8 1 42.2 2.4
1 -8 1 42.4 2.6
-1 -8 -1 50.29 2.5
-1 -8 -1 50.39 2.6
1 8 1 44.6 2.7
1 8 1 42.6 2.7
-1 8 -1 48.6 2.7
-1 8 -1 49.5 2.4
1 8 1 43.4 2.6
1 8 1 40 2.6
-1 8 -1 49.9 2.5
1 8 1 41.3 2.5
1 8 1 44.3 2.6
-1 8 -1 50.69 2.4
-1 8 -1 46.9 2.5
-1 8 -1 48.9 2.7
-2 -8 -1 11 0.9
-2 -8 -1 8.4 1
2 -8 1 8.4 0.8
-2 -8 -1 10 1
-2 -8 -1 9.4 1.2
2 -8 1 9.3 0.9
-2 -8 -1 9.6 0.9
-2 8 -1 8 0.8
-2 8 -1 11 1.2
2 8 1 10.2 1.1
2 8 1 8.7 1
-2 8 -1 10.5 0.9
-2 8 -1 9.7 0.7
-2 8 -1 10.2 0.7
2 8 1 6.9 1.2
-2 8 -1 9.2 0.7
2 8 1 10.3 1.3
2 8 1 7.5 0.9
2 8 1 7.2 1.1
3 -8 1 0.8 0.4
-3 -8 -1 -0.2 0.5
-3 -8 -1 0.2 0.6
-3 -8 -1 0.4 0.7
-3 -8 -1 0.1 0.6
-3 -8 -1 0.2 0.8
-3 -8 -1 0.3 0.8
3 8 1 0.2 0.7
-3 8 -1 0.7 0.4
-3 8 -1 0.1 0.3
3 8 1 -0.3 0.7
3 8 1 -0.3 0.7
3 8 1 0.4 0.7
-3 8 -1 1.2 0.7
3 8 1 1.2 0.9
-3 8 -1 0.7 0.4
3 8 1 -0.3 0.6
-3 8 -1 -0.5 0.5
-4 -8 -1 113.39 6.1
-4 -8 -1 115.79 6.1
-4 -8 -1 118.09 6
-4 -8 -1 116.19 5.9
-4 -8 -1 113.19 6.1
-4 -8 -1 116.39 5.9
-4 -8 -1 120.09 6
-4 -8 -1 109.09 6
-4 8 -1 116.59 5.9
4 8 1 119.09 6.2
-4 8 -1 121.19 5.9
4 8 1 112.59 6
4 8 1 114.99 6
4 8 1 118.59 6.1
-4 8 -1 118.49 6.1
4 8 1 114.99 6
-4 8 -1 110.19 5.8
-5 -8 -1 239.18 12.3
-5 -8 -1 247.78 12.2
-5 -8 -1 254.77 12.3
-5 -8 -1 238.08 12.3
-5 -8 -1 233.38 12.3
-5 -8 -1 253.47 12.2
-5 -8 -1 243.08 12.1
-5 -8 -1 232.28 12.3
-5 8 -1 255.17 12.2
5 8 1 245.68 12.4
-5 8 -1 242.38 12.1
5 8 1 236.98 12.2
5 8 1 241.88 12.3
-5 8 -1 233.68 12
5 8 1 251.37 12.3
5 8 1 241.88 12.3
-6 -8 -1 11.7 1.1
-6 -8 -1 11.4 1.1
-6 -8 -1 11.5 1.3
-6 -8 -1 11.5 1.3
-6 -8 -1 12.5 1.4
-6 -8 -1 11.3 1.4
-6 -8 -1 8.8 1.1
-6 -8 -1 11.1 1.4
-6 8 -1 8.2 0.8
6 8 1 13.7 1.4
-6 8 -1 9.5 1.1
6 8 1 13.9 1.6
6 8 1 12.1 1.2
6 8 1 14 1.3
6 8 1 13.9 1.4
-6 8 -1 10.2 1
-7 -8 -1 44.3 2.7
-7 -8 -1 43.6 2.7
-7 -8 -1 43.4 2.6
-7 -8 -1 43 2.8
-7 -8 -1 46.3 2.6
-7 -8 -1 42.8 2.8
-7 -8 -1 42.6 2.8
-7 -8 -1 43.6 2.8
-7 8 -1 47.6 2.7
7 8 1 46.6 2.9
7 8 1 45.9 2.8
7 8 1 45.2 2.7
7 8 1 44.2 2.8
-7 8 -1 44.6 2.6
7 8 1 42.6 2.7
-7 8 -1 46.3 2.6
-7 8 -1 43.1 2.4
-8 -8 -1 -0.1 0.9
-8 -8 -1 2.2 1.1
-8 -8 -1 0.8 1
-8 -8 -1 0.4 0.9
-8 -8 -1 1.8 0.8
-8 -8 -1 2.1 1.1
-8 -8 -1 1.9 0.8
-8 -8 -1 0.5 0.7
8 8 1 1 0.8
-8 8 -1 1.9 0.6
8 8 1 1 1
-8 8 -1 1 0.7
8 8 1 1.7 0.9
8 8 1 -0.1 1.1
-8 8 -1 1.3 0.9
-8 8 -1 0.8 0.4
8 8 1 0 0.9
-8 8 -1 2 0.8
-9 -8 -1 26.2 2.1
-9 -8 -1 26.8 2.3
-9 -8 -1 25.9 2.2
-9 -8 -1 26.4 1.9
-9 -8 -1 23.1 1.9
-9 -8 -1 23.8 2.1
-9 -8 -1 26.1 1.9
-9 -8 -1 24.7 2.2
9 8 1 25.8 2
9 8 1 24.2 2
-9 8 -1 24.7 2
-9 8 -1 27.9 1.9
9 8 1 28.4 2.1
-9 8 -1 25.1 1.5
9 8 1 27 2.2
-9 8 -1 26.8 1.9
-9 8 -1 24.9 1.7
9 8 1 26.8 2.4
-10 -8 -1 84.49 4.5
10 -8 1 81.39 4.2
-10 -8 -1 75.99 4.6
-10 -8 -1 80.99 4.5
-10 -8 -1 76.99 4.8
-10 -8 -1 75.79 4.8
-10 -8 -1 82.99 4.5
-10 -8 -1 77.39 4.7
-10 -8 -1 86.79 4.6
10 8 1 82.79 4.9
-10 8 -1 84.99 4.5
-10 8 -1 83.29 4.2
-10 8 -1 82.69 4.6
10 8 1 79.59 4.7
-10 8 -1 86.79 4.6
10 8 1 78.19 4.6
-10 8 -1 79.69 4.3
10 8 1 82.89 4.7
-10 8 -1 83.29 4.5
10 8 1 77.39 4.6
-11 -8 -1 59.39 3.3
-11 -8 -1 51.09 3.6
-11 -8 -1 53.49 3.6
11 -8 1 53.69 3
11 -8 1 50.19 3
-11 -8 -1 50.39 3.4
-11 -8 -1 48.4 4.5
-11 -8 -1 55.69 3.3
-11 -8 -1 59.59 3.4
-11 -8 -1 57.19 3.4
11 8 1 58.89 3.6
-11 8 -1 56.79 3.3
-11 8 -1 53.19 3
11 8 1 60.89 3.8
11 8 1 50.49 3.5
-11 8 -1 50.09 3.1
-11 8 -1 54.79 3.4
11 8 1 59.19 3.5
-11 8 -1 56.29 3.3
11 8 1 50.59 4.1
11 8 1 50.99 3.4
-11 8 -1 56.39 3.4
-12 -8 -1 50.39 3.1
-12 -8 -1 51.69 3.2
-12 -8 -1 48.7 3.5
12 -8 1 44.4 2.8
12 -8 1 48.6 2.8
-12 -8 -1 53.09 3.5
-12 -8 -1 47.1 3.3
-12 -8 -1 55.89 3.2
-12 -8 -1 46.2 3.3
12 8 1 51.79 3.4
-12 8 -1 50.39 3.2
-12 8 -1 49.1 3.2
12 8 1 55.89 3.4
-12 8 -1 46.4 3
-12 8 -1 47.3 3.3
-12 8 -1 50.79 2.8
12 8 1 58.49 3.8
-12 8 -1 50.89 3.1
-13 -8 -1 12.9 1.7
-13 -8 -1 11.6 1.9
-13 -8 -1 10.6 1.7
13 -8 1 13.6 1.3
-13 -8 -1 10.3 1.6
-13 -8 -1 10.4 2
-13 -8 -1 12.8 1.8
13 -8 1 13 1.3
-13 8 -1 14.7 1.8
-13 8 -1 11.4 1.3
-13 8 -1 13.8 1.5
-13 8 -1 13.2 1.9
-13 8 -1 12.1 1.8
13 8 1 13.2 2
-13 8 -1 12.4 1.7
13 8 1 15.9 2.1
-14 -8 -1 3.4 1.3
-14 -8 -1 4.2 1.3
14 -8 1 4.6 0.9
-14 -8 -1 3 1.7
-14 -8 -1 4.1 1.3
-14 -8 -1 4.5 1.5
-14 -8 -1 3.4 1.4
-14 8 -1 4.1 1.5
14 8 1 4.2 1.6
-14 8 -1 4.5 1.3
-14 8 -1 2.7 1.6
-14 8 -1 4.6 1.3
14 8 1 5.6 1.6
-14 8 -1 4.3 1.2
-14 8 -1 3.7 1
-15 -8 -1 2.3 1.3
-15 -8 -1 1.6 1.4
-15 -8 -1 1.6 1.4
-15 -8 -1 3.5 1.9
15 -8 1 1.5 0.9
-15 -8 -1 0.1 1.2
15 8 1 3.1 1.6
-15 8 -1 1.7 1.6
-15 8 -1 1.7 1
15 8 1 1.9 1.4
-15 8 -1 2.4 1.3
-15 8 -1 0.6 1.2
-15 8 -1 4 1.6
16 -8 1 1.5 1
-16 -8 -1 2.5 1.5
-16 -8 -1 1.5 1.3
-16 -8 -1 2.7 1.4
-16 -8 -1 2 1.8
-16 -8 -1 1.5 1.5
16 8 1 1.2 1.5
16 8 1 3.7 1.7
-16 8 -1 2.1 1.3
-16 8 -1 2.8 1.1
-16 8 -1 2.1 1.7
-16 8 -1 1.9 1.7
-17 -8 -1 8.4 1.7
-17 -8 -1 8.5 2.3
-17 -8 -1 9.5 1.9
-17 -8 -1 7.9 1.8
17 -8 1 10.1 1.4
-17 -8 -1 10 1.8
17 8 1 10.9 2.1
-17 8 -1 7.5 2.1
-17 8 -1 11.8 2.1
-17 8 -1 9.9 1.9
17 8 1 7.3 1.8
-17 8 -1 10.7 1.6
-18 -8 -1 2.8 1.8
-18 -8 -1 1 1.5
-18 -8 -1 0.1 1.4
-18 -8 -1 -1.4 1.9
-18 -8 -1 0.9 1.5
-18 8 -1 4.6 2
-18 8 -1 2.2 1.6
18 8 1 0.3 1.8
-18 8 -1 -0.7 1.7
18 8 1 0.3 1.6
-18 8 -1 -1.1 1.2
-19 -8 -1 -1.5 1.4
-19 -8 -1 2 1.6
-19 -8 -1 0.3 1.6
-19 -8 -1 -3.6 2
-19 -8 -1 -2.2 1.6
19 8 1 -0.6 1.9
19 8 1 3 1.7
-19 8 -1 3.6 1.8
-19 8 -1 1.7 1.3
-19 8 -1 -1.2 2
-19 8 -1 0.4 1.9
-19 -9 1 3.6 1.8
-19 -9 1 4.1 2.3
-19 -9 1 4.7 1.6
-19 -9 1 6.5 1.8
-19 -9 1 5.5 1.7
-19 9 1 5.9 1.4
-19 9 1 4.7 2.2
19 9 -1 5.6 1.9
-19 9 1 4.7 1.9
19 9 -1 9.9 2.2
-19 9 1 7.8 1.8
-18 -9 1 8.3 2.4
-18 -9 1 9.4 2
-18 -9 1 11.2 2.2
-18 -9 1 8.5 1.8
18 -9 -1 12.8 1.5
-18 -9 1 10 1.8
-18 9 1 12.2 1.8
-18 9 1 15.2 2.5
18 9 -1 9.6 2.3
-18 9 1 13.1 2.2
18 9 -1 14.7 2.5
-18 9 1 17.3 2.6
17 -9 -1 0.5 1
-17 -9 1 2.5 1.4
-17 -9 1 0.5 1.4
-17 -9 1 4.4 2.2
-17 -9 1 3.3 1.7
-17 -9 1 -0.7 1.6
-17 9 1 2.4 1.2
-17 9 1 3.6 1.9
-17 9 1 1.9 1.6
17 9 -1 2.6 1.7
-17 9 1 2.3 1.8
-16 -9 1 0.4 1.5
-16 -9 1 -0.6 1.4
-16 -9 1 0.1 1.4
-16 -9 1 0.3 1.8
-16 -9 1 0.4 1.3
16 -9 -1 0.6 1.1
16 9 -1 0.2 1.7
-16 9 1 -1.5 1.6
-16 9 1 1.8 1.5
-16 9 1 2.2 1.7
16 9 -1 0.3 1.6
-16 9 1 0.8 1
-15 -9 1 29.6 2.5
-15 -9 1 32.2 3.1
-15 -9 1 31.5 2.6
-15 -9 1 31.1 2.8
-15 -9 1 30.4 2.5
15 -9 -1 25.5 2.6
-15 9 1 33.1 2.8
15 9 -1 32 2.8
15 9 -1 32.4 3
-15 9 1 33.7 2.2
-15 9 1 31.2 2.5
-15 9 1 32.1 2.7
-14 -9 1 0.9 1.7
-14 -9 1 1.5 1.2
-14 -9 1 -0.8 1.4
-14 -9 1 0.2 1.2
-14 -9 1 2.4 1.2
14 -9 -1 1.4 0.9
14 9 -1 -1.9 1.6
14 9 -1 -0.9 1.5
-14 9 1 0.7 1
-14 9 1 0.7 1.4
-14 9 1 1.7 0.9
-14 9 1 2.5 1.2
-14 9 1 3 1.6
-13 -9 1 54.29 4
-13 -9 1 62.39 3.5
13 -9 -1 48.5 3.2
-13 -9 1 57.79 4.4
-13 -9 1 58.19 3.6
-13 -9 1 57.49 3.5
-13 -9 1 57.99 3.7
-13 9 1 63.49 3.8
-13 9 1 60.29 3.6
-13 9 1 55.99 3.7
13 9 -1 63.49 3.9
-13 9 1 56.69 3.5
-13 9 1 59.89 3.3
13 9 -1 62.29 3.9
-13 9 1 62.09 3.7
-12 -9 1 11.5 1.5
-12 -9 1 8.6 1.7
12 -9 -1 9.8 1.2
-12 -9 1 8.1 1.5
-12 -9 1 14.4 1.9
-12 -9 1 9.2 1.5
-12 -9 1 10.8 1.8
-12 -9 1 8.2 1.9
-12 9 1 9.9 1.2
12 9 -1 8.5 1.9
-12 9 1 9 1.4
-12 9 1 9.8 1.5
12 9 -1 9 1.7
-12 9 1 10.3 1.7
-12 9 1 7.9 1.5
-12 9 1 11.1 1.8
12 9 -1 10.3 1.7
-11 -9 1 0.1 1.5
-11 -9 1 0.7 0.9
-11 -9 1 -1.5 1.1
-11 -9 1 1.9 1.1
-11 -9 1 1.2 1.3
11 -9 -1 0.5 0.7
-11 -9 1 -0.7 0.9
-11 -9 1 1.6 1.2
11 9 -1 -1.1 1.2
11 9 -1 -1.3 1.3
-11 9 1 -0.7 1.2
11 9 -1 0.4 1.3
-11 9 1 2 1.2
-11 9 1 0.2 1.2
-11 9 1 0.7 0.7
11 9 -1 -0.4 1.5
-11 9 1 2 1
-11 9 1 0.7 0.9
-10 -9 1 82.99 4.7
10 -9 -1 73.09 4.4
-10 -9 1 79.49 4.8
10 -9 -1 75.79 4.3
-10 -9 1 81.59 4.5
-10 -9 1 79.99 4.9
-10 -9 1 88.29 4.5
-10 -9 1 80.49 4.7
-10 -9 1 85.79 4.8
-10 -9 1 84.49 4.6
-10 9 1 85.49 4.3
10 9 -1 73.69 4.6
-10 9 1 83.39 4.4
10 9 -1 84.79 5
10 9 -1 87.59 4.8
10 9 -1 74.59 4.7
-10 9 1 82.79 4.5
10 9 -1 83.79 4.8
-10 9 1 86.69 4.7
-10 9 1 87.69 4.5
10 9 -1 76.19 4.6
-9 -9 1 59.69 3.3
-9 -9 1 59.89 3.2
-9 -9 1 56.49 3.5
-9 -9 1 61.59 3.5
-9 -9 1 59.89 3.5
-9 -9 1 61.29 3.2
9 -9 -1 46 3
-9 -9 1 60.39 3.6
9 -9 -1 46.8 2.9
-9 9 1 58.69 3.2
9 9 -1 55.19 3.6
-9 9 1 58.99 3
9 9 -1 51.99 3.5
-9 9 1 59.69 3.1
-9 9 1 55.99 3.3
9 9 -1 48.8 3.4
9 9 -1 47.6 3.3
-9 9 1 62.99 3.3
9 9 -1 47.8 3.3
-8 -9 1 67.59 3.8
8 -9 -1 71.29 3.5
-8 -9 1 68.09 4
-8 -9 1 70.89 3.9
-8 -9 1 66.09 4
-8 -9 1 63.89 4
8 -9 -1 70.59 3.6
8 -9 -1 71.19 3.9
-8 -9 1 63.59 3.9
-8 -9 1 67.19 3.7
-8 -9 1 64.89 3.8
-8 9 1 69.79 3.9
-8 9 1 67.79 3.7
-8 9 1 68.89 3.6
8 9 -1 70.39 3.9
8 9 -1 59.19 4
8 9 -1 70.99 4.2
-8 9 1 66.19 3.6
8 9 -1 73.09 4
8 9 -1 73.49 3.9
-8 9 1 66.69 3.6
-7 -9 1 9.4 1.1
-7 -9 1 8.3 1.3
7 -9 -1 5.2 0.7
-7 -9 1 8 1.3
-7 -9 1 6.6 1.1
-7 -9 1 9.2 1.3
-7 -9 1 10.4 1.4
-7 -9 1 9 0.9
-7 -9 1 10.3 1.4
-7 9 1 7.2 0.9
-7 9 1 9.2 0.9
7 9 -1 6.1 1.4
-7 9 1 9.7 1
-7 9 1 9.7 0.8
7 9 -1 6.3 1.2
7 9 -1 6.3 1.2
7 9 -1 4.9 1.1
-7 9 1 9.2 1.2
7 9 -1 4.6 0.9
-6 -9 1 25.1 1.9
-6 -9 1 21.2 1.9
-6 -9 1 23.9 1.6
-6 -9 1 21.3 1.7
-6 -9 1 22.8 1.7
6 -9 -1 24.2 1.4
-6 -9 1 27.6 1.8
6 -9 -1 25.5 1.7
-6 -9 1 22.3 1.4
-6 -9 1 21.4 1.9
6 -9 -1 22.2 1.4
6 9 -1 24.3 1.8
6 9 -1 25.9 1.9
6 9 -1 24.9 1.7
6 9 -1 22.9 1.8
-6 9 1 25.4 1.7
-6 9 1 24.1 1.4
-6 9 1 21.6 1.5
-6 9 1 23.4 1.5
6 9 -1 21.9 2
-6 9 1 23.5 1.5
-5 -9 1 65.49 3.4
-5 -9 1 65.49 3.5
-5 -9 1 60.99 3.5
-5 -9 1 67.89 3.5
-5 -9 1 62.89 3.3
-5 -9 1 62.79 3.7
-5 -9 1 62.39 3.6
-5 -9 1 63.09 3.6
5 -9 -1 61.79 3.4
5 9 -1 60.59 3.5
5 9 -1 61.89 3.5
5 9 -1 62.59 3.7
-5 9 1 68.79 3.5
-5 9 1 61.19 3.3
5 9 -1 61.69 3.6
5 9 -1 61.59 3.6
-5 9 1 62.59 3.3
-5 9 1 66.69 3.4
-4 -9 1 2.2 0.9
4 -9 -1 1.3 0.7
-4 -9 1 0.7 0.8
4 -9 -1 0.9 0.6
-4 -9 1 0.8 0.8
-4 -9 1 -0.1 0.7
-4 -9 1 0.7 0.4
-4 -9 1 0.8 0.7
-4 -9 1 1.4 0.7
-4 -9 1 1.5 0.6
-4 9 1 0.9 0.5
4 9 -1 1.8 0.9
4 9 -1 1.1 0.8
4 9 -1 1.8 0.9
4 9 -1 0.7 0.6
-4 9 1 0.5 0.5
-4 9 1 0.3 0.7
-4 9 1 1 0.5
-4 9 1 1 0.9
4 9 -1 2.2 0.8
-3 -9 1 50.99 3.1
-3 -9 1 51.29 3
-3 -9 1 50.99 2.9
3 -9 -1 62.29 3
3 -9 -1 61.39 2.8
-3 -9 1 52.89 3.2
-3 -9 1 49 3
-3 -9 1 50.19 3
3 -9 -1 62.39 3
3 -9 -1 62.09 3
-3 -9 1 48.2 3.2
3 9 -1 62.19 3.1
-3 9 1 49.2 3.2
3 9 -1 60.59 3.1
-3 9 1 46 2.9
3 9 -1 63.69 3.3
-3 9 1 46.6 3
-3 9 1 49.1 3.1
3 9 -1 62.29 3.1
3 9 -1 63.09 3.3
3 9 -1 63.89 3.1
-3 9 1 51.89 2.9
3 9 -1 60.29 3
2 -9 -1 16 1.1
2 -9 -1 13.2 0.9
2 -9 -1 14.3 1
-2 -9 1 16.5 1.1
-2 -9 1 16.8 1.3
-2 -9 1 15.8 1
-2 -9 1 14.6 1.4
2 -9 -1 13.9 1.1
-2 -9 1 14 1.1
-2 -9 1 15.3 1.2
2 9 -1 11.8 1.2
-2 9 1 14.8 1.1
2 9 -1 14.6 1.5
2 9 -1 12.1 1.4
-2 9 1 14.3 1.4
2 9 -1 13.7 1.1
2 9 -1 12.2 1.2
-2 9 1 15.4 1.1
-2 9 1 15.2 1.2
2 9 -1 13.7 1.1
2 9 -1 13.5 1.2
-2 9 1 16.8 1
-1 -9 1 139.89 6.8
1 -9 -1 136.69 6.7
1 -9 -1 129.89 6.8
-1 -9 1 144.09 6.7
1 -9 -1 131.39 7
-1 -9 1 141.59 6.8
-1 -9 1 134.49 7
1 -9 -1 131.29 6.8
-1 -9 1 140.09 6.8
1 -9 -1 136.79 6.8
-1 9 1 138.79 6.8
1 9 -1 136.09 6.8
-1 9 1 138.89 6.9
1 9 -1 127.59 6.8
-1 9 1 133.79 6.8
1 9 -1 123.39 6.8
-1 9 1 135.79 7
1 9 -1 134.29 7
1 9 -1 128.49 7
1 9 -1 127.19 6.8
1 9 -1 130.99 6.8
0 -9 1 35.4 2
0 -9 1 37.8 2
0 -9 -1 34 2.1
0 -9 1 36.1 2.2
0 -9 -1 35.3 2.3
0 -9 1 36.3 2
0 -9 -1 37.5 2
0 -9 -1 39.5 2
0 -9 1 37.2 1.9
0 -9 -1 36 2.1
0 9 1 33.9 2.2
0 9 1 35.2 2.1
0 9 -1 36.2 2.1
0 9 -1 37 2
0 9 -1 35.5 2
0 9 1 34.2 2.3
0 9 -1 35.9 2.1
0 9 -1 38 2.3
0 9 -1 34.3 2.1
0 9 1 35.4 2.1
0 9 -1 34.8 2.3
0 9 1 32 2.1
1 -9 1 29.7 1.8
-1 -9 -1 36.3 2
1 -9 1 30 1.8
1 -9 1 28.9 2
-1 -9 -1 33.3 2.1
-1 -9 -1 34.2 1.9
1 -9 1 32.2 1.8
-1 -9 -1 33.6 1.9
-1 -9 -1 34.5 1.8
-1 9 -1 30.2 1.9
1 9 1 29.2 2
1 9 1 30.9 2.2
1 9 1 29.6 1.9
1 9 1 29.4 2
-1 9 -1 32.8 2.1
-1 9 -1 35.7 1.9
-1 9 -1 34.4 1.8
1 9 1 27.1 2
1 9 1 31 2.1
-1 9 -1 33.6 1.9
-1 9 -1 33.5 2.1
-1 9 -1 32.8 1.8
-2 -9 -1 116.49 5.9
-2 -9 -1 116.89 5.8
-2 -9 -1 113.19 5.8
-2 -9 -1 120.59 5.8
2 -9 1 112.29 5.7
-2 -9 -1 110.99 5.9
2 -9 1 111.09 5.7
2 9 1 114.79 6
-2 9 -1 113.59 5.6
2 9 1 110.99 5.9
2 9 1 105.19 5.8
-2 9 -1 118.49 5.9
-2 9 -1 109.79 5.7
2 9 1 106.79 5.9
2 9 1 107.89 6
-2 9 -1 120.19 5.8
-2 9 -1 115.09 5.7
2 9 1 107.79 5.9
-2 9 -1 113.59 5.7
-3 -9 -1 1.9 0.8
-3 -9 -1 -0.2 0.5
-3 -9 -1 0.3 0.6
-3 -9 -1 0.4 0.7
-3 -9 -1 1 0.7
-3 -9 -1 0.1 0.8
-3 -9 -1 0.4 0.4
-3 9 -1 1 0.5
3 9 1 4.8 0.9
-3 9 -1 0.7 0.6
-3 9 -1 0.7 0.4
-3 9 -1 0.5 0.8
-3 9 -1 1.2 0.4
3 9 1 3.8 1
3 9 1 5.1 0.9
3 9 1 4.7 0.9
3 9 1 3.7 1
-4 -9 -1 73.79 3.8
-4 -9 -1 70.89 4
-4 -9 -1 73.79 4
-4 -9 -1 74.29 4.1
-4 -9 -1 74.59 4
-4 -9 -1 77.09 4.1
-4 -9 -1 77.79 3.9
4 9 1 68.89 4
4 9 1 70.99 4
-4 9 -1 73.89 3.8
4 9 1 72.79 4.1
4 9 1 71.99 4
-4 9 -1 70.89 3.8
-4 9 -1 73.89 3.7
-4 9 -1 74.59 4.1
4 9 1 75.99 4.2
-4 9 -1 75.79 3.9
-5 -9 -1 72.99 4.1
-5 -9 -1 78.99 4.1
-5 -9 -1 75.59 3.9
-5 -9 -1 77.39 4.2
-5 -9 -1 74.19 4.2
-5 -9 -1 71.29 4.2
-5 -9 -1 77.59 4
-5 -9 -1 79.29 4
-5 9 -1 76.59 4
-5 9 -1 74.39 3.9
-5 9 -1 74.69 3.8
5 9 1 72.19 4.1
5 9 1 72.29 4.1
5 9 1 71.89 4.2
5 9 1 75.09 4.2
5 9 1 69.69 4
-6 -9 -1 24.2 1.8
-6 -9 -1 22.1 1.6
-6 -9 -1 22.3 1.5
-6 -9 -1 22.5 1.8
-6 -9 -1 20.2 1.9
-6 -9 -1 22.2 1.6
-6 -9 -1 20.1 1.8
-6 -9 -1 20.2 1.7
6 9 1 19.5 1.8
6 9 1 20.2 1.6
6 9 1 19.3 1.7
-6 9 -1 23.8 1.6
6 9 1 23.3 1.8
6 9 1 22.5 2
-6 9 -1 22.3 1.3
-6 9 -1 25 1.5
-7 -9 -1 10.8 1.1
-7 -9 -1 10.7 1.4
-7 -9 -1 9.3 1.2
-7 -9 -1 12.4 1.5
-7 -9 -1 9.1 1.2
-7 -9 -1 8.7 1.4
-7 -9 -1 9.2 1.5
7 9 1 9.9 1.3
7 9 1 7.8 1.2
7 9 1 9.8 1.5
-7 9 -1 11 1.1
7 9 1 12 1.5
-7 9 -1 12.4 1.1
7 9 1 8.5 1.4
-7 9 -1 9.7 1.2
-8 -9 -1 39 2.7
-8 -9 -1 39.2 2.4
-8 -9 -1 40.3 2.5
-8 -9 -1 37.4 2.8
-8 -9 -1 39.5 2.5
-8 -9 -1 39.4 2.7
-8 -9 -1 40.1 2.6
-8 -9 -1 37.8 2.7
-8 9 -1 38.8 2.5
-8 9 -1 39.8 2.2
8 9 1 40.7 2.7
8 9 1 41.1 2.6
-8 9 -1 42 2.4
-8 9 -1 38.4 2.1
8 9 1 40.1 2.7
8 9 1 38.4 2.5
-8 9 -1 38.3 2.4
8 9 1 41.8 2.9
-9 -9 -1 25.6 2.1
-9 -9 -1 25 2.2
-9 -9 -1 26.6 1.9
-9 -9 -1 24.7 2.3
-9 -9 -1 23 2.1
-9 -9 -1 21.8 2.2
-9 -9 -1 25.2 1.9
-9 -9 -1 26.9 2
-9 9 -1 24.6 1.6
-9 9 -1 25.7 1.9
-9 9 -1 26 1.5
9 9 1 27.3 2.2
-9 9 -1 29.6 1.9
9 9 1 27.9 2.2
-9 9 -1 25.7 2
9 9 1 28 2.1
-10 -9 -1 64.99 3.6
-10 -9 -1 63.69 3.9
-10 -9 -1 60.79 3.7
-10 -9 -1 62.49 3.5
-10 -9 -1 55.49 3.9
-10 -9 -1 61.79 3.9
-10 -9 -1 65.79 3.8
-10 -9 -1 62.39 3.6
-10 9 -1 66.59 3.7
10 9 1 56.99 3.7
-10 9 -1 64.59 3.6
10 9 1 66.79 3.8
10 9 1 61.09 4
10 9 1 56.19 3.7
-10 9 -1 60.69 3.4
-10 9 -1 62.19 3.6
-10 9 -1 60.89 3.3
10 9 1 51.39 3.7
-11 -9 -1 45.1 2.8
-11 -9 -1 39.7 3.1
-11 -9 -1 38 3.1
-11 -9 -1 42.3 2.9
-11 -9 -1 39.6 2.9
-11 -9 -1 47.9 2.7
-11 -9 -1 37.4 2.7
11 9 1 43.1 3.3
11 9 1 50.99 3
-11 9 -1 38.8 2.4
-11 9 -1 39.7 2.7
-11 9 -1 37.6 2.5
11 9 1 39.9 3
-11 9 -1 42.8 2.9
-11 9 -1 42 2.7
-11 9 -1 39.5 2.8
-12 -9 -1 9.9 1.5
-12 -9 -1 7 1.5
-12 -9 -1 8.4 1.5
-12 -9 -1 9.9 1.6
-12 -9 -1 8.7 1.5
-12 -9 -1 6.2 1.7
12 9 1 11.5 2
-12 9 -1 7.6 1.3
12 9 1 8.1 1.6
-12 9 -1 7.8 1.6
-12 9 -1 7.5 1.6
12 9 1 9.2 1.7
-12 9 -1 8.2 1.1
-12 9 -1 6.3 1.4
-12 9 -1 9.3 1.5
-13 -9 -1 17.4 2
-13 -9 -1 21 2.4
-13 -9 -1 19.6 1.9
-13 -9 -1 18 1.9
-13 -9 -1 19.5 2.1
-13 -9 -1 18.9 2.2
-13 9 -1 17.2 2
13 9 1 20.7 2.3
-13 9 -1 18.8 1.5
-13 9 -1 19.5 1.9
-13 9 -1 20.7 2.1
-13 9 -1 19.6 1.7
-13 9 -1 19.8 2.2
13 9 1 21.7 2.3
-14 -9 -1 0.8 1.3
-14 -9 -1 2.2 1.3
-14 -9 -1 1.8 1.7
-14 -9 -1 0.4 1.2
-14 -9 -1 1.8 1.4
-14 -9 -1 2.4 1.2
-14 9 -1 1 0.9
14 9 1 -1.4 1.4
-14 9 -1 1.9 1.2
-14 9 -1 1.5 1.1
-14 9 -1 2.6 1.5
-14 9 -1 0.8 1.2
-14 9 -1 1.6 1.5
14 9 1 -1 1.5
-15 -9 -1 24.3 2.8
-15 -9 -1 25.3 2.3
-15 -9 -1 28.4 2.4
-15 -9 -1 26.7 2.6
-15 -9 -1 28.1 2.4
-15 9 -1 26.2 2.4
15 9 1 29.5 2.8
-15 9 -1 25.3 2.4
-15 9 -1 22.5 2.5
-15 9 -1 27.5 2
-15 9 -1 27 2.6
15 9 1 28.7 2.8
-16 -9 -1 5 1.6
-16 -9 -1 1.3 1.5
-16 -9 -1 1.6 1.9
-16 -9 -1 2.4 1.5
-16 -9 -1 1.4 1.4
-16 9 -1 2.6 1.7
-16 9 -1 2.4 1.7
-16 9 -1 3.1 1.2
16 9 1 1.4 1.6
-16 9 -1 0.7 1.4
16 9 1 1.7 1.6
-17 -9 -1 5.4 1.6
-17 -9 -1 5 1.9
-17 -9 -1 6.3 2.3
-17 -9 -1 5 1.6
-17 -9 -1 6.7 1.6
-17 9 -1 5.2 1.3
-17 9 -1 7.8 2.1
-17 9 -1 5.2 1.6
-17 9 -1 9.4 2
-18 -9 -1 8.9 1.9
-18 -9 -1 12.7 2.1
-18 -9 -1 12.4 2.2
-18 -9 -1 7.5 1.9
-18 -9 -1 9.3 2.5
-18 9 -1 7.4 1.5
-18 9 -1 8 2
18 9 1 11.5 2.2
-18 9 -1 13.7 2.3
-18 9 -1 10.4 2
18 9 1 5.5 2.1
-19 -9 -1 -0.5 1.5
-19 -9 -1 -0.8 2
-19 -9 -1 -2.3 1.4
-19 -9 -1 2.3 1.7
-19 -9 -1 1.5 1.6
-19 9 -1 4 2.1
-19 9 -1 -0.9 1.8
-19 9 -1 1 1.2
19 9 1 -1.3 1.8
-19 9 -1 -3.3 1.5
19 9 1 2.3 1.8
-19 -10 1 0.1 2.2
-19 -10 1 0.8 1.7
-19 -10 1 -0.7 1.6
-19 -10 1 0.6 1.7
-19 -10 1 0.8 1.5
19 10 -1 3.3 2.1
-19 10 1 1.6 1.3
-19 10 1 3.4 1.9
-19 10 1 0.2 1.6
-19 10 1 -0.1 1.9
19 10 -1 2.3 1.9
-18 -10 1 0.7 1.6
-18 -10 1 1.4 1.8
-18 -10 1 -0.3 1.5
-18 -10 1 1.9 2.2
-18 -10 1 0.5 1.6
-18 10 1 4.1 1.9
18 10 -1 3 1.9
-18 10 1 1.7 1.3
-18 10 1 2.8 1.6
-18 10 1 3.4 2
18 10 -1 2.2 2
-17 -10 1 4 1.7
-17 -10 1 4 1.5
-17 -10 1 2.4 1.7
-17 -10 1 0.5 2
-17 -10 1 5.8 1.6
-17 10 1 4.6 1.5
-17 10 1 2.4 1.8
-17 10 1 3.2 1.8
17 10 -1 4.5 1.8
17 10 -1 5.5 2
-17 10 1 3.6 1.3
-16 -10 1 11.6 2.5
-16 -10 1 13 2
-16 -10 1 14.8 2.3
-16 -10 1 14.4 2
-16 -10 1 13.2 2.1
-16 10 1 17.3 2.3
-16 10 1 14.3 1.7
-16 10 1 11.3 2.1
16 10 -1 18 2.5
16 10 -1 9.6 2.2
-16 10 1 15.2 2.1
-15 -10 1 0.9 1.4
-15 -10 1 1.5 1.2
-15 -10 1 0.7 1.3
-15 -10 1 1.2 1.8
-15 -10 1 1.4 1.5
15 10 -1 -0.6 1.7
-15 10 1 3.2 1.4
-15 10 1 1.1 1
-15 10 1 2.9 1.7
15 10 -1 -0.3 1.5
-15 10 1 0.9 1.5
14 -10 -1 2.8 0.9
-14 -10 1 2.8 1.2
-14 -10 1 3.2 1.5
-14 -10 1 4.1 1.8
-14 -10 1 3.5 1.4
-14 -10 1 2.4 1.2
14 -10 -1 3.4 0.9
-14 10 1 4.9 1.6
-14 10 1 3.1 1
-14 10 1 3.3 1.3
14 10 -1 7.6 1.9
14 10 -1 3.2 1.6
-14 10 1 1.2 0.9
-14 10 1 5.4 1.6
13 -10 -1 9 1.2
-13 -10 1 7.9 2
-13 -10 1 8 1.6
13 -10 -1 9.8 1.2
-13 -10 1 11.2 1.5
-13 -10 1 9.8 1.8
-13 -10 1 8.9 1.5
-13 10 1 12.4 1.7
-13 10 1 10.9 1.4
-13 10 1 11.9 1.8
13 10 -1 10.5 1.9
-13 10 1 8.2 1.7
13 10 -1 12.9 2.1
-13 10 1 10.5 1.3
-13 10 1 12.6 1.9
12 -10 -1 1.3 0.7
-12 -10 1 1 1
-12 -10 1 0.2 1.3
12 -10 -1 0.7 0.8
-12 -10 1 1.3 1.6
-12 -10 1 1.8 1.3
-12 -10 1 1.7 1.4
-12 -10 1 -0.3 1
-12 -10 1 1.2 1.1
-12 10 1 -1.8 1.2
-12 10 1 0.6 1.2
-12 10 1 1.7 1
-12 10 1 2.5 0.8
-12 10 1 1 1.2
12 10 -1 0.1 1.4
12 10 -1 1.6 1.4
12 10 -1 1.3 1.8
-12 10 1 1.6 0.9
11 -10 -1 78.49 4.2
-11 -10 1 82.79 4.9
-11 -10 1 78.99 4.4
11 -10 -1 76.59 4.2
-11 -10 1 72.29 4.7
-11 -10 1 76.19 4.8
-11 -10 1 79.29 4.5
-11 -10 1 85.09 4.7
11 10 -1 81.99 4.8
-11 10 1 85.89 4.7
-11 10 1 83.19 4.3
-11 10 1 89.29 4.5
11 10 -1 85.79 5.1
-11 10 1 79.49 4.7
-11 10 1 74.49 4.4
-11 10 1 77.39 4.5
11 10 -1 83.89 4.8
-10 -10 1 28.4 2.4
-10 -10 1 27.7 2.1
-10 -10 1 28.2 2.1
-10 -10 1 25 2.4
10 -10 -1 25.7 1.7
-10 -10 1 26.1 2.3
-10 -10 1 30.3 2.5
-10 -10 1 29.7 1.9
-10 10 1 24 2.3
-10 10 1 23.7 2.1
10 10 -1 29.9 2.5
10 10 -1 28.2 2.7
-10 10 1 25.6 1.9
-10 10 1 28.1 1.8
10 10 -1 24.9 2.4
-10 10 1 30.5 2
10 10 -1 28.8 2.2
9 -10 -1 16.1 1.2
-9 -10 1 14.7 1.6
-9 -10 1 13 1.9
-9 -10 1 13.8 1.9
-9 -10 1 14.3 1.8
-9 -10 1 15.6 1.3
-9 -10 1 14.1 1.8
-9 -10 1 13 1.9
-9 -10 1 14.6 1.5
9 10 -1 18.8 2.2
9 10 -1 15.6 1.7
9 10 -1 19.5 2.1
-9 10 1 16.9 1.5
-9 10 1 15.5 1.7
-9 10 1 13.6 1.3
9 10 -1 16.9 1.9
9 10 -1 13.5 1.6
-9 10 1 14 1.2
-9 10 1 14.4 1.5
-8 -10 1 4.2 0.8
-8 -10 1 3.6 0.9
8 -10 -1 4.3 0.7
-8 -10 1 5.5 1.3
-8 -10 1 6.3 1.3
-8 -10 1 3.8 1.3
-8 -10 1 4.9 1.1
8 -10 -1 4.4 0.7
-8 -10 1 3.5 1.1
-8 -10 1 6.5 1.3
-8 10 1 3.8 0.7
8 10 -1 4.2 1.4
-8 10 1 4.6 0.8
-8 10 1 4.7 0.8
8 10 -1 3.8 1.1
8 10 -1 4.8 1.2
8 10 -1 4.3 1.1
-8 10 1 5.3 0.9
-8 10 1 4.6 1.1
8 10 -1 5.4 1.3
-7 -10 1 45.6 2.6
-7 -10 1 48.5 2.8
7 -10 -1 47.7 2.5
-7 -10 1 50.09 2.9
-7 -10 1 45.1 3.1
7 -10 -1 48.1 2.6
-7 -10 1 45 2.9
-7 -10 1 48.8 3
-7 -10 1 47.7 3
-7 -10 1 48.8 2.8
7 -10 -1 48.1 2.9
7 10 -1 50.99 3.1
7 10 -1 48.7 3
7 10 -1 51.49 3.2
-7 10 1 49.4 2.7
7 10 -1 43.5 2.8
-7 10 1 48.2 2.7
7 10 -1 45.7 2.9
-7 10 1 47 2.6
-7 10 1 46.5 2.6
-7 10 1 49.2 2.9
-6 -10 1 6.6 1.1
-6 -10 1 7.7 1.2
-6 -10 1 6.3 1.1
-6 -10 1 6.9 1.1
-6 -10 1 6.8 1.2
6 -10 -1 7 1
6 -10 -1 6.3 0.7
-6 -10 1 5.6 0.8
6 -10 -1 5.9 0.8
-6 -10 1 5.6 1
-6 -10 1 5.9 1.2
6 10 -1 7.6 1.1
6 10 -1 7.1 1
-6 10 1 7 0.8
6 10 -1 6.4 1.3
-6 10 1 6.5 0.9
-6 10 1 6.6 0.9
6 10 -1 7.7 1.2
6 10 -1 6.8 1.4
-6 10 1 7.8 1.1
-5 -10 1 44.5 2.7
-5 -10 1 49.99 2.7
-5 -10 1 48.5 2.9
-5 -10 1 46.6 2.4
-5 -10 1 47.9 2.9
-5 -10 1 50.49 2.8
-5 -10 1 49.7 2.7
5 -10 -1 37.9 2.6
-5 -10 1 49.2 2.6
5 10 -1 35.9 2.7
-5 10 1 44.9 2.5
-5 10 1 45.4 2.5
5 10 -1 39.6 2.7
-5 10 1 48 2.5
5 10 -1 39 2.9
-5 10 1 48.6 2.7
-5 10 1 51.49 2.9
5 10 -1 39.3 2.8
4 -10 -1 2.5 0.7
4 -10 -1 3.1 0.7
-4 -10 1 0.5 0.6
-4 -10 1 1.3 0.6
-4 -10 1 2.7 1
-4 -10 1 0.4 0.9
-4 -10 1 0.2 0.7
-4 -10 1 2 0.7
-4 -10 1 1.7 0.9
4 10 -1 1.9 0.7
-4 10 1 0.1 0.7
-4 10 1 1.7 0.6
4 10 -1 1.8 0.8
-4 10 1 1.1 0.5
4 10 -1 2.9 1.1
-4 10 1 3.4 0.6
-4 10 1 0.5 0.9
4 10 -1 4 0.9
4 10 -1 1.7 1
-3 -10 1 31.6 1.9
3 -10 -1 28.6 1.8
-3 -10 1 29.2 2.1
3 -10 -1 28.3 1.6
3 -10 -1 29 1.8
-3 -10 1 30.6 2
3 -10 -1 29.7 1.9
-3 -10 1 33.9 1.8
-3 -10 1 33.3 2
-3 -10 1 29.9 1.9
3 10 -1 29.9 2
-3 10 1 28.6 1.8
3 10 -1 36.1 2
3 10 -1 27.9 1.9
-3 10 1 29.9 1.7
-3 10 1 31 2
-3 10 1 32 2.1
-3 10 1 29.5 1.8
3 10 -1 31.4 2.2
3 10 -1 30.2 2.2
3 10 -1 30.3 2
-2 -10 1 1.6 0.7
-2 -10 1 2.2 0.5
2 -10 -1 1.8 0.7
2 -10 -1 2.5 0.5
2 -10 -1 0 0.5
-2 -10 1 1.8 0.9
2 -10 -1 2.5 0.6
-2 -10 1 1.7 0.7
-2 -10 1 2.4 0.7
2 10 -1 1.2 0.9
-2 10 1 3.5 1
2 10 -1 1.7 0.6
2 10 -1 1.2 0.7
2 10 -1 1.3 0.7
2 10 -1 1.5 0.9
2 10 -1 2.1 0.7
-2 10 1 1.4 0.5
-2 10 1 3.3 0.7
-2 10 1 1.6 0.8
-2 10 1 2.3 0.6
2 10 -1 1.7 0.6
-1 -10 1 56.69 3.1
-1 -10 1 55.19 3.1
1 -10 -1 64.09 3.2
1 -10 -1 64.09 3.4
-1 -10 1 53.19 3.1
1 -10 -1 58.89 3.1
-1 -10 1 58.19 3
1 -10 -1 60.69 3
-1 -10 1 52.69 3.3
1 -10 -1 61.59 3
1 10 -1 61.29 3.1
1 10 -1 56.39 3.4
1 10 -1 57.39 3.2
1 10 -1 55.59 3.2
-1 10 1 59.59 3.2
-1 10 1 54.19 3.1
1 10 -1 57.49 3.4
1 10 -1 56.09 3.2
1 10 -1 59.59 3.1
-1 10 1 52.19 3.2
-1 10 1 59.09 3.4
0 -10 1 105.99 5.9
0 -10 1 109.09 5.7
0 -10 -1 116.59 5.7
0 -10 -1 112.69 5.7
0 -10 1 111.99 5.7
0 -10 -1 118.89 5.7
0 -10 -1 115.79 5.6
0 -10 1 110.69 5.5
0 -10 1 110.69 5.7
0 -10 -1 113.19 5.9
0 10 -1 116.19 5.9
0 10 1 112.09 5.8
0 10 -1 111.29 5.7
0 10 1 97.49 5.7
0 10 -1 113.89 5.8
0 10 1 108.79 5.9
0 10 -1 109.19 5.7
0 10 -1 116.79 5.9
0 10 -1 106.29 5.7
0 10 1 108.19 5.8
0 10 1 109.39 5.8
0 10 1 111.39 5.9
0 10 -1 112.59 5.7
1 -10 1 413.76 20.3
-1 -10 -1 435.16 20.3
1 -10 1 409.76 20.3
-1 -10 -1 411.86 20.5
-1 -10 -1 409.96 20.4
-1 -10 -1 418.06 20.4
1 -10 1 403.76 20.5
1 -10 1 420.76 20.3
-1 -10 -1 425.06 20.3
1 10 1 411.96 20.4
-1 10 -1 410.46 20.5
-1 10 -1 413.16 20.5
-1 10 -1 393.06 20.3
1 10 1 403.36 20.4
1 10 1 406.16 20.4
-1 10 -1 398.96 20.3
1 10 1 405.36 20.4
-1 10 -1 425.86 20.4
1 10 1 406.76 20.5
1 10 1 400.96 20.5
-1 10 -1 407.46 20.3
-1 10 -1 388.96 20.3
2 -10 1 4 0.6
-2 -10 -1 3 0.6
-2 -10 -1 2.1 0.8
-2 -10 -1 3.6 0.8
-2 -10 -1 2.5 0.9
-2 -10 -1 3.9 0.7
2 -10 1 4.2 0.7
2 10 1 2.5 1
-2 10 -1 3.1 0.7
2 10 1 3 0.7
-2 10 -1 2.6 0.9
-2 10 -1 3.8 0.8
-2 10 -1 2 0.5
2 10 1 3.5 0.9
2 10 1 2.6 0.9
2 10 1 2.1 1
-2 10 -1 3.5 0.6
2 10 1 4 0.9
3 -10 1 120.69 6.5
-3 -10 -1 133.39 6.6
3 -10 1 122.49 6.3
-3 -10 -1 124.79 6.7
-3 -10 -1 132.29 6.5
-3 -10 -1 134.09 6.7
-3 -10 -1 134.89 6.5
3 -10 1 127.29 6.4
-3 -10 -1 130.29 6.6
-3 10 -1 134.39 6.7
-3 10 -1 133.69 6.5
-3 10 -1 122.39 6.4
3 10 1 123.19 6.6
-3 10 -1 118.89 6.4
3 10 1 123.89 6.6
3 10 1 125.99 6.7
3 10 1 127.59 6.7
3 10 1 129.89 6.8
-3 10 -1 126.59 6.4
3 10 1 123.99 6.6
-3 10 -1 126.09 6.4
-4 -10 -1 33.3 2.5
4 -10 1 39.7 2.1
-4 -10 -1 39.9 2.2
-4 -10 -1 38.8 2.3
-4 -10 -1 40.2 2.4
-4 -10 -1 37.9 2.1
-4 -10 -1 35.4 2.3
-4 -10 -1 35.9 2.4
4 10 1 36.8 2.3
4 10 1 42.6 2.6
4 10 1 37.8 2.4
4 10 1 39.1 2.4
-4 10 -1 34.7 2.1
4 10 1 36.7 2.4
-4 10 -1 38 2.3
-4 10 -1 40.5 2.1
-4 10 -1 36.1 2
4 10 1 38.8 2.5
-4 10 -1 38.6 2.5
-5 -10 -1 44.2 2.8
-5 -10 -1 48.5 2.8
-5 -10 -1 48 2.7
-5 -10 -1 44.2 2.9
-5 -10 -1 45.3 2.9
-5 -10 -1 46.4 2.5
-5 -10 -1 47.5 2.7
-5 10 -1 47.8 2.7
5 10 1 49.3 3
5 10 1 45.2 2.8
-5 10 -1 46.6 2.5
5 10 1 46.6 2.8
5 10 1 48.3 3
5 10 1 42.6 2.7
-5 10 -1 46.1 2.5
-5 10 -1 49.8 2.9
-6 -10 -1 31.5 2.3
-6 -10 -1 35 2.1
-6 -10 -1 35.7 2
-6 -10 -1 34.7 2.4
-6 -10 -1 35.5 2.2
-6 -10 -1 32.9 2.4
-6 -10 -1 38.1 2.3
-6 -10 -1 31.6 2.4
-6 10 -1 29.8 1.9
6 10 1 33.6 2.4
6 10 1 34.2 2.3
6 10 1 32 2.5
-6 10 -1 35.8 2.2
-6 10 -1 37.8 2
6 10 1 30.3 2.2
6 10 1 30.7 2.3
-7 -10 -1 74.49 4
-7 -10 -1 70.89 3.9
-7 -10 -1 72.49 3.8
-7 -10 -1 72.89 4.1
-7 -10 -1 72.79 4.2
-7 -10 -1 71.99 4.1
-7 -10 -1 77.19 4.1
-7 -10 -1 72.29 4.1
-7 10 -1 74.99 4
-7 10 -1 77.39 3.8
7 10 1 71.49 4.1
7 10 1 67.69 4.2
-7 10 -1 67.89 3.7
7 10 1 61.99 4
7 10 1 68.89 4.1
7 10 1 60.59 4
-8 -10 -1 80.99 4.9
-8 -10 -1 81.39 4.9
-8 -10 -1 84.19 4.7
-8 -10 -1 86.69 4.6
-8 -10 -1 89.39 4.7
-8 -10 -1 77.09 4.8
-8 -10 -1 87.49 4.8
-8 -10 -1 87.09 4.9
8 10 1 83.59 4.8
8 10 1 94.89 4.9
-8 10 -1 84.89 4.4
-8 10 -1 89.19 4.7
-8 10 -1 84.99 4.5
-8 10 -1 88.09 4.6
8 10 1 89.99 4.8
8 10 1 87.19 4.9
-8 10 -1 84.89 4.6
8 10 1 89.69 5
-9 -10 -1 1.8 1.1
-9 -10 -1 2.5 0.9
-9 -10 -1 2 1.1
-9 -10 -1 1.5 1
-9 -10 -1 0.2 1.1
-9 -10 -1 2.3 1.4
-9 -10 -1 1.4 0.9
-9 -10 -1 2.7 1.3
-9 10 -1 2 0.7
9 10 1 1.8 1.2
9 10 1 1.8 1.4
9 10 1 3.3 1
9 10 1 2.8 1.2
-9 10 -1 2.1 0.6
-9 10 -1 3.8 0.9
9 10 1 3.8 1.4
-9 10 -1 2.3 1
-9 10 -1 1.1 1.1
-10 -10 -1 34 2.7
-10 -10 -1 35.4 2.7
-10 -10 -1 33.2 2.6
-10 -10 -1 36.1 2.5
-10 -10 -1 31.4 2.8
-10 -10 -1 37.1 2.4
-10 -10 -1 37.1 2.5
10 10 1 41.3 3.1
-10 10 -1 37.5 2.4
-10 10 -1 37.6 2.4
-10 10 -1 34.4 2.1
10 10 1 33.4 2.8
10 10 1 38.4 2.8
10 10 1 31.8 2.7
-10 10 -1 35.2 2.2
10 10 1 33.6 2.6
-10 10 -1 37.8 2.6
-11 -10 -1 67.29 4
-11 -10 -1 60.59 4.1
-11 -10 -1 60.39 4
-11 -10 -1 68.39 3.7
-11 -10 -1 59.59 4.1
-11 -10 -1 64.29 3.8
-11 -10 -1 62.39 3.8
-11 10 -1 63.59 3.8
11 10 1 67.09 4
-11 10 -1 63.49 3.6
-11 10 -1 65.69 3.4
11 10 1 67.09 4.3
-11 10 -1 66.09 3.7
-11 10 -1 61.09 3.9
-11 10 -1 64.79 3.9
-12 -10 -1 20.3 2.2
-12 -10 -1 18.4 2.4
-12 -10 -1 19.2 2
-12 -10 -1 19.4 1.9
-12 -10 -1 21.7 1.9
-12 -10 -1 20.1 2.2
-12 10 -1 20 2.1
-12 10 -1 20.1 2
-12 10 -1 20.3 1.5
-12 10 -1 19.4 1.9
12 10 1 23.8 2.3
12 10 1 21.5 2.7
12 10 1 19.7 2.3
-12 10 -1 21.7 1.7
-13 -10 -1 2.8 1.4
-13 -10 -1 -1.1 1.2
-13 -10 -1 -2.3 1.5
-13 -10 -1 0.6 1.2
-13 -10 -1 -0.8 1.1
-13 -10 -1 0.8 1.1
-13 10 -1 -0.7 0.8
13 10 1 0.9 1.5
13 10 1 0.3 1.5
-13 10 -1 -0.5 1.3
-13 10 -1 -1.2 0.9
-13 10 -1 1.6 1.2
13 10 1 -1.3 1.7
-13 10 -1 0.3 1.3
-13 10 -1 1.1 1.2
-14 -10 -1 1.2 1.4
-14 -10 -1 1 1.2
-14 -10 -1 -0.7 1.2
-14 -10 -1 -0.1 1.1
-14 -10 -1 2.7 1.7
-14 10 -1 0 1.4
-14 10 -1 -1.2 1.2
14 10 1 -1.6 1.4
-14 10 -1 1 1.2
-14 10 -1 2.1 1.1
14 10 1 -0.1 1.6
-14 10 -1 -0.3 0.8
-14 10 -1 0 1.4
-15 -10 -1 3.5 1.4
-15 -10 -1 4.7 2
-15 -10 -1 1.9 1.3
-15 -10 -1 4.3 1.7
-15 -10 -1 3.6 1.5
-15 10 -1 3.1 1.4
-15 10 -1 4.7 1.7
15 10 1 3.5 1.7
15 10 1 4.6 1.8
-15 10 -1 5 1.7
-15 10 -1 3.6 1.1
-16 -10 -1 2.7 1.7
-16 -10 -1 0.1 1.4
-16 -10 -1 3.1 1.5
-16 -10 -1 0.6 2
-16 -10 -1 2.6 1.5
16 10 1 1.7 1.8
16 10 1 2.4 1.7
-16 10 -1 0.7 1.4
-16 10 -1 1.9 1.1
-16 10 -1 2.8 1.7
-16 10 -1 -1.2 1.6
-17 -10 -1 2.8 1.6
-17 -10 -1 3.8 1.8
-17 -10 -1 2.8 1.5
-17 -10 -1 3.1 2.1
-17 -10 -1 1.7 1.5
-17 10 -1 2.2 1.5
17 10 1 4.8 1.8
-17 10 -1 2.4 1.2
-17 10 -1 1 1.8
17 10 1 2.5 1.8
-17 10 -1 2 1.7
-18 -10 -1 4.2 2.2
-18 -10 -1 1.5 1.6
-18 -10 -1 1.8 1.8
-18 -10 -1 -1.2 1.6
-18 -10 -1 1 1.6
-18 10 -1 2.9 1.9
-18 10 -1 2 1.9
18 10 1 0.4 1.7
18 10 1 -0.8 1.8
-18 10 -1 3.7 1.6
-18 10 -1 0.2 1.2
-19 -10 -1 7 1.7
-19 -10 -1 8.5 2.6
-19 -10 -1 4.5 1.8
-19 -10 -1 8.3 1.8
-19 -10 -1 6.3 1.9
-19 10 -1 5.9 2
-19 10 -1 5.4 2.2
19 10 1 3.9 2.1
-19 10 -1 4.5 2
-19 10 -1 6.9 1.5
19 10 1 8 2
-18 -11 1 0.7 1.5
-18 -11 1 1.6 1.5
-18 -11 1 0.7 2
-18 -11 1 0.8 1.6
-18 -11 1 -0.2 1.6
18 11 -1 0.3 2
-18 11 1 -0.5 1.6
-18 11 1 -0.1 1.9
18 11 -1 -1.3 1.7
-18 11 1 -2.9 1.7
-18 11 1 1.1 1.2
-17 -11 1 4.5 1.6
-17 -11 1 2.7 1.6
-17 -11 1 1.3 2
-17 -11 1 1.7 1.5
-17 -11 1 1.3 1.7
-17 11 1 3.1 1.9
17 11 -1 2.2 1.8
-17 11 1 3.1 1.6
-17 11 1 4.9 1.3
17 11 -1 -0.3 1.9
-17 11 1 2.3 1.8
-16 -11 1 0.4 1.3
-16 -11 1 2.9 1.8
-16 -11 1 0.3 1.4
-16 -11 1 -0.9 1.9
-16 -11 1 2.6 1.7
-16 11 1 2.3 1.8
-16 11 1 1.4 1.4
16 11 -1 0.1 1.7
-16 11 1 3.1 1.8
-16 11 1 -0.1 1.1
16 11 -1 -1.3 1.9
-15 -11 1 35.4 2.8
-15 -11 1 32.9 2.7
-15 -11 1 27.9 3.1
-15 -11 1 33.2 2.6
-15 -11 1 34.9 3
-15 11 1 34.5 3
15 11 -1 35 3.1
-15 11 1 33.5 2.4
-15 11 1 33.2 2.7
-15 11 1 32.9 2.9
15 11 -1 34.4 3.3
-14 -11 1 4.5 1.6
-14 -11 1 1.7 1.3
-14 -11 1 2.3 1.9
-14 -11 1 4 1.3
-14 -11 1 2 1.6
-14 11 1 5.8 1.7
-14 11 1 3.4 1
14 11 -1 1.3 1.6
-14 11 1 3.6 1.1
14 11 -1 3.1 1.8
-14 11 1 3 1.3
-14 11 1 3.5 1.7
-13 -11 1 22.6 2.2
-13 -11 1 22.7 2.6
-13 -11 1 19 2
-13 -11 1 22.8 1.9
-13 -11 1 20.1 2.3
-13 11 1 22.8 2.2
13 11 -1 20.2 2.5
13 11 -1 18.9 2.8
13 11 -1 21.8 2.6
-13 11 1 20.8 2
-13 11 1 21.4 1.8
-13 11 1 19.9 1.7
-13 11 1 19.8 2.3
-12 -11 1 3.6 1.4
-12 -11 1 7.4 1.4
-12 -11 1 7 1.6
-12 -11 1 5.4 1.4
-12 -11 1 5.5 1.3
12 11 -1 5.4 1.7
-12 11 1 6 1
-12 11 1 9 1.6
-12 11 1 6.1 1.1
-12 11 1 6.7 1.5
-12 11 1 10.5 1.5
12 11 -1 7.9 1.7
-12 11 1 7.8 1.5
12 11 -1 6.6 1.9
-11 -11 1 3.7 1.1
-11 -11 1 3.5 1.3
-11 -11 1 2 1.3
-11 -11 1 1.9 1.3
-11 -11 1 1.3 1.5
-11 -11 1 4.3 1.2
-11 -11 1 2.9 1
-11 11 1 4.2 1.3
11 11 -1 0.7 1.3
-11 11 1 3.8 0.8
-11 11 1 1.3 1.2
-11 11 1 2.8 1
11 11 -1 1.3 1.7
-11 11 1 4.2 1.1
11 11 -1 4.3 1.5
-10 -11 1 24.9 2.1
-10 -11 1 27.3 2.4
-10 -11 1 24.8 2.4
-10 -11 1 27.6 2.3
-10 -11 1 27.8 2.1
-10 -11 1 27.2 1.9
-10 -11 1 27.4 2.3
10 11 -1 29.1 2.5
10 11 -1 23.1 2.3
-10 11 1 26.2 1.9
10 11 -1 30.8 2.7
-10 11 1 25.6 2.3
-10 11 1 26.8 1.8
-10 11 1 24.5 2.1
-10 11 1 29.9 2
-9 -11 1 29 2.3
-9 -11 1 26.4 2.4
-9 -11 1 27.6 1.8
-9 -11 1 26.6 2.4
-9 -11 1 29 2.3
-9 -11 1 28.1 2
-9 -11 1 24.7 2.4
-9 -11 1 30.4 2.1
-9 11 1 31 2
9 11 -1 22.5 2.3
9 11 -1 28.5 2.5
-9 11 1 26.7 2.1
9 11 -1 24.1 2.2
9 11 -1 26.1 2.1
9 11 -1 26.9 2.6
-9 11 1 26.5 1.7
-9 11 1 29 1.9
-9 11 1 28.6 2.2
-8 -11 1 33.6 2.5
-8 -11 1 32.3 2.3
-8 -11 1 32.3 2.5
-8 -11 1 33.9 2.6
-8 -11 1 32.7 2.2
-8 -11 1 34.7 2.1
-8 -11 1 35.8 2.6
-8 -11 1 31.4 2.6
8 11 -1 35.2 2.6
-8 11 1 35.3 2.1
8 11 -1 34.4 2.4
-8 11 1 32 2.4
8 11 -1 40.5 2.5
-8 11 1 30.1 2.1
-8 11 1 35.1 2
-8 11 1 33.2 2.2
8 11 -1 42.7 2.8
8 11 -1 40.8 2.9
-7 -11 1 20.2 2
-7 -11 1 19.9 1.8
-7 -11 1 19.1 1.9
-7 -11 1 20 1.4
-7 -11 1 20.2 2
-7 -11 1 17.2 1.7
-7 -11 1 20 1.7
-7 -11 1 19.4 1.6
-7 11 1 19.2 1.8
-7 11 1 19 1.4
7 11 -1 22 1.9
-7 11 1 21 1.5
7 11 -1 21 2.2
7 11 -1 26.4 2.1
-7 11 1 19.8 1.4
7 11 -1 20.8 1.7
7 11 -1 22.2 1.8
-6 -11 1 -0.4 0.9
6 -11 -1 0.1 0.5
-6 -11 1 0.5 0.8
-6 -11 1 -0.7 1
-6 -11 1 -0.6 0.8
-6 -11 1 -0.6 0.7
-6 -11 1 0 0.5
-6 -11 1 -0.5 0.8
-6 -11 1 -0.2 0.9
6 -11 -1 -0.5 0.4
6 -11 -1 0.6 0.7
-6 11 1 -0.9 0.6
6 11 -1 0.6 0.8
-6 11 1 0.3 0.6
-6 11 1 -1.7 0.8
-6 11 1 -0.3 0.6
6 11 -1 0.2 0.9
6 11 -1 -0.2 1.2
6 11 -1 -0.1 1
-6 11 1 -0.7 1
6 11 -1 0.3 0.9
-5 -11 1 27.2 1.7
5 -11 -1 25.6 1.5
-5 -11 1 28.6 2.1
-5 -11 1 22.8 1.8
-5 -11 1 19.4 1.7
-5 -11 1 23 2
-5 -11 1 27.4 2
-5 -11 1 24.6 1.4
-5 -11 1 28.2 1.9
5 -11 -1 25.3 1.7
-5 11 1 29.1 2.1
-5 11 1 27.8 1.9
-5 11 1 23.2 1.6
5 11 -1 23.8 1.8
5 11 -1 19.4 2
-5 11 1 26.2 1.6
5 11 -1 26.1 1.9
5 11 -1 27.2 2.2
-5 11 1 24.1 1.6
5 11 -1 26.2 1.9
-4 -11 1 86.29 4.5
-4 -11 1 85.59 4.5
-4 -11 1 87.09 4.6
-4 -11 1 82.79 4.7
4 -11 -1 84.49 4.5
-4 -11 1 85.99 4.4
-4 -11 1 85.49 4.5
4 -11 -1 82.89 4.4
4 11 -1 84.79 4.7
-4 11 1 79.09 4.4
4 11 -1 87.89 4.8
-4 11 1 77.59 4.4
4 11 -1 84.89 4.6
4 11 -1 89.29 4.6
4 11 -1 81.09 4.5
-4 11 1 88.59 4.6
-4 11 1 82.69 4.7
-4 11 1 83.79 4.3
-3 -11 1 193.38 9.8
3 -11 -1 199.68 9.7
3 -11 -1 189.78 9.7
-3 -11 1 198.08 9.9
-3 -11 1 195.88 9.8
3 -11 -1 201.38 9.8
-3 -11 1 194.18 9.9
-3 -11 1 187.28 10
3 -11 -1 193.18 9.7
-3 -11 1 198.88 9.7
3 11 -1 203.08 10.1
-3 11 1 200.08 10
-3 11 1 185.38 9.8
-3 11 1 179.58 9.7
3 11 -1 193.98 9.9
3 11 -1 203.98 10.1
3 11 -1 194.08 9.9
-3 11 1 194.98 9.9
-3 11 1 189.98 9.7
3 11 -1 195.88 9.9
3 11 -1 190.88 9.8
-2 -11 1 123.59 6.2
2 -11 -1 122.39 6.2
2 -11 -1 115.09 6.2
-2 -11 1 122.89 6.2
2 -11 -1 113.79 6.1
-2 -11 1 129.99 6.2
-2 -11 1 128.39 6.1
-2 -11 1 122.69 6.4
2 -11 -1 119.19 6.1
2 11 -1 120.49 6.4
-2 11 1 119.29 6.2
2 11 -1 122.09 6.4
-2 11 1 123.49 6.4
2 11 -1 116.49 6.3
-2 11 1 123.09 6.3
2 11 -1 118.39 6.3
2 11 -1 116.29 6.3
-2 11 1 121.79 6.2
-2 11 1 120.29 6.1
2 11 -1 114.99 6.2
-1 -11 1 46 2.4
1 -11 -1 45.2 2.8
-1 -11 1 41.8 2.5
-1 -11 1 44.8 2.5
-1 -11 1 47 2.5
-1 -11 1 43.2 2.8
1 -11 -1 46.3 2.6
1 -11 -1 48.1 2.5
1 -11 -1 45.6 2.6
-1 11 1 40.6 2.5
-1 11 1 43.5 2.7
1 11 -1 46.7 2.6
1 11 -1 44.8 2.9
1 11 -1 46 2.5
1 11 -1 46.4 2.9
1 11 -1 46.3 2.5
1 11 -1 44.2 2.6
-1 11 1 42.1 2.6
-1 11 1 44.3 2.8
1 11 -1 46.4 2.6
0 -11 -1 22.3 1.3
0 -11 -1 23.1 1.4
0 -11 1 20.7 1.7
0 -11 -1 21.3 1.5
0 -11 -1 20 1.7
0 -11 1 20.6 1.4
0 -11 -1 19.7 1.5
0 -11 1 20.3 1.4
0 -11 1 21.4 1.4
0 11 -1 19.1 1.4
0 11 1 17.8 1.5
0 11 1 20.2 1.8
0 11 -1 22 1.5
0 11 -1 19.8 1.4
0 11 1 18.6 1.6
0 11 -1 20.8 1.8
0 11 1 24.4 1.9
0 11 1 22.5 1.5
0 11 -1 19.7 1.5
0 11 -1 20.8 1.5
0 11 1 19.4 1.6
0 11 -1 21.3 1.8
-1 -11 -1 134.89 7
-1 -11 -1 136.29 7.2
1 -11 1 134.79 7
1 -11 1 136.79 7
-1 -11 -1 141.79 7
1 -11 1 138.89 7.2
-1 -11 -1 140.59 7.1
-1 -11 -1 142.19 6.9
-1 11 -1 133.19 7
1 11 1 134.09 7.1
1 11 1 140.69 7.3
1 11 1 139.19 7.3
1 11 1 139.59 7.2
-1 11 -1 131.49 6.9
-1 11 -1 137.09 7
1 11 1 135.39 7.1
-1 11 -1 143.39 7.3
1 11 1 133.29 7
-1 11 -1 132.29 7
-1 11 -1 142.39 7.2
-1 11 -1 142.19 7.1
-2 -11 -1 90.99 4.6
2 -11 1 86.79 4.5
-2 -11 -1 93.09 4.7
-2 -11 -1 87.39 4.9
-2 -11 -1 91.99 4.7
-2 -11 -1 87.79 4.7
2 -11 1 85.59 4.6
-2 11 -1 91.49 4.7
-2 11 -1 86.79 4.5
-2 11 -1 89.69 4.8
2 11 1 89.19 4.7
2 11 1 86.89 4.8
2 11 1 90.59 4.9
2 11 1 83.69 4.7
2 11 1 88.89 4.8
2 11 1 91.79 4.9
-2 11 -1 86.19 4.6
-2 11 -1 83.79 4.5
-3 -11 -1 110.59 5.8
-3 -11 -1 109.59 5.9
3 -11 1 115.19 5.8
-3 -11 -1 106.29 6
3 -11 1 112.79 5.7
-3 -11 -1 112.89 5.8
-3 -11 -1 118.89 5.9
3 -11 1 109.09 5.6
-3 11 -1 113.09 6
-3 11 -1 106.39 5.7
3 11 1 114.19 6
3 11 1 111.39 5.9
3 11 1 116.99 5.9
3 11 1 117.69 6.1
-3 11 -1 103.09 5.7
-3 11 -1 114.39 5.8
-3 11 -1 108.69 5.6
3 11 1 118.49 6
3 11 1 118.09 6.1
-4 -11 -1 102.89 5.2
4 -11 1 103.49 5.2
-4 -11 -1 104.69 5.4
-4 -11 -1 107.09 5.5
-4 -11 -1 106.79 5.6
-4 -11 -1 102.99 5.5
-4 -11 -1 104.39 5.6
-4 -11 -1 103.29 5.4
4 11 1 104.59 5.6
4 11 1 95.39 5.5
-4 11 -1 103.39 5.3
-4 11 -1 100.69 5.2
4 11 1 103.39 5.7
4 11 1 98.89 5.5
4 11 1 103.09 5.6
4 11 1 99.09 5.5
-4 11 -1 101.29 5.2
-4 11 -1 106.89 5.6
-4 11 -1 110.09 5.4
-5 -11 -1 48.2 2.9
-5 -11 -1 49.4 2.8
-5 -11 -1 52.59 3
-5 -11 -1 43.7 2.8
-5 -11 -1 50.89 3.1
-5 -11 -1 46.9 3.1
-5 -11 -1 48.8 2.6
5 11 1 50.49 3.1
-5 11 -1 50.09 2.7
-5 11 -1 51.79 2.9
5 11 1 50.09 3
5 11 1 50.39 3.2
-5 11 -1 47.4 2.6
-5 11 -1 49.3 3.1
5 11 1 48.7 2.9
5 11 1 48.4 3
-6 -11 -1 2.7 0.8
-6 -11 -1 1.6 1.1
-6 -11 -1 3.1 0.7
-6 -11 -1 3.4 0.9
-6 -11 -1 2.5 1.1
-6 -11 -1 2.8 1.1
-6 -11 -1 3.8 1
6 11 1 4.3 1
-6 11 -1 2.5 0.9
6 11 1 2.5 1.1
6 11 1 1.8 1.1
-6 11 -1 2.5 0.6
6 11 1 1.8 1.3
-6 11 -1 4.3 0.7
-6 11 -1 3.2 1.1
6 11 1 2.7 1
-7 -11 -1 6.4 1
-7 -11 -1 7.4 1.3
-7 -11 -1 6.6 1.3
-7 -11 -1 7.7 1
-7 -11 -1 4.6 1.1
-7 -11 -1 8.2 1.3
-7 -11 -1 7 1.4
-7 -11 -1 10 1.6
7 11 1 4.9 1.3
7 11 1 5.4 1.1
-7 11 -1 7.1 1.2
7 11 1 6.4 1.5
-7 11 -1 5.7 0.8
7 11 1 5.5 1.4
-7 11 -1 8.1 1
7 11 1 8.3 1.3
-8 -11 -1 14.9 1.9
-8 -11 -1 14.2 1.9
-8 -11 -1 15.7 1.4
-8 -11 -1 17.5 1.8
-8 -11 -1 14.7 1.5
-8 -11 -1 13.4 1.8
-8 -11 -1 15.6 1.9
-8 -11 -1 18.2 1.7
8 11 1 17.1 2
8 11 1 16.1 1.7
-8 11 -1 17.5 1.4
-8 11 -1 17.7 1.5
-8 11 -1 15.2 1.1
8 11 1 16.5 2.2
8 11 1 16.6 1.9
-8 11 -1 18.3 1.7
-8 11 -1 14.9 1.2
8 11 1 19.3 1.7
-9 -11 -1 13 1.9
-9 -11 -1 12.5 1.8
-9 -11 -1 11.4 1.5
-9 -11 -1 11.6 1.8
-9 -11 -1 10.9 1.8
-9 -11 -1 10.1 1.7
-9 -11 -1 11 1.5
-9 -11 -1 12.8 1.4
9 11 1 17.1 1.8
-9 11 -1 13.3 1.5
-9 11 -1 12.8 1
9 11 1 11.3 1.9
9 11 1 14.2 1.7
-9 11 -1 14.9 1.7
9 11 1 17.1 2
-9 11 -1 13.2 1.2
9 11 1 19 2.3
-9 11 -1 12.6 1.4
-10 -11 -1 24.3 2.3
-10 -11 -1 22.2 2
-10 -11 -1 26.2 2.1
-10 -11 -1 20.4 2.4
-10 -11 -1 24.1 1.8
-10 -11 -1 24.2 2.3
-10 -11 -1 21.9 2.3
-10 11 -1 26 2.1
-10 11 -1 25.4 1.9
-10 11 -1 24.4 1.5
-10 11 -1 22.8 1.6
10 11 1 27 2.4
-10 11 -1 24.1 1.9
10 11 1 18.5 2.3
10 11 1 21.1 2.6
-11 -11 -1 19.3 1.9
-11 -11 -1 22.4 2
-11 -11 -1 17.4 2.3
-11 -11 -1 19 2.1
-11 -11 -1 18.9 2.2
-11 -11 -1 18.6 2.1
-11 -11 -1 22.2 1.8
-11 11 -1 19.3 2
-11 11 -1 19 1.9
11 11 1 18.9 2.2
-11 11 -1 21.7 1.4
11 11 1 18 2.5
-11 11 -1 21.2 1.8
-11 11 -1 22.2 1.6
-12 -11 -1 4.5 1.2
-12 -11 -1 1.9 1.2
-12 -11 -1 3.5 1.4
-12 -11 -1 2.8 1.7
-12 -11 -1 5 1.2
-12 -11 -1 5.1 1.4
-12 11 -1 4.2 1
-12 11 -1 7.4 1.5
12 11 1 6.5 2
-12 11 -1 4.9 1.2
-12 11 -1 4.2 1.4
-12 11 -1 3.5 1.3
12 11 1 4.8 1.7
12 11 1 4.8 1.6
-12 11 -1 4.9 0.8
-13 -11 -1 29 2.4
-13 -11 -1 29.9 2.7
-13 -11 -1 37 2.4
-13 -11 -1 30.8 2.6
-13 -11 -1 33.4 3
-13 11 -1 34.5 2.4
-13 11 -1 30.6 2.2
-13 11 -1 28.4 2
13 11 1 34.8 3.3
-13 11 -1 29.1 2.6
-13 11 -1 33.5 2.6
-13 11 -1 33.5 2.7
13 11 1 33.8 2.9
13 11 1 32.8 2.9
-14 -11 -1 8.9 1.5
-14 -11 -1 7.4 2.1
-14 -11 -1 9.3 1.8
-14 -11 -1 6.7 1.7
-14 -11 -1 6.5 1.5
14 11 1 7.2 1.8
-14 11 -1 9.5 1.4
-14 11 -1 10.5 1.7
14 11 1 6.8 1.9
-14 11 -1 6 1.7
-14 11 -1 9.2 1.7
-14 11 -1 6.1 1.1
-15 -11 -1 38.2 3.4
-15 -11 -1 38.6 3.2
-15 -11 -1 42.4 3.1
-15 -11 -1 38.5 2.9
-15 -11 -1 36.8 2.8
15 11 1 37.2 3.3
-15 11 -1 38.1 2.5
15 11 1 43.3 3.4
-15 11 -1 39.1 3.2
-15 11 -1 39 2.9
-15 11 -1 37.7 3
-16 -11 -1 13.8 2
-16 -11 -1 15.1 2.2
-16 -11 -1 12.5 2
-16 -11 -1 11.5 2.5
-16 -11 -1 15.3 2.4
-16 11 -1 12.4 2.3
-16 11 -1 14.2 2.2
-16 11 -1 12.4 1.6
-16 11 -1 13.9 2.1
16 11 1 10.4 2.2
16 11 1 11 2.2
-17 -11 -1 6.9 1.9
-17 -11 -1 2.9 2.2
-17 -11 -1 5.1 1.6
-17 -11 -1 4 1.5
-17 -11 -1 5.8 1.8
-17 11 -1 5.5 2
17 11 1 8.6 2.1
-17 11 -1 4 1.6
-17 11 -1 6.7 2
17 11 1 6.7 1.9
-18 -11 -1 -0.7 1.6
-18 -11 -1 1.7 1.8
-18 -11 -1 2.7 2.2
-18 -11 -1 1.1 1.7
-18 -11 -1 1.5 1.5
-18 11 -1 -0.4 1.6
-18 11 -1 0.1 1.8
-18 11 -1 0.6 1.2
18 11 1 0.7 2
-18 11 -1 -0.4 1.8
18 11 1 1.6 1.9
-18 -12 1 -1.7 2.1
-18 -12 1 -1.2 1.5
-18 -12 1 -0.4 1.6
-18 -12 1 1.7 1.6
-18 -12 1 0.7 1.8
18 12 -1 0.8 1.7
-18 12 1 0.8 1.9
-18 12 1 -0.3 1.2
-18 12 1 -0.7 1.5
-18 12 1 -0.5 1.7
18 12 -1 -2.6 1.9
-17 -12 1 24 2.5
-17 -12 1 26.5 2.9
-17 -12 1 24.5 2.7
-17 -12 1 25.8 2.5
-17 -12 1 19.3 3
17 12 -1 24.9 3
-17 12 1 20.6 2.7
17 12 -1 25.9 3.2
-17 12 1 24 2.2
-17 12 1 32.8 3
-17 12 1 23.9 2.6
-16 -12 1 4.2 1.7
-16 -12 1 3.7 1.8
-16 -12 1 3.9 1.5
-16 -12 1 5.3 1.6
-16 -12 1 5.5 2.2
-16 12 1 4.5 1.8
-16 12 1 5.2 1.9
16 12 -1 4.9 1.9
-16 12 1 3.1 1.5
-16 12 1 3.2 1.2
-15 -12 1 6.4 1.8
-15 -12 1 5.4 1.5
-15 -12 1 7 1.6
-15 -12 1 2.4 2.1
-15 -12 1 4.8 1.4
-15 12 1 6.1 1.6
-15 12 1 4.6 1.7
15 12 -1 11.4 2.2
-15 12 1 6.5 1.2
15 12 -1 4.8 1.8
-15 12 1 4.2 1.8
-14 -12 1 -1.1 1.7
-14 -12 1 1.5 1.2
-14 -12 1 0.6 1.3
-14 -12 1 2.8 1.6
-14 -12 1 -0.1 1.2
-14 12 1 2.5 1.3
-14 12 1 0.1 1.6
-14 12 1 1 1.6
-14 12 1 2.2 1
14 12 -1 -1 1.8
14 12 -1 0.2 1.5
-14 12 1 5 1.3
-13 -12 1 1.8 1.3
-13 -12 1 0.9 1.1
-13 -12 1 0.8 1.4
-13 -12 1 0.2 1.7
-13 -12 1 3.2 1.2
-13 12 1 2.3 1
-13 12 1 4 1.3
13 12 -1 3.2 1.7
13 12 -1 3.3 1.6
-13 12 1 1.5 1.4
13 12 -1 5.2 2.1
-13 12 1 2.9 0.9
-13 12 1 0.9 1.5
-12 -12 1 13 2.2
-12 -12 1 17.3 1.6
-12 -12 1 18.5 2
-12 -12 1 15.8 2.2
-12 -12 1 14.9 1.8
12 12 -1 19.4 2.3
-12 12 1 13.4 1.6
-12 12 1 17.4 2.2
12 12 -1 19.1 2.7
-12 12 1 13.9 1.9
-12 12 1 16.6 1.8
-12 12 1 14.9 1.5
12 12 -1 23.1 2.5
-11 -12 1 8.6 1.4
-11 -12 1 8.4 1.6
-11 -12 1 10.5 1.7
-11 -12 1 9.4 2
-11 -12 1 10.2 1.3
-11 12 1 11.1 1.9
-11 12 1 11.2 1.7
11 12 -1 8.2 2
-11 12 1 10.8 1.3
-11 12 1 10.8 1.2
-11 12 1 13.7 1.5
11 12 -1 10.2 1.8
-10 -12 1 16.3 2.1
-10 -12 1 11.7 1.9
-10 -12 1 15.3 1.4
-10 -12 1 12.7 1.9
-10 -12 1 15.6 1.7
-10 -12 1 14.8 1.9
-10 -12 1 16.4 1.6
-10 12 1 16.1 1.9
-10 12 1 13.1 1.5
-10 12 1 14.2 1.3
10 12 -1 13.3 2
10 12 -1 13.6 2.2
-10 12 1 15.2 1.7
-10 12 1 14.2 1.4
10 12 -1 13 2.1
-9 -12 1 4.4 1.6
-9 -12 1 1.4 1.3
-9 -12 1 2.6 1.2
-9 -12 1 2.4 0.8
-9 -12 1 3.2 1.2
-9 -12 1 1.6 1
-9 -12 1 2.7 1.2
-9 12 1 3.3 0.9
-9 12 1 3 1.3
9 12 -1 3.6 1.2
9 12 -1 4.1 1.5
9 12 -1 3.5 1.7
-9 12 1 3 0.9
9 12 -1 2.6 1.2
-8 -12 1 20.6 2.1
-8 -12 1 15.8 1.3
-8 -12 1 18.3 1.9
-8 -12 1 18.6 2
-8 -12 1 16.5 1.7
-8 -12 1 19.8 1.8
-8 -12 1 15.5 1.6
-8 -12 1 14.9 2
-8 12 1 17.3 1.4
8 12 -1 14.8 1.7
8 12 -1 20.1 2.1
-8 12 1 19.7 1.5
8 12 -1 15.7 1.9
-8 12 1 18 1.4
8 12 -1 22.1 2.4
-8 12 1 18.7 1.8
8 12 -1 14 1.8
-7 -12 1 37.6 2.6
-7 -12 1 36.2 2.4
-7 -12 1 40.1 2.6
-7 -12 1 41.8 2.8
-7 -12 1 35.2 2.8
-7 -12 1 39.4 2.5
-7 -12 1 33 2.7
-7 -12 1 34.6 2.1
-7 12 1 38.1 2.3
-7 12 1 37.7 2.2
7 12 -1 34.9 2.5
7 12 -1 39.7 3
-7 12 1 38 2.3
-7 12 1 41.9 2.9
7 12 -1 40 2.7
7 12 -1 32.8 2.5
7 12 -1 39.4 2.8
-7 12 1 41 2.6
-6 -12 1 5.4 1.1
-6 -12 1 6.9 1.4
-6 -12 1 4.7 1.1
-6 -12 1 5.6 1.3
-6 -12 1 5.9 0.9
-6 -12 1 6.9 1.2
-6 -12 1 4.1 1.3
-6 -12 1 4.2 0.7
-6 12 1 5.2 1.3
6 12 -1 5.4 1
-6 12 1 4.3 1.1
6 12 -1 5.1 1.2
6 12 -1 7.6 1.4
-6 12 1 6 0.9
6 12 -1 6 1.3
-6 12 1 6.4 0.9
-6 12 1 5.1 0.9
6 12 -1 5.7 1.5
5 -12 -1 22.6 1.5
-5 -12 1 23.3 2
-5 -12 1 24.7 1.8
-5 -12 1 27.6 1.7
-5 -12 1 25 1.8
-5 -12 1 26.3 2.1
-5 -12 1 27.4 1.9
5 12 -1 24.1 2.2
-5 12 1 22.1 1.6
-5 12 1 25.4 1.6
5 12 -1 24.8 1.9
5 12 -1 22.5 1.8
-5 12 1 28.1 2.2
5 12 -1 25 2.2
-5 12 1 27.4 1.7
5 12 -1 26.7 2
-5 12 1 24.6 1.9
4 -12 -1 1 0.7
-4 -12 1 -0.5 1
-4 -12 1 0.6 0.8
-4 -12 1 0.2 0.7
4 -12 -1 0.9 0.8
-4 -12 1 1.4 1
-4 -12 1 0 0.6
-4 -12 1 0.8 0.8
4 12 -1 1.4 1.1
4 12 -1 0.9 0.7
4 12 -1 1.6 0.9
-4 12 1 1 0.8
-4 12 1 1.2 1
-4 12 1 0.2 0.6
-4 12 1 1.2 0.6
4 12 -1 -0.1 0.8
-4 12 1 0.6 0.6
4 12 -1 0.3 1.1
3 -12 -1 3.9 0.7
3 -12 -1 5.2 0.8
-3 -12 1 4.8 0.9
-3 -12 1 3.7 0.9
-3 -12 1 5.4 0.9
-3 -12 1 6.2 0.8
-3 -12 1 7.2 1.2
3 -12 -1 4.6 0.8
3 -12 -1 4.8 0.9
-3 12 1 5.8 0.9
3 12 -1 4.6 1.2
-3 12 1 5 0.7
3 12 -1 4.9 1
-3 12 1 4.8 0.8
3 12 -1 4.9 1.2
3 12 -1 3 1
-3 12 1 5.4 1.2
3 12 -1 5.1 1
-3 12 1 5.9 1.1
3 12 -1 4.5 0.9
-2 -12 1 24.7 1.7
-2 -12 1 24.9 1.7
-2 -12 1 23.3 2
2 -12 -1 26.1 1.7
2 -12 -1 26.2 1.5
-2 -12 1 25.2 1.7
2 -12 -1 23.5 1.6
-2 -12 1 25.7 1.5
2 12 -1 27.2 1.9
2 12 -1 21.1 2
2 12 -1 25.1 1.8
2 12 -1 28.7 2.2
-2 12 1 26.3 2.1
2 12 -1 28 1.7
2 12 -1 26.5 1.8
-2 12 1 20.2 1.7
-2 12 1 22 1.6
-2 12 1 24.6 1.9
1 -12 -1 40.9 2.5
1 -12 -1 43.6 2.5
-1 -12 1 49.9 2.4
1 -12 -1 39.8 2.8
-1 -12 1 42.3 2.5
1 -12 -1 44.7 2.4
-1 -12 1 48.3 2.5
-1 -12 1 48.7 2.6
-1 -12 1 44.1 2.8
-1 12 1 51.39 2.7
-1 12 1 46.1 2.7
1 12 -1 41.5 2.6
1 12 -1 39.9 2.9
-1 12 1 45.9 2.6
1 12 -1 37.5 2.6
1 12 -1 38.8 2.6
-1 12 1 42.4 2.5
1 12 -1 38.6 2.9
1 12 -1 39.9 2.5
-1 12 1 47.9 2.9
0 -12 1 205.18 10.3
0 -12 -1 207.18 10.5
0 -12 1 198.38 10.2
0 -12 1 204.78 10.5
0 -12 1 205.18 10.3
0 -12 -1 205.68 10.3
0 -12 -1 202.38 10.3
0 -12 -1 209.48 10.3
0 12 1 212.08 10.6
0 12 1 189.58 10.4
0 12 -1 199.78 10.3
0 12 -1 202.58 10.3
0 12 -1 203.98 10.5
0 12 -1 210.38 10.4
0 12 1 197.58 10.3
0 12 1 208.68 10.4
0 12 -1 213.58 10.5
0 12 1 201.88 10.6
0 12 -1 202.28 10.3
0 12 1 203.38 10.4
-1 -12 -1 260.77 12.7
1 -12 1 245.58 12.7
-1 -12 -1 260.07 12.6
-1 -12 -1 249.08 12.9
1 -12 1 251.87 12.7
1 -12 1 256.67 12.7
-1 -12 -1 258.07 12.8
-1 -12 -1 246.98 12.8
1 -12 1 261.67 12.9
-1 12 -1 257.17 13
1 12 1 254.47 12.8
1 12 1 253.77 12.8
-1 12 -1 257.17 12.8
-1 12 -1 242.58 12.8
1 12 1 263.37 12.9
1 12 1 247.98 12.8
-1 12 -1 241.78 12.7
1 12 1 266.47 13
1 12 1 259.87 13
-1 12 -1 243.08 12.7
-1 12 -1 259.67 12.9
-2 -12 -1 2 0.8
-2 -12 -1 -0.2 1
-2 -12 -1 2.1 0.6
-2 -12 -1 1.3 0.8
2 -12 1 2.4 0.7
-2 -12 -1 2.7 0.8
2 -12 1 1.4 0.6
2 12 1 0.6 0.9
-2 12 -1 3.9 1.1
-2 12 -1 1.2 0.8
2 12 1 0.8 0.9
-2 12 -1 2.3 0.8
-2 12 -1 1.4 1.1
2 12 1 1.9 0.8
2 12 1 -0.4 1
2 12 1 0.4 0.9
2 12 1 1.1 1.1
-2 12 -1 0.8 0.6
3 -12 1 8.7 0.8
-3 -12 -1 10.5 1.3
-3 -12 -1 10.9 1
-3 -12 -1 8.8 1.2
3 -12 1 10.8 0.9
-3 -12 -1 8.9 1.4
-3 -12 -1 9.9 1.2
3 -12 1 12.3 1.1
-3 12 -1 11.9 1.5
-3 12 -1 8.9 0.9
3 12 1 12.5 1.4
3 12 1 9.2 1.4
3 12 1 10.9 1.4
3 12 1 8.9 1.3
3 12 1 11.7 1.7
-3 12 -1 9.2 0.8
-3 12 -1 9.8 1
-3 12 -1 10.7 1.2
3 12 1 11 1.2
-4 -12 -1 16.9 1.5
4 -12 1 17.1 1.1
-4 -12 -1 15 1.3
-4 -12 -1 15.8 1.5
-4 -12 -1 14.6 1.4
-4 -12 -1 12.5 1.6
-4 12 -1 19.1 1.7
4 12 1 16.6 1.6
-4 12 -1 14.7 1.2
4 12 1 16.9 1.6
-4 12 -1 18.4 1.5
4 12 1 17.3 1.9
4 12 1 14.6 1.8
4 12 1 12.8 1.5
-4 12 -1 14.5 1.1
-4 12 -1 13.2 1.1
4 12 1 16.1 1.4
-5 -12 -1 5.5 1.1
-5 -12 -1 3.1 1.2
-5 -12 -1 4.8 0.7
-5 -12 -1 3.1 1
-5 -12 -1 3.8 0.8
-5 -12 -1 6.8 1.3
-5 -12 -1 4 1
-5 12 -1 5.6 1.3
5 12 1 2.8 1.3
5 12 1 1.5 1
5 12 1 1.6 1
5 12 1 2.2 0.9
-5 12 -1 3.5 0.6
5 12 1 2.5 1.1
-5 12 -1 5.1 0.8
-5 12 -1 4.5 1
-5 12 -1 3.8 0.7
-6 -12 -1 9.4 1.4
-6 -12 -1 13.6 1.3
-6 -12 -1 12.3 1.5
-6 -12 -1 10.2 1.7
-6 -12 -1 12.1 1
-6 -12 -1 12.8 1.7
-6 -12 -1 13.2 1.6
6 12 1 9.7 1.6
-6 12 -1 13.6 1.4
-6 12 -1 14.2 1.1
-6 12 -1 13.6 1
6 12 1 9.5 1.4
6 12 1 9.9 1.5
6 12 1 9.9 1.6
6 12 1 12.2 1.9
-6 12 -1 15.5 1.8
-7 -12 -1 47.2 2.8
-7 -12 -1 44.8 3.1
-7 -12 -1 45.2 2.6
-7 -12 -1 40.5 3
-7 -12 -1 46.3 3.1
-7 -12 -1 44.1 3
-7 -12 -1 45.4 2.9
7 12 1 46.2 3.1
-7 12 -1 45.5 3.1
7 12 1 47.9 3.3
7 12 1 47.2 3
7 12 1 43.4 3.1
-7 12 -1 47.6 2.6
-7 12 -1 44.9 2.5
7 12 1 42.3 2.9
-7 12 -1 51.19 2.9
-8 -12 -1 36.4 2.7
-8 -12 -1 39.6 2.6
-8 -12 -1 33.9 2.4
-8 -12 -1 36.2 2.7
-8 -12 -1 34.5 2.8
-8 -12 -1 38.4 2.3
-8 -12 -1 36.9 2.7
-8 -12 -1 38.9 2.8
8 12 1 42.6 2.9
8 12 1 37.7 2.6
-8 12 -1 35.1 2.8
-8 12 -1 33.2 2.2
8 12 1 34.7 2.6
8 12 1 39.7 2.8
8 12 1 40.1 3
-8 12 -1 39.7 2.3
-8 12 -1 37.2 2.6
-9 -12 -1 12.5 1.9
-9 -12 -1 14.5 1.9
-9 -12 -1 12.5 2
-9 -12 -1 13.2 1.6
-9 -12 -1 13.6 1.4
-9 -12 -1 12.1 1.8
-9 -12 -1 14.8 1.7
-9 12 -1 13.7 1.4
-9 12 -1 14.8 1.7
9 12 1 11 1.7
9 12 1 15.5 2.1
-9 12 -1 11.1 1.2
-9 12 -1 13.6 1.1
-9 12 -1 13.9 1.5
9 12 1 16.4 2.3
-10 -12 -1 12.6 1.7
-10 -12 -1 12.2 2
-10 -12 -1 12.3 1.9
-10 -12 -1 11.9 1.9
-10 -12 -1 13.1 1.6
-10 -12 -1 12.4 2
-10 -12 -1 12.7 1.4
10 12 1 12.7 2.1
-10 12 -1 13.7 1.5
-10 12 -1 13.2 1.8
-10 12 -1 13.7 1.2
10 12 1 14 2.3
-10 12 -1 12.1 1.1
-10 12 -1 12.2 1.5
-11 -12 -1 9 1.4
-11 -12 -1 6 1.5
-11 -12 -1 5.4 1.7
-11 -12 -1 7.2 1.4
-11 -12 -1 7.5 1.8
-11 -12 -1 6.3 1.4
-11 -12 -1 7.1 1.6
-11 12 -1 6.4 1.5
-11 12 -1 6.9 1.4
11 12 1 6.1 1.7
-11 12 -1 6.6 1
11 12 1 7.8 1.9
-11 12 -1 9 1.4
-11 12 -1 7.3 1
-12 -12 -1 4.5 1.3
-12 -12 -1 5.9 1.8
-12 -12 -1 4.8 1.2
-12 -12 -1 4.3 1.5
-12 -12 -1 5.6 1.5
-12 12 -1 4.5 1
-12 12 -1 7.1 1.5
-12 12 -1 4.5 0.9
-12 12 -1 4.4 1.4
-12 12 -1 5 1.5
12 12 1 6.3 2
12 12 1 6.6 1.7
-12 12 -1 8.7 1.5
-13 -12 -1 19.8 2.5
-13 -12 -1 14.6 2.2
-13 -12 -1 14 2
-13 -12 -1 18.5 1.8
-13 -12 -1 13.5 1.9
-13 12 -1 18.3 1.9
-13 12 -1 13.1 2
13 12 1 19 2.4
13 12 1 18.3 2.4
-13 12 -1 15.1 1.4
13 12 1 16.7 2.8
-13 12 -1 15.1 1.6
-13 12 -1 16.4 2.2
-14 -12 -1 5 1.4
-14 -12 -1 4.9 1.6
-14 -12 -1 7.1 1.4
-14 -12 -1 5.4 1.5
-14 -12 -1 3.6 2
14 12 1 2.7 1.8
-14 12 -1 6.3 1.1
-14 12 -1 5.7 1.7
14 12 1 5.3 1.9
-14 12 -1 5.6 1.8
-14 12 -1 4.3 1.3
14 12 1 5.2 2.2
-15 -12 -1 6 1.7
-15 -12 -1 3.3 1.5
-15 -12 -1 4.9 2.2
-15 -12 -1 3.6 1.4
-15 -12 -1 5.9 1.5
-15 12 -1 7.3 1.6
15 12 1 4.6 1.8
-15 12 -1 5.8 1.1
15 12 1 5.3 2
-15 12 -1 4 1.8
-15 12 -1 5.6 1.8
-16 -12 -1 5.1 1.8
-16 -12 -1 6.7 1.6
-16 -12 -1 5.3 1.6
-16 -12 -1 6 1.8
-16 -12 -1 6.4 2.2
-16 12 -1 6.7 2
-16 12 -1 6.5 2
-16 12 -1 6.9 1.7
16 12 1 4.9 2
-16 12 -1 4.5 1.2
16 12 1 5.7 2.1
-17 -12 -1 5.9 1.7
-17 -12 -1 4.8 1.6
-17 -12 -1 5.1 1.8
-17 -12 -1 5.5 1.9
-17 -12 -1 4.4 2.3
-17 12 -1 4.1 1.9
-17 12 -1 5.1 1.3
17 12 1 10.2 2.2
-17 12 -1 6.8 2
-17 12 -1 6.2 1.7
17 12 1 4.5 1.9
-18 -12 -1 3.4 2.2
-18 -12 -1 0.6 1.6
-18 -12 -1 3.4 1.7
-18 -12 -1 4.1 1.9
-18 -12 -1 6.4 1.7
-18 12 -1 3.4 1.7
-18 12 -1 3.8 2
-18 12 -1 7.2 1.4
-18 12 -1 3.9 2
18 12 1 3.3 1.8
18 12 1 1.1 1.9
-18 -13 1 0.5 1.8
-18 -13 1 0.3 1.5
-18 -13 1 -1.2 2.1
-18 -13 1 -0.6 1.7
-18 -13 1 -2.1 1.5
-18 13 1 -1 1.9
-18 13 1 -1.6 1.6
-18 13 1 -0.2 1.9
18 13 -1 1.4 1.9
-17 -13 1 4.1 1.9
-17 -13 1 1 1.4
-17 -13 1 1.7 1.5
-17 -13 1 1.3 2.2
-17 -13 1 3 1.8
-17 13 1 -0.9 1.6
-17 13 1 3.6 1.3
-17 13 1 3.3 1.8
-17 13 1 1.1 1.8
17 13 -1 1.1 2.1
17 13 -1 0.2 1.7
-16 -13 1 7.5 2.3
-16 -13 1 4.2 1.8
-16 -13 1 2.7 1.6
-16 -13 1 3.1 1.4
-16 -13 1 2.7 1.5
-16 13 1 5.9 1.9
16 13 -1 1.4 1.9
16 13 -1 5.1 2.1
-16 13 1 3.7 1.6
-16 13 1 4.6 1.7
-16 13 1 5.4 1.3
-15 -13 1 0.8 2
-15 -13 1 2.5 1.5
-15 -13 1 4.6 1.7
-15 -13 1 3 1.8
-15 13 1 3.3 1.4
-15 13 1 2.7 1.8
-15 13 1 1.1 1.6
15 13 -1 3.5 2.1
15 13 -1 5.5 1.9
-15 13 1 1.6 1.1
-14 -13 1 23.3 2.6
-14 -13 1 25.1 2.1
-14 -13 1 23.5 2.8
-14 -13 1 22.2 2.3
-14 -13 1 21.4 2.4
-14 13 1 24.5 2.5
14 13 -1 29.2 2.8
-14 13 1 22.5 2.3
14 13 -1 22.4 3.2
-14 13 1 24.7 2
-14 13 1 26.4 2.7
14 13 -1 26.1 3
-13 -13 1 6.2 1.6
-13 -13 1 3.5 1.3
-13 -13 1 4.5 1.9
-13 -13 1 5.8 1.7
-13 -13 1 5.3 1.2
-13 13 1 5.5 1.1
13 13 -1 4.3 1.8
-13 13 1 2.9 1.6
-13 13 1 4.3 1.7
13 13 -1 4.7 2.1
-13 13 1 5.6 1.1
-13 13 1 7 1.4
13 13 -1 4.6 1.8
-12 -13 1 20.3 2
-12 -13 1 20 2.6
-12 -13 1 21.1 1.8
-12 -13 1 23.9 2.2
-12 -13 1 21.4 2.4
12 13 -1 21.2 2.9
12 13 -1 18.9 2.6
12 13 -1 19.2 2.5
-12 13 1 24.9 2.4
-12 13 1 22.5 2
-12 13 1 22.6 1.7
-12 13 1 21.7 1.8
-12 13 1 22.7 2.2
-11 -13 1 5.3 1.5
-11 -13 1 4.8 1.4
-11 -13 1 7 1.5
-11 -13 1 4.3 1
-11 -13 1 6.7 1.3
-11 -13 1 4.8 1.8
11 13 -1 3.7 1.8
-11 13 1 4.9 1.4
-11 13 1 4.9 1
11 13 -1 3.2 1.7
-11 13 1 6 1.2
-11 13 1 4 1.5
-10 -13 1 2.9 1.1
-10 -13 1 1.1 1.3
-10 -13 1 2.3 1.6
-10 -13 1 3.4 1.3
-10 -13 1 4.4 1.4
-10 -13 1 2.5 0.9
10 13 -1 2.6 1.6
-10 13 1 4.4 1.3
-10 13 1 3.7 1
-10 13 1 1.4 0.9
-10 13 1 4.3 1.3
10 13 -1 1.1 1.7
-9 -13 1 22.1 2
-9 -13 1 20.7 1.5
-9 -13 1 19.3 2.1
-9 -13 1 19.7 1.8
-9 -13 1 22.7 2
-9 -13 1 18.5 2.2
9 13 -1 22.4 2.6
-9 13 1 19.4 1.6
9 13 -1 19.4 2.2
-9 13 1 23 1.7
-9 13 1 22.1 2.4
-9 13 1 19.4 2
9 13 -1 26.7 2.4
-9 13 1 19.4 1.6
-8 -13 1 2.4 1.2
-8 -13 1 2.2 0.7
-8 -13 1 3.6 1.4
-8 -13 1 2.9 1.2
-8 -13 1 2.7 1
-8 -13 1 0.7 1.3
-8 -13 1 1 1.1
8 13 -1 1 1.2
-8 13 1 2.5 0.8
8 13 -1 1.6 1.1
8 13 -1 1.7 1.5
-8 13 1 3.2 0.8
-8 13 1 1.9 1.1
8 13 -1 1.3 1.4
-8 13 1 2.2 0.9
-8 13 1 4 1.5
-7 -13 1 36.3 2.7
-7 -13 1 35.7 2.8
-7 -13 1 36.6 2.3
-7 -13 1 33.3 2
-7 -13 1 35.9 2.7
-7 -13 1 33.6 2.4
-7 -13 1 34.4 2.4
-7 -13 1 37.9 2.5
7 13 -1 40.1 2.7
-7 13 1 33 2.1
-7 13 1 41.3 2.9
-7 13 1 38.8 2.5
7 13 -1 32.4 2.4
7 13 -1 34.9 2.8
7 13 -1 32.5 2.5
-7 13 1 33.8 2.2
-7 13 1 35.1 2.2
7 13 -1 38.9 3
-6 -13 1 6.4 1.2
-6 -13 1 6.6 1.4
-6 -13 1 6.9 1.3
-6 -13 1 8.1 1.5
-6 -13 1 7.6 1
-6 -13 1 8.7 1.3
6 13 -1 7.9 1.6
-6 13 1 6.5 1.1
6 13 -1 7.8 1.2
-6 13 1 6.2 1
-6 13 1 8.8 1.6
-6 13 1 8 1.4
6 13 -1 10.1 1.4
6 13 -1 7.3 1.6
-6 13 1 6.9 1
6 13 -1 8.2 1.4
-5 -13 1 1 0.9
5 -13 -1 -0.1 0.6
-5 -13 1 0.5 0.7
-5 -13 1 -0.2 0.9
-5 -13 1 0.1 1.1
-5 -13 1 -0.5 0.8
-5 -13 1 0.9 1.1
5 13 -1 -1.2 1.2
-5 13 1 -0.3 1
-5 13 1 -0.7 0.7
5 13 -1 -0.5 1.1
5 13 -1 0.4 0.9
5 13 -1 -0.2 1
-5 13 1 -0.7 0.7
5 13 -1 2.1 1
-5 13 1 0.3 0.7
-5 13 1 0.1 1.1
-4 -13 1 12.7 1.4
-4 -13 1 14.8 1.4
-4 -13 1 14.6 1.5
-4 -13 1 13.8 1.7
-4 -13 1 14.1 1.3
4 -13 -1 17 1.1
-4 -13 1 13.1 1.7
4 -13 -1 17.6 1.4
4 13 -1 17.4 1.6
-4 13 1 13.2 1.3
-4 13 1 11.9 1.8
-4 13 1 12.3 1.2
4 13 -1 21.6 1.9
4 13 -1 19.8 2
4 13 -1 18.4 1.7
4 13 -1 16.8 1.5
-4 13 1 14.7 1.6
-4 13 1 11.1 1.1
-3 -13 1 93.19 4.7
3 -13 -1 82.59 4.6
3 -13 -1 83.59 4.6
-3 -13 1 94.99 4.8
-3 -13 1 86.59 5
-3 -13 1 97.19 4.6
-3 -13 1 92.39 4.8
3 -13 -1 88.69 4.7
-3 13 1 92.99 5.1
3 13 -1 86.99 5.1
3 13 -1 85.59 4.8
-3 13 1 97.09 4.9
3 13 -1 88.79 4.9
-3 13 1 91.89 4.6
3 13 -1 88.39 4.8
-3 13 1 79.69 4.7
-3 13 1 87.19 4.7
3 13 -1 85.89 4.8
3 13 -1 83.39 5
-2 -13 1 11.2 1.2
-2 -13 1 9.5 1.2
2 -13 -1 10.8 1.2
2 -13 -1 8.1 1.1
2 -13 -1 8.5 1
-2 -13 1 8.8 1.5
-2 -13 1 10.3 0.9
-2 -13 1 9.9 1.1
2 13 -1 10.1 1.7
-2 13 1 10.2 1.1
2 13 -1 8.4 1.2
2 13 -1 8.4 1.3
-2 13 1 11.1 1.6
2 13 -1 8.4 1.3
2 13 -1 10.2 1.4
-2 13 1 10.7 1.4
2 13 -1 10.2 1.5
-2 13 1 11.5 1.2
-1 -13 1 61.69 3.3
1 -13 -1 57.79 3.3
-1 -13 1 57.39 3.3
-1 -13 1 55.79 3.6
1 -13 -1 65.19 3.2
-1 -13 1 61.69 3.1
1 -13 -1 63.69 3.6
-1 -13 1 61.99 3.3
1 -13 -1 60.49 3.3
1 13 -1 63.99 3.4
1 13 -1 60.89 3.7
-1 13 1 53.79 3.3
-1 13 1 58.29 3.4
1 13 -1 61.39 3.4
1 13 -1 59.19 3.3
1 13 -1 50.29 3.6
1 13 -1 61.29 3.4
-1 13 1 60.09 3.4
-1 13 1 61.19 3.7
-1 13 1 57.59 3.7
-1 13 1 61.19 3.5
0 -13 1 45.7 2.5
0 -13 1 41.7 2.5
0 -13 1 41.1 2.9
0 -13 -1 45.8 2.5
0 -13 -1 45.6 2.6
0 -13 -1 44 2.4
0 -13 -1 45.8 2.9
0 -13 1 43.2 2.5
0 -13 -1 41.8 2.6
0 13 -1 45.3 2.7
0 13 -1 46.3 2.7
0 13 -1 41.1 2.5
0 13 -1 46.8 3
0 13 -1 44.4 3
0 13 1 45 2.7
0 13 1 42.4 3
0 13 1 41.9 2.7
0 13 1 41.9 2.6
0 13 -1 45 2.6
0 13 1 43.8 3
0 13 1 48 2.8
-1 -13 -1 47.8 2.8
-1 -13 -1 50.19 2.8
-1 -13 -1 49.3 2.6
-1 -13 -1 50.89 2.7
1 -13 1 50.19 2.7
1 -13 1 47.7 2.6
1 -13 1 48.4 2.7
-1 -13 -1 46.7 3
1 -13 1 46.4 3
1 13 1 48.2 3.2
-1 13 -1 46.2 2.8
1 13 1 44.7 2.8
1 13 1 46 2.9
-1 13 -1 44.8 2.7
1 13 1 48.7 2.9
-1 13 -1 47 3.1
-1 13 -1 45.9 2.8
1 13 1 46.5 3
1 13 1 45.4 3.1
-1 13 -1 52.19 3.1
-1 13 -1 47.3 2.8
-2 -13 -1 1.1 0.9
-2 -13 -1 1.7 0.8
-2 -13 -1 1 0.7
-2 -13 -1 0.6 1
2 -13 1 2.4 0.8
2 -13 1 0.2 0.7
-2 -13 -1 1 0.8
-2 13 -1 1.7 0.7
-2 13 -1 0.3 0.6
-2 13 -1 0.9 0.8
2 13 1 2.4 1.2
-2 13 -1 1.2 1.1
2 13 1 1.6 1
2 13 1 3.2 0.8
2 13 1 0.6 1
-2 13 -1 1.1 0.9
-2 13 -1 1.7 1.1
2 13 1 0.9 1
2 13 1 0.9 1.1
3 -13 1 27.1 1.6
-3 -13 -1 26.2 2
3 -13 1 30.4 1.8
-3 -13 -1 25 1.9
-3 -13 -1 23.7 1.7
-3 -13 -1 24.7 2.1
-3 -13 -1 25.3 1.9
3 13 1 31.4 2.3
3 13 1 32.3 2.2
3 13 1 32.7 2.4
-3 13 -1 27.3 2.2
-3 13 -1 28.4 2
-3 13 -1 23.8 1.7
-3 13 -1 23.2 1.5
3 13 1 32.4 2.1
3 13 1 31.6 2
-3 13 -1 22.7 1.7
3 13 1 31.9 2.1
-4 -13 -1 62.09 3.9
-4 -13 -1 68.49 3.8
-4 -13 -1 68.09 3.6
-4 -13 -1 69.89 3.7
4 -13 1 63.69 3.4
-4 -13 -1 65.39 3.7
-4 13 -1 62.19 3.5
-4 13 -1 58.79 3.5
-4 13 -1 68.09 3.7
-4 13 -1 61.39 3.4
4 13 1 68.89 4
-4 13 -1 68.69 3.9
4 13 1 65.09 3.9
4 13 1 70.99 4.1
4 13 1 66.49 3.9
4 13 1 65.79 3.8
4 13 1 62.09 3.7
-5 -13 -1 32.1 2.3
-5 -13 -1 34.1 2.1
-5 -13 -1 31.1 2.4
-5 -13 -1 31.5 2.5
-5 -13 -1 33.6 2.3
-5 -13 -1 31.8 2.2
-5 13 -1 36.1 2.5
5 13 1 30.1 2.5
5 13 1 33.1 2.7
-5 13 -1 34.6 2.2
5 13 1 27.4 2.3
5 13 1 28.6 2.2
-5 13 -1 29.8 1.9
5 13 1 32.6 2.4
-5 13 -1 32.2 1.9
-5 13 -1 30.7 1.9
-6 -13 -1 9.5 1.6
-6 -13 -1 10.3 1
-6 -13 -1 9.4 1.4
-6 -13 -1 11.8 1.8
-6 -13 -1 10.7 1.5
-6 -13 -1 11.9 1.6
-6 -13 -1 9.8 1.3
6 13 1 11.1 1.4
-6 13 -1 10.3 1
-6 13 -1 11 1.7
-6 13 -1 9.9 1.1
6 13 1 11.5 1.7
6 13 1 10.3 1.7
6 13 1 10.3 1.6
6 13 1 13.2 1.9
-6 13 -1 10 1.5
-6 13 -1 10.2 1
-7 -13 -1 106.99 5.4
-7 -13 -1 104.49 5.5
-7 -13 -1 93.59 5.7
-7 -13 -1 104.99 5.6
-7 -13 -1 100.39 5.6
-7 -13 -1 100.79 5.7
-7 -13 -1 94.69 5.2
-7 13 -1 96.69 5.2
7 13 1 98.69 5.6
7 13 1 108.39 5.8
7 13 1 93.69 5.5
7 13 1 108.19 5.9
-7 13 -1 102.99 5.7
-7 13 -1 101.69 5.3
7 13 1 103.39 5.7
-7 13 -1 105.49 5.5
-8 -13 -1 29.4 2.1
-8 -13 -1 28.6 2.3
-8 -13 -1 30.6 2.4
-8 -13 -1 28.1 1.9
-8 -13 -1 25.5 2.3
-8 -13 -1 25.8 2.6
8 13 1 32.6 2.8
8 13 1 34.7 2.4
8 13 1 29.2 2.5
-8 13 -1 31.3 2.6
-8 13 -1 29.9 2.3
8 13 1 31.8 2.6
-8 13 -1 30 2
-9 -13 -1 8.7 1.2
-9 -13 -1 9.3 1.6
-9 -13 -1 17 2.1
-9 -13 -1 8.1 1.6
-9 -13 -1 6.9 1.2
-9 -13 -1 7.8 1.4
-9 13 -1 6.9 1.7
-9 13 -1 9.6 1.5
9 13 1 13.3 1.9
-9 13 -1 8.7 1.3
-9 13 -1 8.2 1.3
9 13 1 12.6 2
-9 13 -1 9 1.1
9 13 1 12.3 2
-10 -13 -1 21 1.6
-10 -13 -1 18.9 2.2
-10 -13 -1 22.2 2
-10 -13 -1 21.1 1.9
-10 -13 -1 19 2.1
-10 -13 -1 23.9 2.4
10 13 1 16.6 2.6
-10 13 -1 21.1 2.1
-10 13 -1 16.3 1.5
-10 13 -1 20.9 1.7
-10 13 -1 19.3 1.8
10 13 1 13.8 2.3
-10 13 -1 19.7 1.4
-11 -13 -1 4.4 1.6
-11 -13 -1 2.7 1.2
-11 -13 -1 5.3 1.8
-11 -13 -1 4.7 1.1
-11 -13 -1 4.4 1.3
11 13 1 5.2 1.7
-11 13 -1 5.2 0.8
-11 13 -1 5.6 1.4
-11 13 -1 5.9 1
-11 13 -1 5.5 1.5
11 13 1 4.8 1.9
-11 13 -1 4.8 1.2
-12 -13 -1 4.2 1.3
-12 -13 -1 3.5 1.9
-12 -13 -1 7.6 1.5
-12 -13 -1 8.2 1.4
-12 -13 -1 4.7 1.6
-12 13 -1 6.9 1.3
-12 13 -1 6.8 1.7
-12 13 -1 6.1 1.1
12 13 1 3.7 1.7
12 13 1 2.4 2
-12 13 -1 6.2 1.5
-12 13 -1 8.7 1.1
-13 -13 -1 3.5 1.2
-13 -13 -1 2 1.8
-13 -13 -1 3 1.3
-13 -13 -1 4.7 1.6
-13 -13 -1 3.5 1.4
13 13 1 2.4 1.6
-13 13 -1 5.1 1.6
-13 13 -1 5.2 1.1
-13 13 -1 3.6 1.3
13 13 1 -0.5 1.6
13 13 1 7.8 2.3
-13 13 -1 4 1.6
-13 13 -1 4.1 0.9
-14 -13 -1 3.7 1.5
-14 -13 -1 5 1.4
-14 -13 -1 5.2 1.4
-14 -13 -1 2.4 2
-14 -13 -1 2.8 1.6
-14 13 -1 4.5 1.8
14 13 1 5.3 1.9
-14 13 -1 5 1.1
-14 13 -1 4.7 1
14 13 1 4.2 2.2
-14 13 -1 6.7 1.5
14 13 1 5.3 2
-14 13 -1 6.9 1.7
-15 -13 -1 16.7 2.6
-15 -13 -1 19.3 2
-15 -13 -1 16.9 2.2
-15 -13 -1 19.5 2.3
-15 -13 -1 17.7 2.8
-15 13 -1 16.8 1.7
-15 13 -1 18.1 2.3
15 13 1 20 2.7
-15 13 -1 24.3 2.6
-15 13 -1 15.8 2.1
15 13 1 14.7 2.4
-16 -13 -1 20.1 2.2
-16 -13 -1 12.8 2.6
-16 -13 -1 20.6 2.5
-16 -13 -1 17.8 2.6
-16 -13 -1 16.5 2.3
-16 13 -1 19.9 1.8
-16 13 -1 19.9 2.7
-16 13 -1 19 2.5
16 13 1 19.9 2.9
16 13 1 20.1 2.9
-16 13 -1 19.3 2.3
-17 -13 -1 0.5 1.5
-17 -13 -1 1.1 1.5
-17 -13 -1 2.8 2.1
-17 -13 -1 0.7 1.6
-17 13 -1 1.8 1.9
-17 13 -1 0.9 1.5
-17 13 -1 -0.1 1.9
17 13 1 3 2
-17 13 -1 1.4 1.2
-17 -14 1 1 1.5
-17 -14 1 4.7 1.6
-17 -14 1 0.1 1.6
-17 -14 1 0.6 1.8
-17 -14 1 1.8 2.1
-17 14 1 2.3 1.6
-17 14 1 1 1.3
-17 14 1 2.2 2
17 14 -1 -1.5 2
17 14 -1 2.6 1.9
-17 14 1 2.7 1.9
-16 -14 1 6.7 1.9
-16 -14 1 4.4 2.2
-16 -14 1 6.8 1.5
-16 -14 1 6.3 1.7
-16 -14 1 8.7 2
-16 14 1 5.5 1.3
-16 14 1 7.1 2
-16 14 1 6.9 2.1
16 14 -1 6.4 2.2
16 14 -1 8.5 2.2
-16 14 1 7.5 1.8
-15 -14 1 1.2 2
-15 -14 1 0.1 1.2
-15 -14 1 1.3 1.7
-15 -14 1 -0.4 1.2
-15 -14 1 0.8 1.5
-15 14 1 0.5 1.1
-15 14 1 -0.7 1.6
-15 14 1 -1.2 1.4
15 14 -1 1.4 2
15 14 -1 -0.5 1.7
-15 14 1 0.3 1.8
-14 -14 1 0.2 1.3
-14 -14 1 0.7 1.9
-14 -14 1 1.1 1.4
-14 -14 1 -0.3 1.1
-14 -14 1 -0.9 1.6
14 14 -1 0.3 1.9
-14 14 1 -1 1.5
-14 14 1 -0.2 1.3
14 14 -1 1 2.2
14 14 -1 0.3 1.6
-14 14 1 -1.2 1.7
-13 -14 1 10.4 1.9
-13 -14 1 10.3 1.7
-13 -14 1 10 1.8
-13 -14 1 10.8 1.6
-13 -14 1 8.9 2.1
13 14 -1 12 2.3
-13 14 1 12.2 1.8
-13 14 1 10.6 1.5
13 14 -1 11.6 2.1
-13 14 1 13.2 2.2
-13 14 1 12.8 2
13 14 -1 10 2.5
-12 -14 1 32.1 2.6
-12 -14 1 28.5 2.8
-12 -14 1 33.5 3.1
-12 -14 1 32.7 2.3
-12 -14 1 29.8 2.5
12 14 -1 33.5 3
-12 14 1 31.1 2.2
-12 14 1 33.8 2.6
12 14 -1 35.4 3.1
-12 14 1 33.5 2.4
12 14 -1 33.7 3.4
-12 14 1 35.5 2.9
-11 -14 1 14.5 2.1
-11 -14 1 10.4 1.4
-11 -14 1 14.4 1.9
-11 -14 1 15.9 1.8
-11 -14 1 11.7 2.1
11 14 -1 18.1 2.5
-11 14 1 14.2 2.1
11 14 -1 11.4 2.3
-11 14 1 11 2
-11 14 1 14.7 1.7
-11 14 1 12.7 1.4
-11 14 1 12.6 1.8
-10 -14 1 7.2 1.6
-10 -14 1 8 1.6
-10 -14 1 7.7 1.8
-10 -14 1 6.9 1.3
-10 -14 1 9.1 1.6
-10 -14 1 6.5 1.2
-10 14 1 9.3 1.9
-10 14 1 9.3 1.6
-10 14 1 7 1.4
10 14 -1 8.2 1.8
-10 14 1 9.1 1.4
-10 14 1 4.1 1.1
10 14 -1 6.2 2
-9 -14 1 29.5 2.5
-9 -14 1 35.1 2.8
-9 -14 1 29.8 1.9
-9 -14 1 31.3 2.5
-9 -14 1 30.8 2.3
-9 -14 1 33.1 2.4
-9 14 1 30 2.1
-9 14 1 31.9 2.2
9 14 -1 25.7 2.6
-9 14 1 27.3 2
9 14 -1 32.9 3
9 14 -1 30.3 2.8
-9 14 1 32.8 2.9
-9 14 1 33.9 2.5
-8 -14 1 4.7 0.8
-8 -14 1 4.8 1.1
-8 -14 1 0.9 1.5
-8 -14 1 4.3 1.4
-8 -14 1 4.7 1.3
-8 -14 1 3.8 1.3
-8 14 1 2.5 1.5
-8 14 1 6.5 1.4
-8 14 1 3.2 0.9
8 14 -1 5 1.4
-8 14 1 4.1 0.9
8 14 -1 3.6 1.6
8 14 -1 6.2 1.6
8 14 -1 4.2 1.6
-8 14 1 4.3 1
-7 -14 1 4.6 1.2
-7 -14 1 3.7 1.5
-7 -14 1 4.1 1
-7 -14 1 6.3 1.3
-7 -14 1 3.5 1.2
-7 -14 1 3.6 0.7
-7 14 1 4.7 0.9
-7 14 1 4.6 0.9
7 14 -1 2.4 1.5
-7 14 1 3.7 1.3
7 14 -1 -0.7 1.2
-7 14 1 4.2 1.6
-7 14 1 5 0.9
7 14 -1 2.1 1.2
7 14 -1 4.2 1.5
-6 -14 1 10.7 1.5
-6 -14 1 12.6 1.8
-6 -14 1 11.8 1.7
-6 -14 1 14.4 1.5
-6 -14 1 12.5 1.4
-6 -14 1 11.3 1.7
-6 14 1 11.8 1.3
6 14 -1 10.3 1.9
6 14 -1 10.6 1.8
-6 14 1 14.2 1.7
-6 14 1 9.4 1.2
-6 14 1 13 2
6 14 -1 9.2 1.5
6 14 -1 9.6 1.6
-6 14 1 13.4 1.2
6 14 -1 9.7 1.8
-5 -14 1 171.88 8.4
-5 -14 1 165.68 8.6
-5 -14 1 172.78 8.3
-5 -14 1 166.18 8.4
-5 -14 1 173.08 8.5
5 -14 -1 148.19 8.1
-5 -14 1 157.08 8.6
5 14 -1 169.08 8.7
-5 14 1 160.68 8.2
-5 14 1 169.48 8.5
-5 14 1 156.98 8.3
5 14 -1 157.88 8.5
-5 14 1 164.08 8.7
-5 14 1 159.58 8.3
5 14 -1 162.78 8.7
5 14 -1 148.09 8.4
5 14 -1 151.48 8.4
-4 -14 1 89.69 4.8
4 -14 -1 85.49 4.5
-4 -14 1 87.89 4.8
-4 -14 1 90.79 4.8
-4 -14 1 88.89 4.6
-4 -14 1 89.59 5
4 -14 -1 88.99 4.8
-4 14 1 86.99 4.9
-4 14 1 83.89 4.6
-4 14 1 88.99 4.7
-4 14 1 89.29 5.1
4 14 -1 86.09 4.8
4 14 -1 96.39 5.2
4 14 -1 87.39 4.9
-4 14 1 83.39 4.7
4 14 -1 93.09 5.1
4 14 -1 85.49 4.9
-3 -14 1 10.4 1
3 -14 -1 6.5 1
-3 -14 1 10.3 1.5
3 -14 -1 7.9 1.1
3 -14 -1 8.8 1.2
-3 -14 1 8.6 1.3
-3 -14 1 9.4 1.3
-3 -14 1 9.5 1.2
-3 14 1 10.9 1.6
-3 14 1 9.4 1.2
3 14 -1 13.2 1.4
3 14 -1 9.8 1.6
3 14 -1 8.8 1.5
-3 14 1 10 1.5
-3 14 1 9 1.2
3 14 -1 10 1.2
3 14 -1 8.7 1.4
3 14 -1 11.9 1.7
-2 -14 1 14.6 1.1
-2 -14 1 12 1.3
2 -14 -1 14 1.2
2 -14 -1 13.8 1.3
2 -14 -1 17 1.4
-2 -14 1 13.9 1.7
-2 -14 1 13.6 1.4
-2 -14 1 13.7 1.4
2 14 -1 15.7 1.5
-2 14 1 12.6 1.3
-2 14 1 14.2 1.4
-2 14 1 13.6 1.9
2 14 -1 14.6 1.6
-2 14 1 15 1.5
2 14 -1 15.1 1.4
2 14 -1 14.1 1.5
2 14 -1 18.1 2
2 14 -1 14.1 1.9
-2 14 1 12.4 1.6
-1 -14 1 7.7 1.1
-1 -14 1 7.4 1.1
1 -14 -1 7.2 1.1
1 -14 -1 3.7 1
1 -14 -1 5.4 1.4
-1 -14 1 9.4 1.4
-1 -14 1 7.6 0.8
1 -14 -1 5.7 1
-1 -14 1 8.3 1.1
-1 14 1 7.6 1.3
1 14 -1 5.9 1.2
1 14 -1 5.9 1.2
1 14 -1 1.9 1.3
1 14 -1 5.9 1.4
-1 14 1 8.8 1.3
-1 14 1 7.5 1.1
-1 14 1 8.5 1.6
-1 14 1 10.6 1.7
1 14 -1 6.5 1
-1 14 1 10.4 1.3
1 14 -1 4.3 1.1
0 -14 1 19.9 1.6
0 -14 -1 21.4 1.7
0 -14 -1 21.6 1.6
0 -14 1 17.5 2
0 -14 1 19.2 1.6
0 -14 -1 22.3 2
0 -14 1 19.5 1.5
0 -14 -1 22.9 1.6
0 -14 -1 21.2 1.3
0 14 -1 23.6 1.6
0 14 -1 22.2 1.8
0 14 -1 23.9 1.8
0 14 1 20.7 1.8
0 14 1 18.3 1.6
0 14 1 20.1 1.9
0 14 1 20.3 2.1
0 14 1 19.2 1.8
0 14 -1 23 2.1
0 14 1 18.5 2.1
0 14 -1 21 2.1
0 14 -1 21.2 1.7
-1 -14 -1 87.09 5
-1 -14 -1 86.69 4.7
1 -14 1 91.49 4.7
1 -14 1 82.39 4.6
-1 -14 -1 87.69 4.7
-1 -14 -1 86.09 4.7
1 -14 1 91.79 4.7
-1 -14 -1 88.19 4.5
1 -14 1 85.79 4.9
1 14 1 92.19 4.8
1 14 1 87.99 4.9
-1 14 -1 79.39 4.6
-1 14 -1 83.79 4.7
-1 14 -1 89.09 4.7
1 14 1 90.09 4.9
1 14 1 92.99 5.1
-1 14 -1 87.49 5.1
1 14 1 86.89 4.7
-1 14 -1 89.09 5
-1 14 -1 89.69 4.8
1 14 1 94.79 5.1
2 -14 1 42.2 2.6
-2 -14 -1 45.1 2.5
-2 -14 -1 45.8 2.7
-2 -14 -1 43.5 3
-2 -14 -1 45.9 2.8
2 -14 1 44.2 2.5
-2 -14 -1 46.3 2.7
2 14 1 42.1 2.8
2 14 1 47.7 2.9
-2 14 -1 40.8 2.5
-2 14 -1 42.4 3
2 14 1 44.9 3.1
2 14 1 43.2 3.1
-2 14 -1 45.1 2.8
2 14 1 47.1 2.9
-2 14 -1 42.1 2.6
-2 14 -1 44.1 2.7
2 14 1 42.3 2.7
-2 14 -1 42.5 3.1
-3 -14 -1 13.2 1.4
3 -14 1 12.1 1.3
-3 -14 -1 12.5 1.2
-3 -14 -1 11.6 1.4
-3 -14 -1 14.1 1.7
3 -14 1 10.4 1
3 -14 1 12.5 1.2
-3 -14 -1 13.1 1.5
3 14 1 14.2 1.7
-3 14 -1 12.3 1.8
-3 14 -1 12 1.3
3 14 1 11.4 1.4
3 14 1 14.8 1.9
-3 14 -1 13.3 1.8
3 14 1 12.9 1.7
3 14 1 17 1.6
3 14 1 11.3 1.7
-3 14 -1 13.9 1.5
-3 14 -1 7.7 1.1
4 -14 1 17.6 1.4
-4 -14 -1 21.3 1.8
-4 -14 -1 18.3 1.7
-4 -14 -1 15.9 1.5
-4 -14 -1 19.3 1.8
-4 -14 -1 20.8 2.1
-4 14 -1 21.5 1.8
-4 14 -1 18.5 1.3
4 14 1 21.7 2
4 14 1 20.9 2.3
-4 14 -1 19.2 1.4
-4 14 -1 20.9 1.5
4 14 1 20.6 2.2
4 14 1 22 1.8
-4 14 -1 23.1 2.1
4 14 1 19.9 1.8
4 14 1 21.6 2
-5 -14 -1 27.5 1.9
-5 -14 -1 25.9 2.3
-5 -14 -1 29.9 2.2
-5 -14 -1 29.3 2.1
-5 -14 -1 25.8 2
5 14 1 23.8 2
-5 14 -1 28.3 2.1
5 14 1 23 2.4
-5 14 -1 26.4 1.7
-5 14 -1 26 1.7
5 14 1 32 2.6
-5 14 -1 25.5 1.6
5 14 1 23.2 2.2
5 14 1 22.8 2.1
-5 14 -1 27.1 2.4
-6 -14 -1 18 1.8
-6 -14 -1 20.5 1.9
-6 -14 -1 16.3 1.8
-6 -14 -1 17.6 2.1
-6 -14 -1 22.8 2.1
-6 -14 -1 18 1.6
-6 -14 -1 16.6 1.2
-6 14 -1 19.9 1.3
-6 14 -1 18.1 1.4
-6 14 -1 18 1.8
6 14 1 15.7 2.3
6 14 1 14 1.9
-6 14 -1 18.4 2.1
6 14 1 14.1 1.8
-6 14 -1 17.9 1.4
6 14 1 13 1.7
6 14 1 17.3 2.1
-7 -14 -1 12.5 1.6
-7 -14 -1 11.7 1.8
-7 -14 -1 12.2 1.1
-7 -14 -1 13.2 1.7
-7 -14 -1 15.3 2
-7 -14 -1 15 1.5
-7 14 -1 14.3 1.7
-7 14 -1 14.6 1.3
7 14 1 13.6 1.9
7 14 1 13.5 2
7 14 1 10.6 1.7
-7 14 -1 12.7 2
7 14 1 14.1 1.9
-7 14 -1 13.7 1.2
-8 -14 -1 4.5 0.8
-8 -14 -1 4.1 1.6
-8 -14 -1 3.9 1.3
-8 -14 -1 3.7 1.3
-8 -14 -1 5.9 1.2
-8 14 -1 4.4 1.6
8 14 1 3.4 1.7
-8 14 -1 6.6 1.1
-8 14 -1 5.5 1.4
8 14 1 3.4 1.3
8 14 1 4.1 1.6
-9 -14 -1 36.8 2.3
-9 -14 -1 39.3 2.7
-9 -14 -1 34.6 2.8
-9 -14 -1 37.3 3
-9 -14 -1 35.7 2.6
-9 -14 -1 40.4 2.9
9 14 1 42.4 3.4
-9 14 -1 35.8 2.3
9 14 1 39 3.3
-9 14 -1 40.3 2.6
-9 14 -1 40.4 2.4
-9 14 -1 38.8 3.1
-9 14 -1 37.9 2.8
9 14 1 43.4 3.1
-10 -14 -1 26.8 2.2
-10 -14 -1 26.3 2.4
-10 -14 -1 23.4 2.4
-10 -14 -1 22.1 2.1
-10 -14 -1 23.4 2.6
-10 -14 -1 23.8 1.8
10 14 1 23.2 2.6
-10 14 -1 25.8 2.1
-10 14 -1 26.5 2.3
-10 14 -1 27 2
-10 14 -1 24.3 1.8
-10 14 -1 24.6 2.7
10 14 1 23.6 2.9
-11 -14 -1 22.9 2.2
-11 -14 -1 23.9 2.1
-11 -14 -1 23 1.9
-11 -14 -1 20 2.4
-11 -14 -1 20.3 2.6
-11 14 -1 26.9 2
-11 14 -1 25.5 2.4
-11 14 -1 23.8 2.6
11 14 1 25.4 2.7
-11 14 -1 20.5 1.7
-11 14 -1 25.6 2.1
11 14 1 25.5 3
-12 -14 -1 18 2
-12 -14 -1 17.5 1.8
-12 -14 -1 20.1 2.6
-12 -14 -1 17.5 2.4
-12 -14 -1 24.4 2.2
-12 14 -1 19.5 1.6
-12 14 -1 19.7 2
-12 14 -1 18.6 2.3
-12 14 -1 21.8 1.9
-12 14 -1 18.4 1.6
12 14 1 24.9 2.7
12 14 1 20.1 2.9
-13 -14 -1 25.3 2.4
-13 -14 -1 22.8 2.6
-13 -14 -1 18.7 2.2
-13 -14 -1 22.8 2.8
-13 -14 -1 23.9 2
-13 14 -1 24.5 1.8
13 14 1 26.2 2.9
-13 14 -1 24.4 1.9
-13 14 -1 21.4 2.3
-13 14 -1 23 2.6
13 14 1 26.5 2.8
-13 14 -1 24.8 2.2
13 14 1 24.7 3.2
-14 -14 -1 0.2 1.3
-14 -14 -1 0.6 1.2
-14 -14 -1 -0.1 1.6
-14 -14 -1 -2.2 1.8
-14 -14 -1 1.5 1.4
14 14 1 -0.5 2.1
-14 14 -1 3.5 1
-14 14 -1 -0.8 1.5
-14 14 -1 0.3 1.6
-14 14 -1 2.6 1
14 14 1 1.6 1.8
-14 14 -1 -0.7 1.3
14 14 1 1 1.8
-15 -14 -1 0.3 1.3
-15 -14 -1 -0.3 2
-15 -14 -1 1 1.7
-15 -14 -1 0.9 1.5
-15 -14 -1 1.3 1.8
-15 14 -1 1.9 1.4
-15 14 -1 1.5 1.7
15 14 1 0.1 2.3
15 14 1 0.4 1.9
15 14 1 -0.8 1.7
-15 14 -1 1.5 1.6
-15 14 -1 1.8 1
-16 -14 -1 -0.3 1.4
-16 -14 -1 0.1 1.7
-16 -14 -1 0.2 1.5
-16 -14 -1 1.9 1.5
-16 -14 -1 2.2 2.1
16 14 1 -0.2 2
-16 14 -1 1.8 1.8
-16 14 -1 1 1.8
-16 14 -1 -0.3 1.5
-16 14 -1 1.7 1.1
16 14 1 2 1.9
-17 -14 -1 6.8 1.8
-17 -14 -1 2.2 2.1
-17 -14 -1 4.5 1.7
-17 -14 -1 1.8 1.7
-17 -14 -1 2.7 1.6
17 14 1 4.4 2.2
-17 14 -1 6 2.1
17 14 1 6.4 2.1
-17 14 -1 5 1.8
-17 14 -1 2.6 1.2
-17 14 -1 2.8 1.9
-17 -15 1 4.3 1.9
-17 -15 1 3.2 1.9
-17 -15 1 -0.5 2
-17 -15 1 1.4 1.5
-17 -15 1 1.5 1.5
-17 15 1 0 1.5
17 15 -1 0.5 1.9
-17 15 1 3.1 1.9
-17 15 1 2.8 1.9
17 15 -1 2 2.4
-16 -15 1 2.9 1.4
-16 -15 1 3.5 1.5
-16 -15 1 2.4 1.9
-16 -15 1 2 1.7
-16 -15 1 -1 2
16 15 -1 3.9 2
-16 15 1 0.3 1.9
-16 15 1 3.1 1.6
-16 15 1 3.9 1.9
16 15 -1 1 2.1
-15 -15 1 6 1.8
-15 -15 1 0.5 1.4
-15 -15 1 3.6 1.3
-15 -15 1 2.2 1.6
-15 -15 1 -0.9 2
15 15 -1 2.8 1.9
15 15 -1 3.3 2.1
-15 15 1 1.8 1.5
-15 15 1 1.4 1.7
-15 15 1 2.1 1.9
-14 -15 1 2.7 1.5
-14 -15 1 2.2 2.1
-14 -15 1 3.2 1.4
-14 -15 1 3.5 1.3
-14 -15 1 3.2 1.8
-14 15 1 5.4 2
14 15 -1 2.7 2.1
-14 15 1 4 1.4
14 15 -1 1.5 1.8
14 15 -1 2.4 2.3
-14 15 1 0.8 1.6
-13 -15 1 2.6 1.3
-13 -15 1 1.1 1.1
-13 -15 1 3.5 1.6
-13 -15 1 3.1 1.9
-13 -15 1 3.3 1.8
13 15 -1 2.2 1.8
-13 15 1 6.2 2
13 15 -1 4.4 2
-13 15 1 2.2 1
-13 15 1 3.2 1.7
-13 15 1 3.4 1.5
13 15 -1 3.1 2.3
-13 15 1 3.8 1.4
-12 -15 1 5.3 1.6
-12 -15 1 3.1 1.9
-12 -15 1 4.3 1.3
-12 -15 1 6.6 1.1
-12 -15 1 4.8 1.4
-12 15 1 4.8 1.5
-12 15 1 4.1 1.3
12 15 -1 1.3 2
-12 15 1 3.6 1
12 15 -1 2.4 1.9
-12 15 1 5.1 2
-12 15 1 4.6 1.7
12 15 -1 5.8 1.8
-11 -15 1 16.1 2.2
-11 -15 1 11.2 1.8
-11 -15 1 18.1 2
-11 -15 1 14.4 1.5
-11 -15 1 12.1 2.2
-11 15 1 8.9 2.2
-11 15 1 13.5 1.8
11 15 -1 16.3 2.6
11 15 -1 14.2 2.5
-11 15 1 15.5 1.7
-11 15 1 12.7 1.5
-11 15 1 14.3 2.2
-10 -15 1 3.4 1.2
-10 -15 1 9.7 1.7
-10 -15 1 4 1
-10 -15 1 7.2 1.9
-10 -15 1 5.4 1.4
-10 -15 1 3.6 1.5
-10 15 1 4.9 1.2
-10 15 1 3.7 1
-10 15 1 7 1.9
-10 15 1 6 1.4
10 15 -1 7.1 2.1
10 15 -1 5 1.8
-10 15 1 5 1.6
-9 -15 1 44.6 3
-9 -15 1 40.3 2.5
-9 -15 1 37.2 3
-9 -15 1 44.5 3.1
-9 -15 1 44.8 2.8
-9 -15 1 46.6 3.4
-9 15 1 48.9 3.4
-9 15 1 45.2 3.1
9 15 -1 51.49 3.5
-9 15 1 41 2.7
9 15 -1 49.8 3.6
-9 15 1 39.8 2.6
-8 -15 1 16.9 1.8
-8 -15 1 11.8 1.2
-8 -15 1 13.4 2
-8 -15 1 15.9 1.8
-8 -15 1 16 2.2
-8 -15 1 16.1 1.6
-8 15 1 14.6 1.5
-8 15 1 15.1 1.5
8 15 -1 18.5 2.5
8 15 -1 17.9 2.3
8 15 -1 13.9 2.1
-8 15 1 15.1 2.3
-8 15 1 12.6 1.9
-8 15 1 13.8 1.4
-7 -15 1 24.3 2.4
-7 -15 1 25.3 2.2
-7 -15 1 24 2.1
-7 -15 1 24.9 1.9
-7 -15 1 23.6 2.1
-7 15 1 25.8 2.6
-7 15 1 24.9 1.8
-7 15 1 25.9 2.2
7 15 -1 25.3 2.2
7 15 -1 25.5 2.6
7 15 -1 20.7 2.3
7 15 -1 22.2 2.6
-7 15 1 22.6 1.7
-7 15 1 23.9 1.8
-6 -15 1 5 1.2
-6 -15 1 2.7 1.2
-6 -15 1 6.4 1.5
-6 -15 1 5.7 1
-6 -15 1 4.9 1.2
6 15 -1 4.4 1.3
6 15 -1 7.4 1.8
6 15 -1 5.8 1.6
-6 15 1 4 1.4
-6 15 1 4.5 1
6 15 -1 4.6 1.3
-6 15 1 4 1.5
-6 15 1 5.7 0.9
-6 15 1 5.2 1
-5 -15 1 3 0.9
-5 -15 1 1.4 1.1
-5 -15 1 1.8 1
-5 -15 1 0.2 1
5 -15 -1 1.1 0.7
-5 -15 1 0 1.2
5 15 -1 0.6 1.5
-5 15 1 0.2 1.1
-5 15 1 1 0.8
5 15 -1 1.6 1.2
-5 15 1 0.4 0.8
5 15 -1 1 1.4
-5 15 1 1 0.8
5 15 -1 4.5 1.1
5 15 -1 3.3 1.3
-5 15 1 2 1.4
4 -15 -1 16.1 1.2
4 -15 -1 14.8 1.6
-4 -15 1 13.4 1.6
-4 -15 1 13.8 1.6
-4 -15 1 11.7 1.3
-4 -15 1 14.4 1.9
-4 -15 1 11 1.5
4 15 -1 16.5 1.8
4 15 -1 14.8 2.1
4 15 -1 18.6 1.6
-4 15 1 13 1.4
-4 15 1 14.4 1.8
4 15 -1 19.9 2.2
4 15 -1 15.2 1.7
-4 15 1 12.4 1.2
-4 15 1 12.8 1.4
-4 15 1 14.2 2.1
-3 -15 1 2.2 0.8
-3 -15 1 1.7 1
-3 -15 1 2.5 1.2
-3 -15 1 1.1 1
-3 -15 1 2.7 0.9
3 -15 -1 0.3 0.7
3 -15 -1 -0.2 0.7
3 -15 -1 0.6 0.9
-3 15 1 0.7 1.1
3 15 -1 -0.2 1
3 15 -1 1.7 1.3
3 15 -1 -0.3 1.3
-3 15 1 2.1 0.9
-3 15 1 0.7 0.9
3 15 -1 -0.5 1
3 15 -1 0.2 0.9
3 15 -1 0.6 1.1
-3 15 1 0.9 1.4
-2 -15 1 13.8 1.5
2 -15 -1 13.7 1.3
-2 -15 1 12.2 1.5
2 -15 -1 14.6 1.5
-2 -15 1 15 1.4
-2 -15 1 14 1.2
2 -15 -1 14.7 1.3
-2 -15 1 15.2 1.8
-2 15 1 13 2
2 15 -1 16.9 1.5
-2 15 1 12.8 1.5
-2 15 1 16.4 1.4
-2 15 1 12.4 1.5
2 15 -1 17 2.1
2 15 -1 18 1.6
-2 15 1 13.2 2
-2 15 1 13.3 1.7
2 15 -1 14.1 1.6
2 15 -1 15.1 1.7
2 15 -1 13.4 2
1 -15 -1 12.8 1.3
1 -15 -1 10.4 1.3
-1 -15 1 10.5 1.8
1 -15 -1 13.1 1.7
1 -15 -1 10.5 1.2
-1 -15 1 8.5 1.3
-1 -15 1 10.4 1.2
-1 -15 1 8.7 1.3
1 15 -1 12.1 1.5
1 15 -1 13.2 1.4
-1 15 1 10.1 1.4
-1 15 1 11 1.4
1 15 -1 10.5 1.5
-1 15 1 11.3 1.7
1 15 -1 11.9 1.3
-1 15 1 10.1 1.6
-1 15 1 13 1.3
-1 15 1 11.5 1.8
1 15 -1 12.6 1.9
1 15 -1 12.1 1.9
0 -15 1 3.2 0.9
0 -15 -1 6.3 1.4
0 -15 1 4.5 1.3
0 -15 -1 4.5 1
0 -15 -1 3.3 0.9
0 -15 -1 2.9 0.9
0 -15 1 3.3 0.9
0 -15 1 3.5 0.9
0 15 1 3.5 1.1
0 15 1 2.6 1.3
0 15 1 4.7 1.4
0 15 1 5.6 1
0 15 -1 4.2 1.4
0 15 -1 2.8 0.9
0 15 -1 4 1.4
0 15 -1 3 1.1
0 15 -1 4 1.1
0 15 1 0.8 1.1
0 15 1 4.8 1.1
0 15 -1 3.4 1.1
-1 -15 -1 8.7 1.5
-1 -15 -1 5.7 0.9
-1 -15 -1 5.6 1
-1 -15 -1 6.8 1.1
1 -15 1 4.8 1
1 -15 1 5.3 1
1 -15 1 4.4 0.9
1 -15 1 6.3 1.3
-1 -15 -1 8 1.3
1 15 1 4.7 1.4
1 15 1 6 1.2
-1 15 -1 4.7 1.4
1 15 1 5.4 1.4
-1 15 -1 6.9 1.2
1 15 1 3.6 1.5
1 15 1 4.4 1.1
-1 15 -1 5.6 1.5
-1 15 -1 6.2 1.1
-1 15 -1 7.1 1.2
-1 15 -1 5.4 1
1 15 1 4.7 1.2
-2 -15 -1 28 2.1
-2 -15 -1 31.9 2.1
-2 -15 -1 28.7 2.2
-2 -15 -1 24.7 2.4
-2 -15 -1 31.5 1.8
2 -15 1 28.2 1.9
2 -15 1 26.7 2
2 15 1 31 2.2
-2 15 -1 26 2.1
2 15 1 32.9 2.3
2 15 1 30.6 2.1
-2 15 -1 28.6 2
-2 15 -1 29.2 1.9
2 15 1 28.6 2.3
-2 15 -1 27.5 2.6
2 15 1 29.9 2.6
2 15 1 33.6 2.7
-2 15 -1 28.1 2.2
-2 15 -1 31.2 2.5
-3 -15 -1 80.49 4.7
3 -15 1 81.99 4.4
3 -15 1 83.99 4.5
-3 -15 -1 83.49 4.6
-3 -15 -1 88.49 4.5
-3 -15 -1 85.29 4.6
-3 -15 -1 83.19 4.9
3 -15 1 73.19 4.3
-3 15 -1 79.89 4.5
3 15 1 82.39 4.7
3 15 1 89.19 5
-3 15 -1 88.19 4.9
3 15 1 81.49 4.7
-3 15 -1 82.19 4.6
3 15 1 89.89 5
3 15 1 83.69 4.8
3 15 1 87.59 4.8
-3 15 -1 82.99 4.5
-3 15 -1 86.69 5
-3 15 -1 85.09 4.7
-4 -15 -1 49.7 2.9
-4 -15 -1 54.19 3.2
-4 -15 -1 49.6 3.1
-4 -15 -1 44.6 3.3
4 -15 1 43.1 2.7
-4 -15 -1 52.59 3
4 15 1 50.49 3.2
-4 15 -1 45.6 2.8
4 15 1 52.59 3.5
-4 15 -1 53.49 3.5
4 15 1 53.69 3.4
-4 15 -1 47 2.6
4 15 1 48.2 3.2
4 15 1 45.4 3.1
-4 15 -1 51.89 3.4
4 15 1 49.99 3.1
-4 15 -1 47 2.8
-4 15 -1 53.39 3.1
-5 -15 -1 6.8 1.1
-5 -15 -1 7.9 1.4
-5 -15 -1 6.6 1.3
-5 -15 -1 7.8 1.3
5 15 1 7.3 1.6
-5 15 -1 6.5 1.1
5 15 1 8.2 1.4
5 15 1 7.9 1.3
5 15 1 5.4 1.4
-5 15 -1 7.1 1.6
-5 15 -1 5.5 0.9
-5 15 -1 6.7 1.1
5 15 1 8.7 1.8
-5 15 -1 6.8 1.4
-6 -15 -1 13 1.8
-6 -15 -1 13.5 1.4
-6 -15 -1 12.7 1.6
-6 -15 -1 12.4 1.7
6 15 1 12.4 1.9
-6 15 -1 10.8 1.8
6 15 1 11.1 1.7
6 15 1 15.4 1.9
6 15 1 14.5 2.3
-6 15 -1 10.5 1.7
-6 15 -1 11.3 1.2
-6 15 -1 12.5 1.2
-6 15 -1 12.1 1.2
-7 -15 -1 39.4 3.2
-7 -15 -1 42.4 3
-7 -15 -1 43.6 2.9
-7 -15 -1 45.6 2.8
-7 -15 -1 40.5 2.9
-7 15 -1 43.6 2.5
7 15 1 45 3.1
7 15 1 43.5 3.3
7 15 1 43.8 3.4
-7 15 -1 40.6 2.5
-7 15 -1 48.2 3
-7 15 -1 43.7 3.2
-8 -15 -1 7 1.3
-8 -15 -1 8 1.4
-8 -15 -1 6.3 1.8
-8 -15 -1 5.6 1
-8 -15 -1 8.1 1.5
-8 -15 -1 7.9 1.7
-8 15 -1 11.3 1.2
-8 15 -1 9.3 1.2
8 15 1 6.7 1.6
-8 15 -1 7.3 1.8
-8 15 -1 7.7 1.5
8 15 1 5.4 1.9
8 15 1 5 1.7
-9 -15 -1 26.5 2.1
-9 -15 -1 27.8 2.4
-9 -15 -1 28.9 2.5
-9 -15 -1 25.5 1.8
-9 -15 -1 30.1 2.3
-9 -15 -1 28.1 2.7
9 15 1 27.3 2.9
-9 15 -1 27.5 2.7
-9 15 -1 26.1 2.1
-9 15 -1 25.3 1.9
-9 15 -1 27.2 2.4
-9 15 -1 23.8 1.8
9 15 1 23.2 2.7
-10 -15 -1 13.5 1.8
-10 -15 -1 10 1.7
-10 -15 -1 10.8 2.1
-10 -15 -1 9.1 1.3
-10 -15 -1 13.7 2.1
10 15 1 13.7 2.4
10 15 1 10.9 2
-10 15 -1 9.7 1.3
-10 15 -1 13.5 2
-10 15 -1 10.8 2.1
-10 15 -1 13.3 1.5
-10 15 -1 16.4 1.7
-11 -15 -1 10.5 1.9
-11 -15 -1 7.3 1.4
-11 -15 -1 8.1 1.6
-11 -15 -1 8 1.3
-11 -15 -1 10.5 2.1
-11 15 -1 10.2 1.6
-11 15 -1 11.5 2
11 15 1 7.5 2.2
-11 15 -1 9.6 1.5
-11 15 -1 11.1 1.2
-11 15 -1 9.6 2.1
11 15 1 8.5 2
-12 -15 -1 -1.3 1.8
-12 -15 -1 0 1.4
-12 -15 -1 2.4 1.5
-12 -15 -1 -1 1.1
-12 -15 -1 -0.1 1
-12 15 -1 0.7 1.5
-12 15 -1 0.3 1.1
-12 15 -1 0.1 1.8
-12 15 -1 -0.4 1.3
12 15 1 1.2 1.8
-12 15 -1 1.1 0.9
12 15 1 -0.5 1.8
-13 -15 -1 1.3 1.7
-13 -15 -1 2.6 1.4
-13 -15 -1 1 1.2
-13 -15 -1 2.2 1.5
-13 -15 -1 2.1 2
13 15 1 1.3 2
-13 15 -1 3.8 2
13 15 1 1.9 1.9
-13 15 -1 1.5 1.6
-13 15 -1 2.9 1.3
-13 15 -1 3.5 1
-13 15 -1 2.9 1.5
-14 -15 -1 14.8 2.4
-14 -15 -1 13.6 2
-14 -15 -1 12.9 2.2
-14 -15 -1 12 1.7
-14 -15 -1 9.1 2.4
-14 15 -1 10.2 2.3
-14 15 -1 12.3 2
14 15 1 19.8 3.2
-14 15 -1 14.8 1.5
-14 15 -1 14 2
-14 15 -1 11.3 2.1
14 15 1 16.9 2.7
14 15 1 12 2.4
-15 -15 -1 1.4 1.7
-15 -15 -1 -2.4 1.3
-15 -15 -1 -0.6 1.3
-15 -15 -1 -1.8 1.9
-15 -15 -1 -0.9 1.6
-15 15 -1 0.1 1.8
-15 15 -1 -0.1 1
-15 15 -1 -1.6 1.3
15 15 1 -0.4 1.8
15 15 1 0.3 2.1
-15 15 -1 -2.9 1.5
15 15 1 -1.8 2.2
-16 -15 -1 7.1 2.1
-16 -15 -1 6.5 2.4
-16 -15 -1 9.1 1.9
-16 -15 -1 6.6 1.7
-16 -15 -1 6.8 1.6
-16 15 -1 8.2 1.8
16 15 1 6.2 2.1
-16 15 -1 6.6 1.3
-16 15 -1 8.8 2.1
-16 15 -1 8.6 2.1
16 15 1 3.9 2.3
-16 -16 1 6.6 2.4
-16 -16 1 8.2 1.7
-16 -16 1 7 2
-16 -16 1 10.3 1.8
-16 -16 1 7.3 1.9
-16 16 1 8.4 2.5
16 16 -1 10.7 2.6
-16 16 1 13.4 2.1
16 16 -1 11.1 2.4
-16 16 1 12.2 2.2
-16 16 1 8 2.1
-15 -16 1 3.5 1.4
-15 -16 1 5.5 2.2
-15 -16 1 1.6 1.3
-15 -16 1 1.6 1.6
-15 -16 1 1.6 1.9
-15 16 1 2.5 1.8
15 16 -1 3.5 2.4
-15 16 1 0.4 1.9
15 16 -1 0.5 1.7
15 16 -1 4 2.3
-15 16 1 1.7 1.6
-15 16 1 3.3 2.2
-14 -16 1 1.9 2.1
-14 -16 1 2.6 1.8
-14 -16 1 3.2 1.4
-14 -16 1 4.6 1.3
-14 -16 1 3.3 1.6
14 16 -1 2 1.9
-14 16 1 4 2.2
14 16 -1 2.9 2.4
-14 16 1 3.5 1.7
-14 16 1 3.7 1.5
-14 16 1 2.2 1.9
14 16 -1 3.5 2.1
-13 -16 1 1.1 1.5
-13 -16 1 0.4 1.6
-13 -16 1 0.9 1.9
-13 -16 1 -0.4 1.2
-13 -16 1 1 1.1
13 16 -1 2.2 1.8
13 16 -1 0 2.2
-13 16 1 0.9 1.3
13 16 -1 0.9 1.9
-13 16 1 1.4 1.5
-13 16 1 5.4 2.1
-13 16 1 2.5 1.7
-12 -16 1 7.7 1.7
-12 -16 1 8.9 1.4
-12 -16 1 10.2 2.2
-12 -16 1 10.2 1.9
-12 -16 1 10.4 1.8
-12 16 1 12.2 1.8
-12 16 1 9.9 1.7
-12 16 1 7.1 2.2
-12 16 1 12.2 1.4
12 16 -1 11.8 2.3
12 16 -1 10.5 2.5
-12 16 1 9.7 1.9
-11 -16 1 5.5 1.5
-11 -16 1 3.9 1.9
-11 -16 1 3.3 1
-11 -16 1 4.2 1.6
-11 -16 1 4 1.3
-11 16 1 4.3 1.4
-11 16 1 0.7 1.5
-11 16 1 5.3 1.1
11 16 -1 2.8 1.9
11 16 -1 3.8 2.1
-11 16 1 3.7 1.3
-11 16 1 2 1.8
-10 -16 1 15.7 1.9
-10 -16 1 16.7 2.2
-10 -16 1 13.6 1.7
-10 -16 1 11.8 2.2
-10 -16 1 11.7 1.3
-10 -16 1 12.2 1.9
-10 16 1 16.5 1.7
-10 16 1 11.8 2.3
-10 16 1 12.9 2.1
-10 16 1 14.5 1.5
10 16 -1 12.4 2.4
-10 16 1 13.5 1.8
10 16 -1 17.6 2.5
-9 -16 1 -0.4 1.2
-9 -16 1 0.1 1
-9 -16 1 0 0.7
-9 -16 1 -0.1 1.6
-9 -16 1 -0.8 1.4
-9 -16 1 1 1.2
-9 16 1 -0.4 0.8
-9 16 1 -0.5 0.8
-9 16 1 -0.8 1
-9 16 1 0.5 1.6
9 16 -1 1.8 1.9
9 16 -1 0.4 1.7
-9 16 1 0.2 1.4
-8 -16 1 17.3 1.9
-8 -16 1 14.3 1.7
-8 -16 1 14.5 2
-8 -16 1 15.3 1.9
-8 -16 1 15.5 2.2
-8 16 1 13.5 2
8 16 -1 16.1 2.4
-8 16 1 12.2 1.5
-8 16 1 15.1 1.4
-8 16 1 15.3 2.4
8 16 -1 20.6 2.7
8 16 -1 16.1 2.2
-8 16 1 13.5 1.5
-7 -16 1 17.1 1.9
-7 -16 1 16.3 2
-7 -16 1 14.6 1.6
-7 -16 1 14.4 1.8
-7 -16 1 13.6 2.2
-7 16 1 15.9 2
-7 16 1 18.2 2.3
7 16 -1 13.3 2
7 16 -1 14.3 2.3
7 16 -1 12.1 2.1
-7 16 1 16.1 1.4
-7 16 1 13.8 1.5
-7 16 1 20.7 1.6
-6 -16 1 0.7 1
-6 -16 1 -0.6 1
-6 -16 1 -0.6 0.9
-6 -16 1 -1.5 1.1
6 16 -1 1 1.3
-6 16 1 0.5 1.4
6 16 -1 -1.3 1.1
-6 16 1 0.5 0.8
-6 16 1 -1.7 0.8
-6 16 1 1.2 0.9
-6 16 1 -0.6 1.2
6 16 -1 2 1.6
6 16 -1 1.4 1.6
-5 -16 1 12 1.5
-5 -16 1 10.2 1.6
-5 -16 1 10.6 1.3
-5 -16 1 11 1.7
-5 16 1 11.3 1.3
5 16 -1 10.3 1.6
5 16 -1 8.8 1.6
-5 16 1 13 1.4
5 16 -1 9.7 1.9
-5 16 1 14.4 2.1
5 16 -1 9.6 1.8
-5 16 1 11.7 1.8
-5 16 1 11 1.2
4 -16 -1 4.7 0.8
-4 -16 1 4.5 1.2
-4 -16 1 5.4 0.9
4 -16 -1 2.9 1.1
4 -16 -1 3.2 0.8
-4 -16 1 5.4 1.1
-4 -16 1 4.6 1.2
4 16 -1 3 1.2
4 16 -1 3.1 1.5
4 16 -1 3.5 1.6
-4 16 1 4.7 1.1
4 16 -1 4.5 1.3
-4 16 1 4.3 1.4
4 16 -1 2.9 1.1
-4 16 1 4 0.9
-4 16 1 5.5 1
-4 16 1 4.9 1.5
-3 -16 1 41.5 2.7
-3 -16 1 40.5 2.7
-3 -16 1 40.8 3
-3 -16 1 42.7 2.6
3 -16 -1 40.9 2.4
3 -16 -1 38.5 2.6
3 -16 -1 39.5 2.4
-3 -16 1 41.1 2.4
-3 16 1 41.2 2.9
-3 16 1 44.4 3.2
-3 16 1 42.3 2.7
3 16 -1 45.8 3.2
3 16 -1 43.2 2.8
3 16 -1 41.6 2.9
-3 16 1 38.7 2.6
3 16 -1 37.3 2.7
3 16 -1 44.8 3.2
3 16 -1 42.1 2.8
-3 16 1 39.7 2.6
2 -16 -1 13.8 1.5
-2 -16 1 12.8 1.9
-2 -16 1 11.8 1.5
-2 -16 1 15.3 1.5
-2 -16 1 15.8 1.4
2 -16 -1 12.5 1.4
2 -16 -1 14.3 1.3
-2 -16 1 14.2 1.2
2 16 -1 15.1 2.2
-2 16 1 15 2.2
2 16 -1 15.6 1.7
-2 16 1 12.8 1.5
2 16 -1 14.3 1.8
2 16 -1 15.4 2.2
-2 16 1 13.7 2.1
2 16 -1 13.9 1.5
2 16 -1 15.1 1.6
-2 16 1 13 1.6
-2 16 1 10.6 1.8
-2 16 1 15.8 1.6
-1 -16 1 2.9 0.9
1 -16 -1 0.8 1
1 -16 -1 2.2 1
1 -16 -1 1.7 1.2
-1 -16 1 3.8 1
-1 -16 1 2.8 1.4
1 -16 -1 0.4 0.8
-1 -16 1 4.7 1
-1 16 1 2.4 1.3
1 16 -1 2.1 0.9
1 16 -1 2.6 1.4
1 16 -1 3.1 1.2
1 16 -1 3.1 1.4
-1 16 1 4.3 1.2
1 16 -1 2 1.1
-1 16 1 5.2 1.5
-1 16 1 3 1.5
-1 16 1 3 1
-1 16 1 3.3 1.1
1 16 -1 2.5 1.1
0 -16 1 39.9 2.5
0 -16 -1 38 2.6
0 -16 1 43.5 2.5
0 -16 1 39.5 3
0 -16 -1 40.5 3
0 -16 -1 43 2.5
0 -16 -1 40.7 2.6
0 -16 1 44.5 2.6
0 16 1 41.1 2.6
0 16 -1 42 3.1
0 16 -1 36.4 2.6
0 16 -1 40.1 2.7
0 16 1 45 2.8
0 16 1 43.9 2.8
0 16 1 41.8 3.1
0 16 1 41.4 3.1
0 16 -1 45.8 3.2
0 16 1 43.4 2.9
0 16 -1 40.6 2.8
0 16 -1 39.8 2.6
1 -16 1 30.2 2.4
-1 -16 -1 28.8 2.5
1 -16 1 28.5 2
1 -16 1 30 2
-1 -16 -1 30.1 2.1
-1 -16 -1 27.8 2.1
-1 -16 -1 31 2.2
1 -16 1 27.1 1.9
-1 -16 -1 30.7 1.8
1 16 1 30.2 2.3
1 16 1 30.8 2.7
-1 16 -1 27.9 2.2
-1 16 -1 28.9 2.2
1 16 1 29.4 2.2
-1 16 -1 31.7 2.1
-1 16 -1 30.3 2.6
-1 16 -1 33.2 2.7
-1 16 -1 28.7 2
1 16 1 31.2 2.4
1 16 1 28.7 2.2
1 16 1 29.8 2.7
-2 -16 -1 5.4 1.1
2 -16 1 4.7 1.1
-2 -16 -1 6.1 1.5
-2 -16 -1 5.8 1.2
2 -16 1 5.5 1
-2 -16 -1 6.4 0.9
-2 -16 -1 4.6 1.1
-2 16 -1 5.8 1.1
-2 16 -1 6.2 1.3
2 16 1 7.1 1.3
-2 16 -1 7.8 1.7
-2 16 -1 4.5 1
-2 16 -1 4.3 1.2
-2 16 -1 5.4 1.6
2 16 1 5.4 1.3
2 16 1 6.1 1.5
2 16 1 6.7 1.6
2 16 1 5 1.6
2 16 1 5.4 1.1
3 -16 1 82.29 4.7
-3 -16 -1 95.59 5.1
-3 -16 -1 91.59 4.8
-3 -16 -1 94.49 5
-3 -16 -1 95.99 5
3 -16 1 90.69 4.9
3 -16 1 93.79 4.9
3 16 1 87.99 5.1
3 16 1 102.09 5.5
-3 16 -1 87.19 4.9
3 16 1 94.89 5.2
-3 16 -1 86.99 5
3 16 1 86.79 5.1
3 16 1 95.39 5.3
-3 16 -1 94.29 5.5
-3 16 -1 96.89 5.4
-3 16 -1 96.49 5.1
-3 16 -1 88.39 4.9
3 16 1 95.39 5.4
4 -16 1 29.2 2
-4 -16 -1 32.7 2.1
-4 -16 -1 34.9 2.5
-4 -16 -1 34.1 2.3
-4 -16 -1 32.2 2.3
-4 16 -1 33.8 2.5
-4 16 -1 30.7 2.1
-4 16 -1 31.9 2.8
4 16 1 35.6 2.6
4 16 1 35.9 2.8
4 16 1 32 2.4
-4 16 -1 29.7 2.1
4 16 1 33.2 2.9
-4 16 -1 32.9 2.8
4 16 1 31.3 2.4
4 16 1 35.5 2.6
-5 -16 -1 20.5 2.1
-5 -16 -1 22 2
5 -16 1 20.3 1.5
-5 -16 -1 20.5 1.9
-5 -16 -1 22.2 1.7
5 16 1 21 2.5
-5 16 -1 20.6 1.6
-5 16 -1 20.9 2.4
-5 16 -1 22.5 2
5 16 1 22.3 2.4
-5 16 -1 18.9 1.6
5 16 1 20.2 2.2
-5 16 -1 20.6 1.4
-6 -16 -1 27.5 2.1
-6 -16 -1 25.1 1.9
-6 -16 -1 26.3 2.2
-6 -16 -1 27.9 2.3
6 16 1 20.5 2.4
6 16 1 31.3 2.8
-6 16 -1 27.1 2.6
-6 16 -1 22.3 1.7
-6 16 -1 27.1 2.3
6 16 1 24.7 2.6
-6 16 -1 24.1 1.7
-6 16 -1 26.5 1.8
-7 -16 -1 37.7 2.6
-7 -16 -1 42.3 2.9
-7 -16 -1 38 2.8
-7 -16 -1 41.4 2.8
-7 16 -1 39.4 2.4
7 16 1 38.7 3.4
-7 16 -1 40.5 2.4
-7 16 -1 47.7 2.9
7 16 1 36.1 3.2
-7 16 -1 40.7 3.2
7 16 1 32 3
-8 -16 -1 24.6 2.2
-8 -16 -1 23.8 2.4
-8 -16 -1 23.2 2.6
-8 -16 -1 23.6 2
-8 -16 -1 20.5 1.6
-8 -16 -1 25.1 2.2
-8 16 -1 22.9 2.3
-8 16 -1 24 1.7
8 16 1 26.6 3
8 16 1 31.3 2.8
8 16 1 23.3 2.5
-8 16 -1 25.1 2.6
-8 16 -1 25.2 1.8
-9 -16 -1 12.6 1.3
-9 -16 -1 14.3 2.1
-9 -16 -1 12.2 1.7
-9 -16 -1 15.5 1.9
-9 -16 -1 14.7 2
-9 -16 -1 23.7 2.5
-9 16 -1 16 1.6
9 16 1 16.1 2.4
-9 16 -1 15.2 2.3
9 16 1 19.1 2.7
-9 16 -1 15.2 1.5
-9 16 -1 16 1.7
-9 16 -1 19.3 2.1
-10 -16 -1 1.7 1.3
-10 -16 -1 1.5 1.7
-10 -16 -1 -0.5 1.1
-10 -16 -1 -0.5 1.3
-10 -16 -1 -0.1 0.8
-10 16 -1 -0.5 0.8
10 16 1 1.9 2
10 16 1 0.3 1.6
-10 16 -1 0.1 1
-10 16 -1 -0.4 1.4
-10 16 -1 -0.5 1.2
-10 16 -1 -1 1.6
-11 -16 -1 10.1 1.9
-11 -16 -1 5.6 1.1
-11 -16 -1 5.8 1.6
-11 -16 -1 5.7 2.1
-11 -16 -1 8 1.5
11 16 1 6.3 2
11 16 1 5.7 2.2
-11 16 -1 6.6 2
-11 16 -1 7.8 1.2
-11 16 -1 7.8 1.3
-11 16 -1 8.7 1.8
-11 16 -1 7.6 1.5
-12 -16 -1 7.4 1.7
-12 -16 -1 5.4 2
-12 -16 -1 10 1.9
-12 -16 -1 7.2 1.3
-12 -16 -1 9.9 1.6
12 16 1 5.3 2.3
-12 16 -1 6.3 1.6
-12 16 -1 9.5 1.3
12 16 1 5 2
-12 16 -1 9 2.2
-12 16 -1 8.7 1.9
-12 16 -1 7.7 1.5
-13 -16 -1 6.3 1.8
-13 -16 -1 3 2
-13 -16 -1 5.2 1.9
-13 -16 -1 4 1.2
-13 -16 -1 4.7 1.5
-13 16 -1 5.4 1.4
-13 16 -1 5.6 1
-13 16 -1 4 1.7
-13 16 -1 4.9 1.6
13 16 1 4.7 2.3
-13 16 -1 5.4 2.1
13 16 1 4.5 2.1
-14 -16 -1 0.1 1.6
-14 -16 -1 -0.8 1.6
-14 -16 -1 1.4 2.1
-14 -16 -1 -1.5 1.1
-14 -16 -1 -2 1.3
14 16 1 -0.1 2.3
-14 16 -1 -0.8 1.9
14 16 1 1.1 1.8
-14 16 -1 0.6 1.1
-14 16 -1 2.1 1.9
14 16 1 0.1 1.9
-14 16 -1 -0.4 1.5
-14 16 -1 -1.5 1.3
-15 -16 -1 0 1.8
-15 -16 -1 1.1 1.3
-15 -16 -1 0.4 1.7
-15 -16 -1 1.7 1.5
-15 -16 -1 11.9 2.5
15 16 1 0 1.8
-15 16 -1 3.2 1.9
-15 16 -1 -0.1 1.4
15 16 1 1.1 2.1
-15 16 -1 6.5 2.3
-15 16 -1 1 1.6
15 16 1 4.2 2.5
-16 -16 -1 2 2.2
-16 -16 -1 -0.3 1.8
-16 -16 -1 0 1.6
-16 -16 -1 -0.2 1.4
-16 -16 -1 3.4 1.4
-16 16 -1 0.4 1.8
-16 16 -1 -1 1.5
16 16 1 2.2 1.9
-16 16 -1 -0.9 1.6
16 16 1 0.8 2.2
-16 16 -1 4.1 2.3
-15 -17 1 0 1.3
-15 -17 1 0.2 1.4
-15 -17 1 -1.2 2
-15 -17 1 3 1.8
-15 -17 1 3.5 2
-15 17 1 0.9 1.7
15 17 -1 1.8 1.9
-15 17 1 4.3 2.3
15 17 -1 -0.4 2.1
15 17 -1 -0.6 2.3
-15 17 1 -0.6 1.5
-15 17 1 -0.5 1.7
-14 -17 1 0.2 1.7
-14 -17 1 -0.8 2.1
-14 -17 1 0.4 1.2
-14 -17 1 -0.2 1.3
-14 -17 1 0 1.5
-14 17 1 -1.8 1.3
14 17 -1 -1.9 2
14 17 -1 0.4 1.8
14 17 -1 -1.5 2.2
-14 17 1 -1.1 2
-14 17 1 2.6 1.6
-14 17 1 1.2 1.8
-13 -17 1 0.9 2
-13 -17 1 -0.3 1.3
-13 -17 1 -0.2 1.1
-13 -17 1 -1.5 1.6
-13 -17 1 0.2 1.6
-13 17 1 0.2 1.7
-13 17 1 0 1.9
13 17 -1 0.3 1.7
13 17 -1 0.8 2
13 17 -1 1 2.2
-13 17 1 0.8 1.5
-13 17 1 -1.9 1.3
-12 -17 1 5.2 1.4
-12 -17 1 3.8 1.7
-12 -17 1 3.1 2
-12 -17 1 3.1 1
-12 -17 1 1.8 1.5
12 17 -1 3.4 2.1
-12 17 1 4 1.4
-12 17 1 6.6 2.2
-12 17 1 4.2 1.8
-12 17 1 4.5 1.1
-12 17 1 2.9 1.5
12 17 -1 1.4 2.1
-11 -17 1 1 1.5
-11 -17 1 4.5 1.4
-11 -17 1 -0.3 0.9
-11 -17 1 0.1 1.3
-11 -17 1 2.2 1.9
-11 17 1 1.9 1.6
-11 17 1 1.4 1.4
11 17 -1 -0.1 2.1
-11 17 1 4.3 1.3
-11 17 1 2.3 2
-11 17 1 1.1 0.9
11 17 -1 -0.9 1.9
-10 -17 1 6.7 1.6
-10 -17 1 5.4 1.9
-10 -17 1 3.9 1
-10 -17 1 11.8 2
-10 -17 1 6.2 1.3
-10 -17 1 7.5 1.8
-10 17 1 8.3 1.3
-10 17 1 4.5 2
-10 17 1 5.5 1.7
10 17 -1 7.1 2.3
-10 17 1 5.5 1.3
10 17 -1 6.7 2
-9 -17 1 24 2.1
-9 -17 1 20.5 2.3
-9 -17 1 18.5 2.5
-9 -17 1 18.4 1.9
-9 -17 1 19.8 2.1
-9 17 1 19.1 1.8
-9 17 1 16.7 1.7
-9 17 1 16.7 1.6
-9 17 1 16.2 2.3
-9 17 1 17.6 2.7
9 17 -1 21.1 2.9
9 17 -1 21.3 2.7
-8 -17 1 28.8 2.2
-8 -17 1 27.1 2.5
-8 -17 1 30.1 2.4
-8 -17 1 29 2.4
-8 -17 1 31.6 2.8
-8 17 1 31.4 2.9
-8 17 1 25.6 2
8 17 -1 28.5 3.1
-8 17 1 30 2.6
8 17 -1 31.5 2.9
-8 17 1 28.1 2.1
-8 17 1 24.5 1.9
-7 -17 1 12.7 1.8
-7 -17 1 10.9 1.9
-7 -17 1 7.8 1.4
-7 -17 1 8.4 1.4
-7 17 1 7.6 1.3
7 17 -1 17 2.6
-7 17 1 11.5 2
-7 17 1 9.7 1.4
7 17 -1 14.5 2
-7 17 1 9 1.7
-7 17 1 10.6 1.3
7 17 -1 14.8 2.2
-6 -17 1 3.3 1
-6 -17 1 4.1 1.3
-6 -17 1 4.3 1.2
-6 -17 1 3.3 1.2
-6 17 1 4.5 1
6 17 -1 3.7 1.4
-6 17 1 2.8 1.7
6 17 -1 5.2 1.8
-6 17 1 1.8 1.4
-6 17 1 2.9 1
-6 17 1 3.9 0.9
6 17 -1 5.2 1.8
-5 -17 1 20.4 2
-5 -17 1 22.1 2
-5 -17 1 23.4 1.8
-5 -17 1 21.1 1.7
-5 17 1 18.8 2.5
-5 17 1 24.6 2.2
-5 17 1 20 1.6
-5 17 1 20.1 1.8
5 17 -1 17.7 2
5 17 -1 22.7 2.6
5 17 -1 18.2 2.2
-5 17 1 21.4 1.8
5 17 -1 16.9 2.5
-4 -17 1 13.6 1.7
4 -17 -1 13.6 1.2
-4 -17 1 13.1 1.3
4 -17 -1 15.7 1.6
-4 -17 1 14.1 1.7
4 -17 -1 13 1.2
-4 -17 1 14.2 1.5
4 17 -1 15.7 1.7
-4 17 1 13.1 1.5
4 17 -1 17.2 2
-4 17 1 12.6 1.6
4 17 -1 18.7 2.3
-4 17 1 14 2.3
4 17 -1 15.4 2.3
-4 17 1 11 1.9
-3 -17 1 34.6 2
-3 -17 1 35.5 2.4
3 -17 -1 29.7 2.1
3 -17 -1 28.1 2.3
-3 -17 1 34.3 2.2
-3 -17 1 34.8 2.4
3 -17 -1 27.5 2
3 17 -1 32.4 2.5
3 17 -1 32.4 2.6
-3 17 1 35.5 2.3
3 17 -1 27 2.4
-3 17 1 33 2.8
-3 17 1 35.6 2.6
3 17 -1 31.4 2.4
3 17 -1 31.2 2.9
3 17 -1 32.7 2.9
-3 17 1 35 2.4
-3 17 1 35.6 3
2 -17 -1 22.6 1.7
-2 -17 1 24.9 1.8
-2 -17 1 20.3 1.5
-2 -17 1 21.8 1.9
2 -17 -1 20.5 1.7
2 -17 -1 25.2 1.9
-2 -17 1 19.9 1.9
2 17 -1 18.8 1.9
2 17 -1 25.4 2.1
2 17 -1 28.3 2.6
2 17 -1 22.5 2
2 17 -1 20.4 2.1
-2 17 1 20.9 2.5
-2 17 1 24.4 1.9
2 17 -1 27.6 2.6
-2 17 1 23.4 1.9
-2 17 1 23.5 2
-2 17 1 19.6 2.2
-2 17 1 24.6 2.6
-1 -17 1 23.7 1.8
1 -17 -1 23.9 1.9
1 -17 -1 26.1 1.8
-1 -17 1 23.6 1.9
1 -17 -1 23.6 1.9
-1 -17 1 27.4 2
-1 17 1 21.5 2
-1 17 1 22.1 1.9
1 17 -1 31.2 2.7
-1 17 1 23.4 2.1
1 17 -1 20.9 2.1
-1 17 1 21.4 2.6
1 17 -1 24 2.1
1 17 -1 31 2
-1 17 1 23.8 2.3
1 17 -1 23.5 2
-1 17 1 25.1 2.6
1 17 -1 26.2 2.6
0 -17 -1 0.8 1
0 -17 1 -0.2 0.8
0 -17 1 -2.1 1.3
0 -17 1 -0.4 0.9
0 -17 -1 0.3 1
0 -17 1 1.4 1
0 -17 -1 -0.8 0.9
0 17 -1 1 1
0 17 1 0.5 1.4
0 17 1 -0.6 1.2
0 17 -1 -2.1 1
0 17 -1 -2.2 1.4
0 17 1 -3 1.3
0 17 -1 -1.1 1.4
0 17 1 -0.9 1
0 17 1 -0.9 0.9
0 17 -1 0.6 0.9
0 17 1 -0.7 1.1
-1 -17 -1 -1.2 0.9
-1 -17 -1 -0.3 0.6
-1 -17 -1 -1.1 1
1 -17 1 -1.3 0.9
1 -17 1 1.6 0.9
-1 -17 -1 -1.3 0.9
1 -17 1 -0.4 0.8
-1 17 -1 0.3 1.1
1 17 1 0.1 1
-1 17 -1 -0.6 1.4
-1 17 -1 1.3 1
1 17 1 0.1 1.4
-1 17 -1 -0.2 1
1 17 1 -0.9 1.2
1 17 1 0.3 0.9
-1 17 -1 0.2 0.8
1 17 1 -1.2 1.4
-1 17 -1 -0.8 1.4
1 17 1 -1 1.1
2 -17 1 3.3 1.1
-2 -17 -1 8.1 1.2
-2 -17 -1 7.8 1.3
-2 -17 -1 7.6 1
2 -17 1 8.4 1.3
-2 -17 -1 4.9 1.3
-2 17 -1 8 1.8
-2 17 -1 7.6 1.1
2 17 1 7.6 1.7
2 17 1 8.5 1.5
2 17 1 7.7 1.8
2 17 1 5.7 1.5
2 17 1 7.8 1.3
-2 17 -1 7.9 1.3
-2 17 -1 7.4 1.4
-2 17 -1 6.2 1.2
-2 17 -1 7.9 1.7
2 17 1 10.2 1.5
3 -17 1 20 1.7
3 -17 1 14.6 1.6
-3 -17 -1 20.8 1.8
-3 -17 -1 21.6 1.8
3 -17 1 17.6 1.3
-3 -17 -1 16.9 1.9
-3 -17 -1 18.6 1.5
3 17 1 21.7 2.1
3 17 1 18.1 2.7
-3 17 -1 18.8 2.4
3 17 1 21.5 2.1
-3 17 -1 19 2.4
-3 17 -1 19.2 1.7
3 17 1 21.8 2.5
-3 17 -1 20.2 1.8
-3 17 -1 20.5 2
3 17 1 19.4 2.4
3 17 1 18.5 1.9
-3 17 -1 19.7 1.6
-4 -17 -1 13.7 1.8
-4 -17 -1 17.2 1.7
4 -17 1 9.8 1.3
-4 -17 -1 13.8 1.4
-4 -17 -1 12.7 1.7
-4 17 -1 15.9 1.4
-4 17 -1 16.3 2.3
-4 17 -1 14.5 1.4
4 17 1 11.4 1.9
-4 17 -1 16.3 2.2
-4 17 -1 14.8 1.9
4 17 1 13.2 2.1
4 17 1 11.5 2
-4 17 -1 15.4 1.6
4 17 1 13 1.7
4 17 1 11 1.7
-5 -17 -1 1.1 0.9
-5 -17 -1 2.1 1.2
-5 -17 -1 1.4 1.2
-5 -17 -1 1.9 1.1
-5 17 -1 0.5 0.8
5 17 1 0.4 1.3
-5 17 -1 -0.7 1.5
-5 17 -1 1.2 1.3
-5 17 -1 1.8 0.9
5 17 1 1.3 1.6
5 17 1 -0.1 1.4
-5 17 -1 0.6 1.5
-6 -17 -1 7.5 1.4
-6 -17 -1 4.5 1.4
-6 -17 -1 6.1 1.4
-6 -17 -1 5.3 1.1
-6 17 -1 8.2 1.1
-6 17 -1 6.2 0.9
-6 17 -1 6.4 1.1
6 17 1 3.8 1.4
-6 17 -1 3.2 1.7
6 17 1 5.7 1.9
-6 17 -1 5.8 1.4
6 17 1 4.2 1.7
-7 -17 -1 7.5 1.5
-7 -17 -1 7.4 1.3
-7 -17 -1 7.3 1.4
-7 -17 -1 6.3 1.5
7 17 1 7.1 1.7
-7 17 -1 7.2 1.1
-7 17 -1 6.1 1.1
7 17 1 5.4 1.9
-7 17 -1 9.1 1.9
7 17 1 5.5 1.9
-7 17 -1 6.3 1.6
-8 -17 -1 14 1.9
-8 -17 -1 10.9 1.6
-8 -17 -1 11.3 1.7
-8 -17 -1 10.1 1.7
-8 17 -1 8.7 2
8 17 1 10.9 2.1
-8 17 -1 11.8 2
8 17 1 15.2 2.4
-8 17 -1 13.5 1.4
-8 17 -1 10.1 1.3
-9 -17 -1 19 2.1
-9 -17 -1 20 2.6
-9 -17 -1 17.7 1.4
-9 -17 -1 22.5 2.3
-9 -17 -1 19.2 1.9
-9 17 -1 15 1.6
9 17 1 21.2 2.9
-9 17 -1 20.2 2.3
9 17 1 21.6 2.7
-9 17 -1 21.2 1.7
-9 17 -1 22.6 2.6
-10 -17 -1 4 1
-10 -17 -1 3.1 1.9
-10 -17 -1 5.7 1.8
-10 -17 -1 5.7 1.4
-10 -17 -1 6.6 1.5
10 17 1 6.6 2
-10 17 -1 6.1 1.4
-10 17 -1 3 1.9
-10 17 -1 5.5 1
-10 17 -1 3.3 1.5
10 17 1 6.5 2.2
-10 17 -1 5.1 1.2
-11 -17 -1 20.9 2.6
-11 -17 -1 20.3 2.7
-11 -17 -1 20.2 2.2
-11 -17 -1 21.7 2.4
-11 -17 -1 20.8 1.7
-11 17 -1 22.7 2
-11 17 -1 21.7 2.8
11 17 1 22.5 2.9
-11 17 -1 23.2 2.5
-11 17 -1 20.7 1.7
11 17 1 21 3.2
-11 17 -1 22.5 2.1
-12 -17 -1 4.5 2
-12 -17 -1 6.1 1.7
-12 -17 -1 7.5 1.2
-12 -17 -1 6.7 1.8
-12 -17 -1 6.1 1.5
12 17 1 6.5 2.4
-12 17 -1 1 1.8
-12 17 -1 5.4 1
-12 17 -1 7.1 1.6
-12 17 -1 6.7 1.5
12 17 1 7.7 2.3
-13 -17 -1 -0.2 1.9
-13 -17 -1 -0.6 1.7
-13 -17 -1 1.8 1.6
-13 -17 -1 1 1.4
-13 -17 -1 -0.4 1.1
-13 17 -1 -0.4 1.5
13 17 1 -0.4 2.2
-13 17 -1 2 1.4
-13 17 -1 2 0.8
13 17 1 -0.6 1.9
-13 17 -1 2.6 2.1
-13 17 -1 0.5 1.7
-14 -17 -1 -1.2 2
-14 -17 -1 3 1.2
-14 -17 -1 2.3 1.8
-14 -17 -1 0 1.4
-14 -17 -1 1.7 1.7
-14 17 -1 1.9 1.6
-14 17 -1 2.1 2.1
14 17 1 4.7 2.5
14 17 1 2.6 2.1
-14 17 -1 0.9 1.4
-14 17 -1 1.7 1.8
14 17 1 4.2 1.9
-15 -17 -1 2.3 1.4
-15 -17 -1 -0.3 1.6
-15 -17 -1 0.7 2.1
-15 -17 -1 -0.3 1.8
-15 -17 -1 0.4 1.2
15 17 1 0.2 2.1
-15 17 -1 2.5 1.7
15 17 1 2.9 1.9
-15 17 -1 -0.1 1.8
-15 17 -1 2.6 1.6
15 17 1 2.1 2.4
-15 17 -1 2.4 2.2
-15 -18 1 -1.7 2.2
-15 -18 1 0.5 1.5
-15 -18 1 0.4 1.8
-15 -18 1 0.3 1.8
-15 -18 1 2 1.2
-15 18 1 -2.5 1.7
-15 18 1 -1.5 1.6
15 18 -1 0.6 1.9
15 18 -1 7.9 2.6
-15 18 1 1.7 2.3
15 18 -1 0.8 2.2
-15 18 1 -1.1 1.5
-14 -18 1 2.9 1.4
-14 -18 1 3 1.2
-14 -18 1 1.7 1.6
-14 -18 1 3.1 2.2
-14 -18 1 3.6 1.8
-14 18 1 1.1 2.2
14 18 -1 4.5 2
14 18 -1 1.5 2.2
-14 18 1 2 1.7
-14 18 1 1.1 1.5
14 18 -1 3.9 2.5
-14 18 1 4.3 2
-13 -18 1 1.8 1.1
-13 -18 1 1.9 1.7
-13 -18 1 1.6 1.3
-13 -18 1 3 2.1
-13 -18 1 1.8 1.7
-13 18 1 3.1 2.1
13 18 -1 0.9 1.9
-13 18 1 0.5 1.5
-13 18 1 0.6 1.8
-13 18 1 0.2 1.4
13 18 -1 -0.3 2
13 18 -1 2.2 2.3
-12 -18 1 1.5 1.3
-12 -18 1 1.1 2
-12 -18 1 1.7 1.7
-12 -18 1 2.7 1
-12 -18 1 1.7 1.6
-12 18 1 2.4 1.4
-12 18 1 5.4 1.6
12 18 -1 1.5 2
-12 18 1 2.8 1.8
-12 18 1 2.2 2.1
12 18 -1 2 2.3
-11 -18 1 5.3 1.7
-11 -18 1 4.5 1
-11 -18 1 5.6 2.1
-11 -18 1 5.5 1.9
-11 -18 1 5.8 1.4
-11 18 1 5.3 1.9
-11 18 1 5.3 1.1
11 18 -1 6.4 2.2
-11 18 1 3 1.5
-11 18 1 6.3 2.1
11 18 -1 4.3 2.4
-11 18 1 6.5 1.4
-10 -18 1 2.2 1.2
-10 -18 1 3.5 1.5
-10 -18 1 1.9 1.9
-10 -18 1 4 1.5
10 18 -1 -0.8 1.8
-10 18 1 4.5 1.2
10 18 -1 2.5 2.1
-10 18 1 2.1 1.6
-10 18 1 3.5 1.1
-10 18 1 3.1 1.9
-9 -18 1 -1.8 1.4
-9 -18 1 2.1 1.2
-9 -18 1 0.8 1.1
-9 -18 1 1.6 1.7
-9 -18 1 1.8 1.3
-9 18 1 0.8 1.7
-9 18 1 1.2 0.9
9 18 -1 1.9 1.8
-9 18 1 0.3 1.1
-9 18 1 -0.2 0.9
-9 18 1 -0.7 1.5
9 18 -1 1.7 2
-8 -18 1 2 1.3
-8 -18 1 2.2 1.1
-8 -18 1 3 1.2
-8 -18 1 0.2 1.3
8 18 -1 1.6 1.9
-8 18 1 0.3 1.5
-8 18 1 1.1 1.1
-8 18 1 0.9 0.9
-8 18 1 3.5 1.9
8 18 -1 0.8 1.8
-8 18 1 1.8 1
-7 -18 1 28.7 2.2
-7 -18 1 25.6 2.3
-7 -18 1 23.2 1.9
-7 -18 1 23.1 2.3
-7 18 1 22.6 1.9
-7 18 1 20.9 1.9
-7 18 1 25 2.8
7 18 -1 22.8 2.5
-7 18 1 28.2 2.5
7 18 -1 28.1 2.9
7 18 -1 28.7 3.1
-7 18 1 22.7 1.8
-6 -18 1 70.59 3.9
-6 -18 1 73.09 4.2
-6 -18 1 70.49 4.2
-6 -18 1 69.69 4.1
-6 18 1 75.79 4.7
-6 18 1 78.39 4.4
6 18 -1 65.59 4.4
6 18 -1 80.09 4.7
-6 18 1 64.29 3.8
6 18 -1 73.19 4.8
-6 18 1 65.89 4
-6 18 1 64.09 3.9
-5 -18 1 30.7 2.3
-5 -18 1 25.6 1.9
-5 -18 1 24.9 2.3
-5 -18 1 26.8 2.1
5 18 -1 25 2.9
-5 18 1 31.7 2.9
-5 18 1 25.7 2
5 18 -1 26.1 2.8
-5 18 1 26.9 2
-5 18 1 24.4 2.5
-5 18 1 23 1.8
-4 -18 1 28.9 2.2
-4 -18 1 31.8 2.1
-4 -18 1 26 1.8
4 -18 -1 26.6 2.1
4 -18 -1 22.2 1.7
4 -18 -1 21.2 1.8
-4 -18 1 26.8 2.2
4 18 -1 26.4 2.2
-4 18 1 25.6 2
-4 18 1 28.5 2.8
-4 18 1 33.4 2.9
4 18 -1 26.6 2.8
4 18 -1 34.3 2.9
-4 18 1 29.6 2.5
-4 18 1 27.7 2.1
4 18 -1 26.6 2.4
-4 18 1 25.7 2.2
3 -18 -1 -1.2 0.8
-3 -18 1 0.7 1.1
-3 -18 1 0.8 0.9
-3 -18 1 0.2 0.7
-3 -18 1 -0.2 1.1
3 -18 -1 0.3 1
3 18 -1 0.3 1.2
-3 18 1 1.8 1.1
3 18 -1 0.1 1.1
-3 18 1 1.3 1
3 18 -1 0 1.5
-3 18 1 0.4 1.3
-3 18 1 1.8 1.6
3 18 -1 0.9 1.3
-3 18 1 0.6 1.6
3 18 -1 3 1.7
-3 18 1 0.6 1
-2 -18 1 -1 1
-2 -18 1 2.3 1
2 -18 -1 -0.8 0.9
2 -18 -1 2.1 1
2 -18 -1 0.8 0.9
-2 -18 1 0.9 1
-2 18 1 1.1 1.6
2 18 -1 2.6 1.3
-2 18 1 1.4 1.1
-2 18 1 0.1 1.1
-2 18 1 0 0.9
2 18 -1 0.1 1.5
2 18 -1 0.3 1
2 18 -1 1.3 1.2
2 18 -1 0.7 1.4
2 18 -1 0.2 1.1
-2 18 1 0.7 1.3
-2 18 1 -0.5 1.5
-1 -18 1 4.8 1.2
1 -18 -1 3.2 1.1
-1 -18 1 3.2 1
-1 -18 1 3.7 1
1 -18 -1 2.4 1
1 -18 -1 2.7 1
-1 18 1 3.6 1.1
1 18 -1 4.1 1.3
1 18 -1 4.1 1.2
-1 18 1 4.6 1.3
-1 18 1 3.1 1.6
-1 18 1 2 1.6
-1 18 1 5.6 1.3
1 18 -1 1.8 1.6
1 18 -1 3.4 1.1
1 18 -1 3 1.6
-1 18 1 4.2 1.4
1 18 -1 5.3 1.3
0 -18 -1 4.6 1.1
0 -18 1 7.6 1.2
0 -18 1 6 1.1
0 -18 -1 4.7 1.2
0 -18 1 5.5 1.2
0 18 1 5.3 1.3
0 18 -1 2.8 1.3
0 18 1 5.6 1.7
0 18 -1 2.7 1
0 18 -1 3.1 1.2
0 18 1 7.2 1.2
0 18 -1 2.5 1.1
0 18 -1 0.2 1.5
0 18 -1 2 1.6
0 18 1 6.7 1.3
0 18 1 6.7 1.7
0 18 1 6.8 1.5
1 -18 1 10.7 1.4
-1 -18 -1 16.1 1.7
-1 -18 -1 17.5 1.7
1 -18 1 15.2 1.6
1 -18 1 14.1 1.5
-1 -18 -1 17.7 1.7
1 18 1 15.9 1.9
1 18 1 13.4 1.7
1 18 1 14.2 2.2
-1 18 -1 17.5 1.7
-1 18 -1 18.9 2.4
-1 18 -1 18.2 1.8
1 18 1 17.7 1.8
-1 18 -1 16.1 1.9
-1 18 -1 16.2 1.6
-1 18 -1 18.8 2.4
1 18 1 15.8 2
1 18 1 17.5 2.4
2 -18 1 5.3 1.1
-2 -18 -1 4.8 0.8
-2 -18 -1 4.1 1.2
-2 -18 -1 3.1 1.3
2 -18 1 6.3 1.2
-2 -18 -1 6.4 1.2
2 18 1 6.9 1.8
-2 18 -1 7.7 1.2
-2 18 -1 5.2 1.8
-2 18 -1 5 1.4
2 18 1 5 1.8
2 18 1 4.2 1.4
-2 18 -1 5.5 1.2
2 18 1 5.7 1.3
-2 18 -1 4.7 1.6
2 18 1 6.6 1.5
-2 18 -1 4.3 1.1
-3 -18 -1 0.7 1.1
-3 -18 -1 2.3 1
3 -18 1 -1 0.9
-3 -18 -1 1.3 0.8
3 -18 1 1.1 0.6
-3 -18 -1 1.4 1.2
-3 18 -1 1.4 1.1
-3 18 -1 2.7 1
3 18 1 0.2 1.5
3 18 1 1.1 1.4
-3 18 -1 1.7 1.3
3 18 1 0.1 1.1
3 18 1 3.8 1.4
-3 18 -1 0.9 1.5
-3 18 -1 5.8 1
-3 18 -1 1.9 1.6
3 18 1 1.4 1.6
4 -18 1 6.4 1.1
-4 -18 -1 9.1 1.2
-4 -18 -1 8.9 1.4
-4 -18 -1 7.6 1.5
-4 -18 -1 9.6 1.5
-4 18 -1 7.6 1.2
4 18 1 14.3 2
-4 18 -1 7.6 1.3
4 18 1 11.4 1.9
-4 18 -1 9.2 1.6
4 18 1 7.8 1.9
-4 18 -1 8.3 1.3
-4 18 -1 7.6 1.9
-4 18 -1 6.5 1.8
4 18 1 9 2
-5 -18 -1 27.3 2.2
-5 -18 -1 26.6 2.4
-5 -18 -1 32 2.3
-5 -18 -1 24.6 2
5 18 1 32.3 2.9
-5 18 -1 25.1 1.9
-5 18 -1 30.8 2.5
-5 18 -1 25.8 2
-5 18 -1 24.6 2.1
5 18 1 31.5 3.1
-5 18 -1 27.5 2.9
-5 18 -1 31.1 2.9
5 18 1 31.8 2.7
-6 -18 -1 27.7 2.2
-6 -18 -1 23.6 2
-6 -18 -1 25.9 2.2
-6 -18 -1 22 2.3
6 18 1 21.3 2.4
-6 18 -1 25 2.3
-6 18 -1 21.4 1.7
6 18 1 24.7 2.8
-6 18 -1 23.5 1.7
-6 18 -1 23.3 2.7
-6 18 -1 22.5 1.8
6 18 1 28.9 3
-6 18 -1 19.3 2.7
-7 -18 -1 25.5 2.4
-7 -18 -1 28.6 2.1
-7 -18 -1 25.2 2.3
-7 -18 -1 23.8 2.2
-7 18 -1 23.8 1.8
-7 18 -1 21.1 1.7
-7 18 -1 22.9 1.8
-7 18 -1 24.3 2.4
7 18 1 23.5 2.5
7 18 1 20 2.9
-7 18 -1 26.3 2.7
7 18 1 24.6 2.8
-8 -18 -1 3.8 1.3
-8 -18 -1 3.9 1.6
-8 -18 -1 4 1.5
-8 -18 -1 5.8 1.4
-8 18 -1 7.3 2
-8 18 -1 4.8 1
8 18 1 6.9 2.1
-8 18 -1 6.5 1.7
8 18 1 11.8 2.1
-8 18 -1 3.5 1
-9 -18 -1 9.2 1.8
-9 -18 -1 13.7 2
-9 -18 -1 9.9 1.7
-9 18 -1 10.1 1.8
-9 18 -1 11.3 2.2
9 18 1 6.5 2
9 18 1 7 2.3
-9 18 -1 9.3 1.4
-9 18 -1 8.4 1.3
-10 -18 -1 5.6 1.7
-10 -18 -1 3.2 0.9
-10 -18 -1 5.3 1.4
-10 -18 -1 4.8 1.5
-10 -18 -1 4.3 2.1
-10 18 -1 3.1 1.4
-10 18 -1 3 1.6
-10 18 -1 4.2 1.2
10 18 1 3.1 1.9
-10 18 -1 4.9 1.9
10 18 1 6 2.3
-10 18 -1 4.2 1
-11 -18 -1 0.8 1.5
-11 -18 -1 0.3 1.9
-11 -18 -1 1.8 1.6
-11 -18 -1 -0.8 1.2
-11 -18 -1 -0.2 0.9
-11 18 -1 1.5 1
11 18 1 0.4 2.2
-11 18 -1 0.9 1.3
-11 18 -1 0.3 1.9
-11 18 -1 0 1.5
11 18 1 -0.2 1.9
-11 18 -1 0.1 1.1
-12 -18 -1 4.6 1.2
-12 -18 -1 8.5 1.8
-12 -18 -1 7.8 2.3
-12 -18 -1 7.2 2
-12 -18 -1 8.2 1.6
-12 18 -1 6.3 1.9
-12 18 -1 11.7 1.3
-12 18 -1 7.2 1.6
12 18 1 7.2 2.2
-12 18 -1 6.4 1.5
-12 18 -1 6.9 2.3
12 18 1 5.1 2.5
-13 -18 -1 -1 2
-13 -18 -1 -0.5 1.7
-13 -18 -1 1 1.6
-13 -18 -1 1.8 1.4
-13 -18 -1 -0.1 1.1
-13 18 -1 0.5 1.8
13 18 1 1.6 2.1
-13 18 -1 0.1 1.4
-13 18 -1 2.8 1.4
13 18 1 2.4 2.3
-13 18 -1 -0.4 2
-14 -18 -1 0.7 1.4
-14 -18 -1 0 1.7
-14 -18 -1 1.3 1.6
-14 -18 -1 1.7 2.1
-14 -18 -1 1.5 1.2
14 18 1 2.1 1.9
-14 18 -1 2.2 2.2
14 18 1 0.2 2.1
-14 18 -1 1.4 1.7
-14 18 -1 0.8 1.8
-14 18 -1 0.5 1.5
14 18 1 3.8 2.4
-15 -18 -1 1.7 2.2
-15 -18 -1 -0.5 1.3
-15 -18 -1 2.4 1.5
-15 -18 -1 2.6 1.7
-15 -18 -1 -2 1.8
15 18 1 -1.3 2.1
15 18 1 0.5 2.4
-15 18 -1 1.5 1.8
-15 18 -1 -0.2 1.5
-15 18 -1 1.9 1.7
15 18 1 -0.1 2
-15 18 -1 -0.1 2.1
-14 -19 1 -0.7 1.6
-14 -19 1 1.8 1.1
-14 -19 1 -0.8 1.3
-14 -19 1 -1.2 1.8
-14 -19 1 1.1 2.1
-14 19 1 0.9 1.7
-14 19 1 0.6 1.8
14 19 -1 -0.7 1.9
-14 19 1 1.2 2.2
14 19 -1 -2.1 2
-14 19 1 0.2 1.5
14 19 -1 -4.2 2.3
-13 -19 1 0.3 1.4
-13 -19 1 4.3 2.2
-13 -19 1 1.6 1.6
-13 -19 1 0.5 1
-13 -19 1 0.6 1.9
-13 19 1 1.3 1.6
13 19 -1 1.7 1.9
-13 19 1 0.6 1.4
13 19 -1 -0.5 2.3
-13 19 1 4 2.3
13 19 -1 -0.9 2.1
-13 19 1 -0.2 1.8
-12 -19 1 1.4 1.6
-12 -19 1 -0.3 1.3
-12 -19 1 3.2 1.7
-12 -19 1 0.3 2
-12 19 1 0.1 1.4
12 19 -1 0.6 2.1
-12 19 1 1.1 1.8
12 19 -1 -0.1 2.4
-12 19 1 0.6 2
-12 19 1 -2.7 1.2
-11 -19 1 0.9 1.5
-11 -19 1 0.5 1.6
-11 -19 1 1.5 1.3
-11 -19 1 2.5 2
-11 19 1 3.7 1.6
-11 19 1 -0.9 1.9
-11 19 1 5 1.9
11 19 -1 1 2.1
11 19 -1 0.1 2.2
-11 19 1 1.2 1.3
-10 -19 1 3.1 1.6
-10 -19 1 5.1 2
-10 -19 1 2.8 1.7
-10 -19 1 5.3 1.4
-10 19 1 8.2 1.3
10 19 -1 3.4 2.3
-10 19 1 5.2 2
10 19 -1 4.5 2.1
-10 19 1 3.1 1.8
-10 19 1 5.2 1.3
-9 -19 1 17.7 1.9
-9 -19 1 20.8 2.3
-9 -19 1 23.4 2.4
-9 -19 1 23.1 2.6
-9 19 1 21.9 2.6
-9 19 1 19.9 2.8
-9 19 1 17.4 1.8
9 19 -1 17 2.8
-9 19 1 17.2 1.6
9 19 -1 19.2 3.1
-9 19 1 17.5 1.9
-8 -19 1 14.8 1.7
-8 -19 1 12.1 2
-8 -19 1 15 2.1
-8 -19 1 15.7 1.8
-8 19 1 15.4 2.3
8 19 -1 13.4 2.5
-8 19 1 13.3 2.3
-8 19 1 14.3 1.6
8 19 -1 13.9 2.4
-8 19 1 10.1 1.4
-8 19 1 10.3 1.6
-7 -19 1 3.3 1.5
-7 -19 1 4.9 1.2
-7 -19 1 6.1 1.3
-7 -19 1 5.4 1.5
7 19 -1 5.4 2.2
-7 19 1 5.7 1.1
-7 19 1 4.6 1.1
-7 19 1 4 1.1
-7 19 1 5.2 1.9
7 19 -1 5.5 1.9
-7 19 1 3.9 1.7
-6 -19 1 11.4 1.8
-6 -19 1 8.9 1.6
-6 -19 1 9.7 1.6
-6 -19 1 11.1 1.4
-6 19 1 10.4 1.5
-6 19 1 8.9 2.1
6 19 -1 7.5 1.7
6 19 -1 7.7 2.1
-6 19 1 10.6 1.8
6 19 -1 8.5 2
-6 19 1 9.5 1.4
-6 19 1 9.2 1.3
-5 -19 1 2 1.3
-5 -19 1 4.3 1.3
-5 -19 1 3 1.3
-5 -19 1 3.2 1
-5 19 1 6.3 1.1
-5 19 1 3.5 1.8
-5 19 1 2.5 1.5
5 19 -1 3.9 1.4
-5 19 1 1.9 1.1
-5 19 1 5.6 1.1
5 19 -1 3.1 1.9
-5 19 1 4.5 1.9
5 19 -1 2.1 1.7
-4 -19 1 3.5 1.3
-4 -19 1 1.1 1.2
-4 -19 1 3.4 0.9
4 -19 -1 1.6 0.9
4 -19 -1 3.6 1.2
-4 -19 1 5 1.1
4 -19 -1 1.5 0.8
4 19 -1 3.2 1.8
-4 19 1 4.2 1.1
-4 19 1 2.3 1.2
4 19 -1 4.1 1.4
-4 19 1 4.1 1.8
-4 19 1 2.1 1.5
4 19 -1 2 1.7
-4 19 1 1.4 1.8
-4 19 1 3.7 1.1
3 -19 -1 3.6 1.2
-3 -19 1 4.9 0.9
-3 -19 1 4.2 1.1
-3 -19 1 5.6 1.4
3 -19 -1 2.3 1
-3 -19 1 3.7 1.3
-3 19 1 8.8 1.4
-3 19 1 5 1.6
3 19 -1 4.4 1.8
-3 19 1 5.6 1.9
3 19 -1 4.8 1.8
3 19 -1 3.2 1.3
-3 19 1 4.7 1.1
-3 19 1 5.4 1.4
3 19 -1 0.4 1.3
-3 19 1 4.9 1.9
3 19 -1 5.8 1.5
2 -19 -1 12.7 1.6
2 -19 -1 15.8 1.7
-2 -19 1 17.4 1.7
-2 -19 1 17 1.8
-2 -19 1 23.5 1.8
2 -19 -1 13.7 1.5
2 19 -1 18.6 2
-2 19 1 16 2.4
2 19 -1 17.2 2
-2 19 1 17.7 2.5
-2 19 1 17.7 2.1
2 19 -1 15.8 2.4
2 19 -1 17.6 2.5
-2 19 1 16.7 1.9
-2 19 1 15.6 1.7
2 19 -1 19.3 1.8
-2 19 1 15.6 1.8
1 -19 -1 0 1
-1 -19 1 0.5 1.2
1 -19 -1 0.5 1
-1 -19 1 2.1 1
1 -19 -1 0 1
-1 -19 1 0.6 1
1 19 -1 -0.9 1.2
1 19 -1 -0.3 1.2
-1 19 1 1.9 1.4
-1 19 1 -0.9 0.9
1 19 -1 0.9 1.1
-1 19 1 0.8 1.1
1 19 -1 -0.5 1.6
1 19 -1 1.2 1.6
-1 19 1 -1 1.1
-1 19 1 -1.2 1.5
-1 19 1 -2.1 1.5
0 -19 1 4 1.2
0 -19 -1 0.7 1
0 -19 -1 0.9 1.1
0 -19 1 3.8 1
0 -19 1 2.1 1
0 -19 -1 1.2 1
0 19 1 3.8 1.7
0 19 -1 1.7 1.1
0 19 -1 0.6 1.6
0 19 1 2 1.3
0 19 1 0.9 1.2
0 19 1 -0.7 1.6
0 19 -1 1.8 1.2
0 19 -1 2.2 1
0 19 -1 -0.9 1.5
0 19 1 1.4 1.5
0 19 -1 0 1.2
1 -19 1 0.5 1
-1 -19 -1 -0.3 1
1 -19 1 0.8 0.8
-1 -19 -1 0.2 1
1 -19 1 -0.5 0.9
-1 -19 -1 2.3 1
-1 19 -1 0.8 1.1
-1 19 -1 1.6 1.1
1 19 1 -1.5 1.1
-1 19 -1 1.9 1.7
1 19 1 -2.3 1.6
-1 19 -1 0.9 0.9
-1 19 -1 0 1.6
1 19 1 0.5 1.2
1 19 1 -0.7 1.5
-1 19 -1 0.3 1.3
1 19 1 -0.5 1.3
-2 -19 -1 10.9 1.2
2 -19 1 15.6 1.6
-2 -19 -1 14.6 1.6
2 -19 1 16.1 1.6
-2 -19 -1 11.4 1.7
-2 -19 -1 12.7 1.7
-2 19 -1 11.3 1.6
2 19 1 16.2 2.4
2 19 1 16.2 2
2 19 1 15 2.3
-2 19 -1 12.1 1.6
-2 19 -1 11.7 1.5
2 19 1 18.9 2
-2 19 -1 13.3 2.2
-2 19 -1 13.6 1.9
2 19 1 17.2 2
-2 19 -1 10.4 2
-3 -19 -1 10.7 1.5
-3 -19 -1 8.1 1.5
3 -19 1 7.3 1.3
-3 -19 -1 10 1.6
-3 -19 -1 7.1 1.2
-3 19 -1 8.6 2
3 19 1 11.1 1.7
-3 19 -1 7.5 1.9
3 19 1 6.9 1.9
-3 19 -1 8.9 1.6
-3 19 -1 10.5 1.5
-3 19 -1 8 1.4
-3 19 -1 12.7 1.4
3 19 1 9.9 2.1
-4 -19 -1 4.6 1.4
-4 -19 -1 7.4 1.5
-4 -19 -1 3.6 1
4 -19 1 5.5 1.1
-4 -19 -1 6.1 1.3
-4 19 -1 3.2 1.8
-4 19 -1 10.9 1.5
-4 19 -1 4.8 1.8
-4 19 -1 2.3 1.4
4 19 1 6.8 1.6
4 19 1 4.5 1.5
4 19 1 6.3 2
-4 19 -1 3 1.1
4 19 1 5.9 2
-4 19 -1 4.3 1.1
-5 -19 -1 15.8 2
-5 -19 -1 17.4 1.9
-5 -19 -1 18.3 1.9
-5 -19 -1 15.1 1.6
5 19 1 16.9 2.7
-5 19 -1 18 2.6
-5 19 -1 18.8 2.6
-5 19 -1 15.8 1.5
5 19 1 16.6 2.6
-5 19 -1 15.6 1.6
5 19 1 15.6 2.2
-5 19 -1 15.2 2.1
-5 19 -1 14.6 1.7
-6 -19 -1 5.7 1.2
-6 -19 -1 4.3 1.3
-6 -19 -1 5.6 1.4
-6 -19 -1 4.1 1.5
6 19 1 6.1 1.5
-6 19 -1 5 1
-6 19 -1 4.8 1.9
6 19 1 4.3 1.9
-6 19 -1 5 1.9
-6 19 -1 5.1 1.6
6 19 1 6.4 2.1
-7 -19 -1 0.2 1.4
-7 -19 -1 0.2 1.3
-7 -19 -1 -0.4 1
-7 -19 -1 -0.1 1.3
7 19 1 1.6 1.8
7 19 1 -2.3 1.9
-7 19 -1 -0.1 1.7
-7 19 -1 1.4 1.7
-7 19 -1 1.3 0.9
-7 19 -1 1.2 1.5
-7 19 -1 3.2 0.9
-8 -19 -1 48.6 3.3
-8 -19 -1 50.79 3.4
-8 -19 -1 48.3 3
8 19 1 45.1 3.8
-8 19 -1 39.4 2.8
-8 19 -1 44.9 3.7
-8 19 -1 46.2 3.4
8 19 1 51.59 4.1
-8 19 -1 43.6 2.8
-8 19 -1 50.89 3.8
-9 -19 -1 -0.1 1.2
-9 -19 -1 -0.8 1.3
-9 -19 -1 -0.4 1.5
-9 19 -1 1.3 1.1
9 19 1 -1.9 2
-9 19 -1 -0.5 0.8
-9 19 -1 0.7 1.5
-9 19 -1 2.1 1.8
9 19 1 1 1.9
-10 -19 -1 10 2
-10 -19 -1 9 1.8
-10 -19 -1 8.2 1.5
-10 19 -1 8.9 2
10 19 1 12.4 2.3
-10 19 -1 12.9 1.4
-10 19 -1 10 1.6
-10 19 -1 7.8 1.4
10 19 1 9.7 2.5
-10 19 -1 8.1 2.2
-11 -19 -1 2.6 1.4
-11 -19 -1 2.8 1.7
-11 -19 -1 -0.3 1.6
-11 19 -1 1.7 1.4
-11 19 -1 3 1.8
11 19 1 1.2 2
11 19 1 1.1 2.3
-11 19 -1 2.2 1.3
-11 19 -1 2.6 0.9
-11 19 -1 3.4 2
-12 -19 -1 3.2 1.7
-12 -19 -1 4.2 1.8
-12 -19 -1 2.5 2.2
-12 -19 -1 2.5 1
-12 -19 -1 2.3 1.4
-12 19 -1 3.2 1.5
-12 19 -1 3.8 1.8
-12 19 -1 2 1.3
12 19 1 0.7 2.1
-12 19 -1 2.1 2
12 19 1 0.9 2.4
-13 -19 -1 1.9 1.8
-13 -19 -1 0.5 1.4
-13 -19 -1 -1.7 2
-13 -19 -1 -0.7 1
-13 -19 -1 1 1.6
-13 19 -1 -0.4 2.1
-13 19 -1 3.2 1.6
-13 19 -1 0.6 1.8
-13 19 -1 1.5 1.4
13 19 1 1 2.4
13 19 1 3.5 2.3
-14 -19 -1 -1.5 1.8
-14 -19 -1 1.5 1.8
-14 -19 -1 3.1 2.2
-14 -19 -1 -0.8 1.1
-14 -19 -1 0.2 1.4
14 19 1 -2.4 2.3
-14 19 -1 0 1.4
-14 19 -1 3.2 2.2
14 19 1 2.5 2
-14 19 -1 0.4 1.8
-14 19 -1 -0.4 1.5
14 19 1 2 2.3
-13 -20 1 3.5 1.8
-13 -20 1 1.1 2.1
-13 -20 1 1.5 1.4
-13 -20 1 0.6 1.7
13 20 -1 0.6 2.1
13 20 -1 1.4 2.4
-13 20 1 0.5 1.9
13 20 -1 4.9 2
-13 20 1 3.5 2.2
-13 20 1 2 1.6
-13 20 1 1.8 1.4
-12 -20 1 4.7 1.9
-12 -20 1 2.7 2.2
-12 -20 1 5.5 1.9
-12 -20 1 4.3 1.5
-12 20 1 3.8 1.6
-12 20 1 2.2 2
12 20 -1 -2 2.1
-12 20 1 1.7 2.1
-12 20 1 1.9 1.4
12 20 -1 5.5 2.5
-11 -20 1 5.5 1.7
-11 -20 1 4.3 1.4
-11 -20 1 6 1.9
11 20 -1 3.8 2.2
-11 20 1 8 2.3
-11 20 1 9.1 2.2
-11 20 1 5.7 1.4
-11 20 1 8.1 1.7
11 20 -1 5 2.4
-10 -20 1 4.6 1.4
-10 -20 1 15.2 2.3
-10 -20 1 4.4 1.8
-10 20 1 5 1.9
10 20 -1 5.4 2.4
-10 20 1 5.7 2.2
10 20 -1 4.9 2.3
-10 20 1 9.2 1.6
-9 -20 1 2 1.2
-9 -20 1 0.2 1.6
-9 -20 1 2.2 1.6
-9 20 1 0.6 1.8
9 20 -1 -1.2 2.1
-9 20 1 3.7 1
9 20 -1 3.3 2.1
-9 20 1 0.7 1.1
-9 20 1 0.8 1.9
-8 -20 1 7.2 1.7
-8 -20 1 8.8 1.4
-8 -20 1 3.8 1.5
-8 20 1 9.9 1.2
-8 20 1 6.7 1.3
-8 20 1 4.5 1.8
-8 20 1 6.5 1.3
8 20 -1 5.9 2.1
-8 20 1 6.1 2.1
8 20 -1 3.8 2.2
-7 -20 1 2.1 1.5
-7 -20 1 5.9 1.6
-7 -20 1 9.8 1.6
-7 -20 1 3.2 1.1
-7 20 1 3.6 1.8
7 20 -1 5.1 2.2
7 20 -1 5 2.1
-7 20 1 3.2 1.1
-7 20 1 3.3 1.9
-7 20 1 4.8 1.2
-7 20 1 1.5 1
-6 -20 1 24.3 1.9
-6 -20 1 26.5 2.1
-6 -20 1 23.7 2.4
-6 -20 1 22.4 2.3
-6 20 1 23.4 2.6
6 20 -1 29.8 2.5
6 20 -1 25.9 3.1
-6 20 1 23.6 2.9
-6 20 1 25.7 2
-6 20 1 21 2.9
6 20 -1 24.9 3
-5 -20 1 8.1 1.6
-5 -20 1 9.6 1.6
-5 -20 1 10.2 1.3
-5 20 1 8.3 1.5
5 20 -1 9.4 1.8
-5 20 1 11.5 2.2
-5 20 1 10.4 2.1
-5 20 1 8.3 1.9
5 20 -1 9.1 2.2
-5 20 1 11.1 1.5
5 20 -1 6.8 2.1
-5 20 1 8.9 1.5
4 -20 -1 7.7 1.3
4 -20 -1 7 1.1
-4 -20 1 10.6 1.7
-4 -20 1 10.1 1.3
-4 -20 1 10.2 1.5
-4 -20 1 12.4 1.8
-4 20 1 10.6 2.2
4 20 -1 15 2.4
-4 20 1 12.8 2.1
4 20 -1 9.7 1.7
-4 20 1 11.5 1.6
-4 20 1 10.3 1.5
-4 20 1 10.9 2.1
-4 20 1 12 1.6
4 20 -1 11.2 2.1
3 -20 -1 0.1 1
-3 -20 1 -2.2 1.1
-3 -20 1 2.1 1
-3 -20 1 -2 1.1
3 -20 -1 -0.6 1.3
-3 20 1 0.5 1.7
3 20 -1 0.1 1.7
-3 20 1 -0.5 1.1
-3 20 1 0.8 1.5
3 20 -1 0.5 1.6
-3 20 1 0 1.1
-3 20 1 1.9 1.1
3 20 -1 -0.6 1.3
3 20 -1 1.1 1.4
-3 20 1 -2.8 1.6
2 -20 -1 1.8 1.1
-2 -20 1 0.9 1.1
-2 -20 1 -0.1 1
-2 -20 1 0.6 1.2
2 -20 -1 1.5 1
2 -20 -1 0.6 0.9
2 20 -1 -0.8 1.6
2 20 -1 1.4 1.4
-2 20 1 0.6 1.2
2 20 -1 1 1.2
2 20 -1 1.9 1.4
-2 20 1 2.5 1.2
-2 20 1 0.9 1.7
-2 20 1 0.4 1.6
-2 20 1 0.2 1.4
2 20 -1 1.7 1.8
1 -20 -1 10.5 1.6
-1 -20 1 11.5 1.7
-1 -20 1 9.2 1.5
1 -20 -1 11.6 1.4
1 -20 -1 9.9 1.6
-1 -20 1 11 1.5
1 20 -1 13.6 1.9
-1 20 1 12.6 1.7
-1 20 1 12.2 1.8
-1 20 1 9.9 2.1
1 20 -1 10.9 1.6
-1 20 1 11.9 2
1 20 -1 7.8 2
1 20 -1 11.3 2.2
-1 20 1 8 2.1
0 -20 -1 4.6 1.3
0 -20 1 3.3 1.2
0 -20 -1 2.9 1.2
0 -20 1 3.5 1
0 -20 1 5.5 1.3
0 -20 -1 2.6 1.2
0 20 -1 4.1 1.8
0 20 1 6.5 1.5
0 20 -1 6.5 1.4
0 20 -1 5.4 1.4
0 20 1 6 1.6
0 20 1 10.4 1.9
0 20 1 4.9 1.8
0 20 1 6 1.9
0 20 -1 5.6 1.5
0 20 -1 6 1.9
1 -20 1 12.7 1.7
1 -20 1 14.1 1.5
1 -20 1 14 1.8
-1 -20 -1 17.2 1.8
-1 -20 -1 18.3 1.8
-1 -20 -1 17.4 1.8
-1 20 -1 16.9 1.9
-1 20 -1 19.4 2
1 20 1 21.1 2.2
1 20 1 17.8 2.2
-1 20 -1 17.7 2.6
-1 20 -1 19.4 1.8
-1 20 -1 17.8 2
1 20 1 16.1 2.6
1 20 1 16.3 2.7
-1 20 -1 16.1 2.6
2 -20 1 2.2 1.1
2 -20 1 2 0.9
-2 -20 -1 6.8 1.5
2 -20 1 3.2 1.2
-2 -20 -1 6.5 1.3
-2 20 -1 4.5 1.2
-2 20 -1 7.1 1.3
-2 20 -1 3.8 1.8
-2 20 -1 4.8 1.2
2 20 1 3 1.8
2 20 1 3.1 1.6
2 20 1 2.4 1.4
-2 20 -1 2.5 1.8
-2 20 -1 4.1 1.5
2 20 1 4.1 1.9
-3 -20 -1 2.2 1.1
3 -20 1 1.2 1.1
-3 -20 -1 0.3 0.8
-3 -20 -1 1.3 1.2
-3 -20 -1 -0.2 1.2
-3 20 -1 0.6 1.7
3 20 1 1.8 1.5
3 20 1 3.1 1.9
-3 20 -1 -0.1 1
-3 20 -1 2.6 1.8
-3 20 -1 2.8 1.2
-3 20 -1 0.9 1
-3 20 -1 1.7 1.4
3 20 1 2.1 1.7
3 20 1 3.1 1.4
-4 -20 -1 14.3 1.7
-4 -20 -1 11 1.8
4 -20 1 8.8 1.4
-4 -20 -1 8.8 1.3
-4 -20 -1 8.5 1.5
4 20 1 9 1.7
-4 20 -1 7.9 1.3
4 20 1 11.8 2.2
4 20 1 9.5 2.3
-4 20 -1 10.8 2.2
-4 20 -1 9.9 2.2
-4 20 -1 11.2 2
-4 20 -1 10.2 1.6
-5 -20 -1 14.9 1.9
-5 -20 -1 12.5 1.5
-5 -20 -1 14.7 2
-5 -20 -1 16.2 1.8
5 20 1 18 2.7
-5 20 -1 13.4 2.1
5 20 1 17.4 2.8
-5 20 -1 10.8 1.5
5 20 1 12.3 2.1
-5 20 -1 13.2 1.7
-5 20 -1 13.2 1.5
-5 20 -1 11.3 2.3
-5 20 -1 13.3 2.3
-6 -20 -1 11.3 1.9
-6 -20 -1 11.6 1.5
-6 -20 -1 14.3 2
-6 -20 -1 10.9 1.9
-6 20 -1 10 1.3
-6 20 -1 8.4 1.5
6 20 1 13.6 2
6 20 1 8.2 2.3
-6 20 -1 10.3 2.2
-6 20 -1 9.4 1.9
-6 20 -1 15.7 2.4
6 20 1 9.6 2.2
-6 20 -1 11 1.6
-7 -20 -1 0.9 1.4
-7 -20 -1 0.8 1.1
-7 -20 -1 0.6 1.3
-7 20 -1 2.3 1.6
-7 20 -1 0.5 1.9
-7 20 -1 2.5 1.9
7 20 1 1.8 1.9
-7 20 -1 2.5 0.9
7 20 1 2.5 2.1
-8 -20 -1 11.8 1.7
-8 -20 -1 15.3 2.2
-8 -20 -1 11.8 2
8 20 1 8.5 2.4
-8 20 -1 14.4 2.3
-8 20 -1 11.2 2.4
8 20 1 14 2.4
-8 20 -1 12 1.5
-8 20 -1 11.6 2.3
-8 20 -1 12.8 1.4
-9 -20 -1 1 1.6
-9 -20 -1 2.1 1.2
-9 -20 -1 1 1.6
-9 20 -1 2.6 1
-9 20 -1 1.5 2
-9 20 -1 -1.1 1.8
9 20 1 -0.2 1.9
9 20 1 2.6 2.3
-9 20 -1 1.4 1.6
-9 20 -1 2.1 1.1
-10 -20 -1 1.8 1.5
-10 -20 -1 0.1 1.3
-10 -20 -1 1.8 1.7
-10 20 -1 1.2 1.2
10 20 1 -1.6 2.1
-10 20 -1 -2 1.8
-10 20 -1 0.2 1.9
-10 20 -1 2.2 1.8
10 20 1 3 2.1
-10 20 -1 0.9 1.3
-11 -20 -1 14.5 2
-11 -20 -1 15.3 2.5
-11 -20 -1 13.1 2.3
-11 20 -1 11 2.2
-11 20 -1 12.8 1.8
-11 20 -1 13.1 2.5
11 20 1 7.3 2.4
-11 20 -1 14.7 1.8
-12 -20 -1 7 2
-12 -20 -1 5 1.5
-12 -20 -1 6.3 1.9
-12 20 -1 5 2.2
12 20 1 5.6 2.3
-12 20 -1 5.2 1.6
-12 20 -1 4.5 1.4
12 20 1 6 2.5
-12 20 -1 9.9 2.1
-13 -20 -1 0.5 1
-13 -20 -1 2.9 1.8
-13 -20 -1 2.5 1.5
-13 -20 -1 0.6 1.9
-13 20 -1 2.8 2.1
-13 20 -1 3.1 1.6
-13 20 -1 3.4 1.5
13 20 1 1.9 2.4
13 20 1 0.6 2.2
-13 20 -1 3.4 2
-12 -21 1 1.3 1.4
-12 -21 1 0.1 1.6
-12 -21 1 1.4 1.7
-12 21 1 2.3 1.4
12 21 -1 1.1 2.1
-12 21 1 -2.5 1.9
12 21 -1 -2.1 2.3
-12 21 1 0.2 1.8
-12 21 1 2.4 1.6
-11 -21 1 2.8 1.4
-11 -21 1 1.9 1.8
-11 -21 1 3.4 1.8
-11 21 1 5.6 1.4
-11 21 1 1.1 1.5
-11 21 1 1.5 2.2
11 21 -1 2.2 2.3
-11 21 1 5.1 2
-10 -21 1 4.9 1.8
-10 -21 1 5 1.4
10 21 -1 5.1 2.4
10 21 -1 1 2.3
-10 21 1 3.9 2
-10 21 1 6 1.3
-10 21 1 6.7 2.1
-9 -21 1 1.7 1.2
-9 -21 1 -0.2 1.6
-9 -21 1 1 1.6
[truncated: 38,594,836 more chars]
